# Supplementary material for: Multi-omics analysis reveals distinct non-reversion mechanisms of PARPi resistance in BRCA1- versus BRCA2-deficient mammary tumors
Source: Cell Rep. 2023 May 19;42(5):112538. doi: 10.1016/j.celrep.2023.112538 (PMC10242444; doi:10.1016/j.celrep.2023.112538)
Supplement: Table S2. Genes with genomic and transcriptional alterations in KB1P RAD51-positive, KB1P RAD51-negative, and KB2P PARPi-resistant tumors, related to Figure 4 [file mmc2.xlsx]

## Sheet: KB1P_HR_pos_Expression
Geneid	mgi_symbol	entrezgene_id	DDR	Res_pHR_vs_Nav.logFC	Res_pHR_vs_Nav.P.Value	Res_pHR_vs_Nav.adj.P.Val	limma_DEG	KB1P_HRp.score	KB1P_HRp.pval	DIDS_DEG
ENSMUSG00000046337	Fam178b	381337	FALSE	-1.18034	0.000659714	0.113588	down	-8.70225	0.0346363	down
ENSMUSG00000062209	Erbb4	13869	FALSE	-0.9364	0.193053	0.627768		-10.6382	0.00764332	down
ENSMUSG00000026205	Slc23a3	22626	FALSE	-0.403578	0.252019	0.671715		-6.89953	0.00764332	down
ENSMUSG00000026204	Ptprn	19275	FALSE	1.98442	0.0140404	0.312483		6.73496	0.0164935	up
ENSMUSG00000026249	Serpine2	20720	FALSE	-0.517563	0.0487571	0.43982		-5.05682	0.0346363	down
ENSMUSG00000026258	Snorc	73234	FALSE	-0.76481	0.162121	0.597677		-8.1039	0.0164935	down
ENSMUSG00000090124	Ugt1a7c	394432	FALSE	-0.37522	0.340554	0.735228		-2.71521	0.0346363	down
ENSMUSG00000048126	Col6a3	12835	FALSE	-0.278204	0.453761	0.801413		-8.77381	0.0346363	down
ENSMUSG00000034066	Farp2	227377	FALSE	-0.474327	0.0270866	0.377682		-2.44157	0.00764332	down
ENSMUSG00000038702	Dsel	319901	FALSE	-0.403018	0.0265999	0.375222		-2.58129	0.00764332	down
ENSMUSG00000026384	Ptpn4	19258	FALSE	-0.344238	0.0399778	0.419511		-3.87846	0.00149927	down
ENSMUSG00000026389	Steap3	68428	TRUE	0.186033	0.579786	0.860026		3.8811	0.0164935	up
ENSMUSG00000016526	Dyrk3	226419	FALSE	-0.746799	0.00309906	0.191249	down	-2.40342	0.0034395	down
ENSMUSG00000026435	Slc45a3	212980	FALSE	-0.588346	0.00694365	0.248576	down	-3.29129	0.0346363	down
ENSMUSG00000053024	Cntn2	21367	FALSE	-0.98839	0.00715239	0.252441		-2.39832	0.0034395	down
ENSMUSG00000026447	Pik3c2b	240752	FALSE	-0.705972	0.000900926	0.125927	down	-3.29386	0.00149927	down
ENSMUSG00000070643	Sox13	20668	FALSE	-0.685984	0.0126151	0.299823		-4.55746	0.0346363	down
ENSMUSG00000048096	Lmod1	93689	FALSE	-0.442736	0.347602	0.740996		-8.04284	0.0164935	down
ENSMUSG00000026413	Pkp1	18772	FALSE	-0.807365	0.0246733	0.365876		-4.41227	0.0346363	down
ENSMUSG00000041498	Kif14	381293	FALSE	-0.50484	0.00077052	0.119126	down	-2.37517	0.00025592	down
ENSMUSG00000026360	Rgs2	19735	FALSE	-0.543465	0.105908	0.539253		-2.39215	0.0346363	down
ENSMUSG00000032666	1700025G04Rik	69399	FALSE	-0.545891	0.00319263	0.191954	down	-4.91428	0.00063127	down
ENSMUSG00000026479	Lamc2	16782	FALSE	-0.612457	0.0890343	0.51861		-6.96077	0.0346363	down
ENSMUSG00000026475	Rgs16	19734	FALSE	0.346617	0.355352	0.745932		2.30872	0.0346363	up
ENSMUSG00000026580	Selp	20344	FALSE	-0.493088	0.322165	0.72401		-5.49456	0.0346363	down
ENSMUSG00000026574	Dpt	56429	FALSE	-0.0752776	0.921884	0.978424		2.33028	0.0164935	up
ENSMUSG00000004707	Ly9	17085	FALSE	0.338793	0.338421	0.733991		2.49869	0.0346363	up
ENSMUSG00000005338	Cadm3	94332	FALSE	-0.52121	0.185414	0.619192		-5.99879	0.0034395	down
ENSMUSG00000073489	Ifi204	15951	TRUE	-0.23129	0.505151	0.82668		-6.51057	0.0164935	down
ENSMUSG00000026535	Ifi202b	26388	FALSE	-0.132451	0.710351	0.910458		-3.09959	0.0346363	down
ENSMUSG00000038793	Lefty1	13590	FALSE	0.125277	0.717156	0.914202		2.34865	0.0164935	up
ENSMUSG00000026510	Trp53bp2	209456	FALSE	-0.467694	0.0122559	0.299809		-4.75436	0.0164935	down
ENSMUSG00000026638	Irf6	54139	FALSE	-0.331344	0.33893	0.734278		-4.23775	0.0346363	down
ENSMUSG00000016494	Cd34	12490	FALSE	0.987413	0.012628	0.299823		7.52634	0.0164935	up
ENSMUSG00000045319	Proser2	227545	FALSE	-0.553198	0.0406453	0.419511		-4.07992	0.0164935	down
ENSMUSG00000003418	St8sia6	241230	FALSE	-0.4883	0.181492	0.615632		-9.14102	0.00764332	down
ENSMUSG00000035829	Ppp1r26	241289	FALSE	-0.340414	0.209734	0.638414		-4.21549	0.0164935	down
ENSMUSG00000050737	Ptges	64292	FALSE	-0.0659464	0.821251	0.949368		2.2645	0.0346363	up
ENSMUSG00000001864	Aif1l	108897	FALSE	-0.378683	0.333503	0.731237		-3.88921	0.0164935	down
ENSMUSG00000050592	Fam78a	241303	FALSE	0.552935	0.0619666	0.464203		3.62627	0.0346363	up
ENSMUSG00000004105	Angptl2	26360	FALSE	0.036599	0.879018	0.965159		2.83362	0.0346363	up
ENSMUSG00000053475	Tnfaip6	21930	FALSE	0.299395	0.603793	0.869456		3.08848	0.0346363	up
ENSMUSG00000026950	Neb	17996	FALSE	0.185476	0.499466	0.823784		3.63373	0.0346363	up
ENSMUSG00000026826	Nr4a2	18227	TRUE	-0.0251909	0.905245	0.972278		-4.45827	0.0346363	down
ENSMUSG00000000392	Fap	14089	FALSE	-0.301832	0.301495	0.709202		-5.56269	0.0164935	down
ENSMUSG00000026893	Gca	227960	FALSE	-0.350696	0.333784	0.731237		-4.79255	0.0346363	down
ENSMUSG00000075318	Scn2a	110876	FALSE	2.02098	0.000228702	0.0846738	up	10.7416	0.00764332	up
ENSMUSG00000034810	Scn7a	20272	FALSE	-0.464674	0.211466	0.640685		-4.27951	0.0346363	down
ENSMUSG00000027030	Stk39	53416	TRUE	-0.715963	0.0217953	0.35505		-2.96905	0.00764332	down
ENSMUSG00000006494	Pdk1	228026	FALSE	-0.456355	0.0141483	0.312483		-3.03345	0.00764332	down
ENSMUSG00000075284	Wipf1	215280	FALSE	0.0959719	0.707037	0.909163		3.17742	0.0346363	up
ENSMUSG00000027007	Itprid2	70599	FALSE	-0.230454	0.301612	0.709358		-3.6912	0.0346363	down
ENSMUSG00000040434	Large2	228366	FALSE	-0.872038	0.0746673	0.492192		-6.04105	0.0346363	down
ENSMUSG00000027220	Syt13	80976	FALSE	0.817361	0.0554072	0.453212		4.13905	0.0346363	up
ENSMUSG00000027186	Elf5	13711	FALSE	-0.520284	0.271532	0.68857		-3.90753	0.0164935	down
ENSMUSG00000050199	Lgr4	107515	FALSE	-0.640486	0.0103732	0.288413		-4.2139	0.0164935	down
ENSMUSG00000044042	Fmn1	14260	FALSE	0.169166	0.55243	0.850203		-3.35812	0.0346363	down
ENSMUSG00000074934	Grem1	23892	FALSE	3.72922	0.00243647	0.176694	up	10.4193	0.0164935	up
ENSMUSG00000040035	Disp2	214240	FALSE	1.217	0.00504778	0.220551	up	4.12063	0.0346363	up
ENSMUSG00000043909	Trp53bp1	27223	TRUE	-0.655952	0.0055926	0.225165	down	-5.09991	0.00025592	down
ENSMUSG00000027379	Bub1	12235	TRUE	-0.133564	0.361283	0.753116		-2.65975	0.00764332	down
ENSMUSG00000027316	Gfra4	14588	FALSE	0.414149	0.187601	0.621453		2.4555	0.0034395	up
ENSMUSG00000063873	Slc24a3	94249	FALSE	0.721607	0.0934846	0.524047		2.27291	0.0164935	up
ENSMUSG00000074731	Zfp345	545471	FALSE	-0.625544	0.194686	0.628481		-4.24135	0.0346363	down
ENSMUSG00000027478	Dnmt3b	13436	TRUE	-0.49473	0.0264627	0.374551		-3.63025	0.00764332	down
ENSMUSG00000038572	Bpifb5	228802	FALSE	1.60284	0.0200196	0.341457		5.42627	0.0164935	up
ENSMUSG00000027611	Procr	19124	FALSE	1.05447	0.00952619	0.274224		4.68587	0.0346363	up
ENSMUSG00000074625	Arhgap40	545481	FALSE	-0.443147	0.472364	0.811821		-5.26545	0.0346363	down
ENSMUSG00000027654	Fam83d	71878	FALSE	-0.367936	0.0144216	0.313349		-3.41581	0.00149927	down
ENSMUSG00000017697	Ada	11486	FALSE	0.286338	0.248033	0.668772		2.87832	0.0164935	up
ENSMUSG00000027656	Ccn5	22403	FALSE	1.00781	0.0858418	0.512599		4.92498	0.0346363	up
ENSMUSG00000001403	Ube2c	68612	TRUE	-0.137675	0.37924	0.764008		-2.37249	0.0346363	down
ENSMUSG00000017740	Slc12a5	57138	FALSE	0.824015	0.0200197	0.341457		4.49447	0.0346363	up
ENSMUSG00000027661	Slc2a10	170441	FALSE	0.771967	0.0618337	0.464203		5.79457	0.0164935	up
ENSMUSG00000017929	B4galt5	56336	FALSE	0.460923	0.166491	0.603681		5.47027	0.0346363	up
ENSMUSG00000078861	Zfp931	353208	FALSE	0.076756	0.669043	0.893515		-2.47925	0.0346363	down
ENSMUSG00000070476	Fam217b	71532	FALSE	0.336951	0.223568	0.650684		3.45937	0.0346363	up
ENSMUSG00000000305	Cdh4	12561	FALSE	-1.53941	0.00825422	0.261551		-7.55432	0.0164935	down
ENSMUSG00000031149	Praf2	54637	FALSE	0.42402	0.0639786	0.466909		2.17822	0.0346363	up
ENSMUSG00000009731	Kcnd1	16506	FALSE	0.559157	0.0826899	0.506912		9.90943	0.00149927	up
ENSMUSG00000037347	Chst7	60322	FALSE	0.768648	0.0211198	0.350394		4.87493	0.00764332	up
ENSMUSG00000031093	Dock11	75974	FALSE	-0.0791188	0.77504	0.933448		-3.00844	0.0164935	down
ENSMUSG00000002012	Pnck	93843	FALSE	0.508446	0.0532716	0.446841		2.2282	0.0346363	up
ENSMUSG00000045103	Dmd	13405	FALSE	-0.500743	0.0509955	0.445087		-7.57465	0.0034395	down
ENSMUSG00000047797	Gjb1	14618	FALSE	-0.307024	0.532703	0.839641		-9.53801	0.00764332	down
ENSMUSG00000051159	Cited1	12705	FALSE	-0.327653	0.462025	0.80589		-5.90945	0.0164935	down
ENSMUSG00000052821	Cysltr1	58861	FALSE	-0.00325477	0.992515	0.99711		-2.93789	0.0164935	down
ENSMUSG00000034551	Hdx	245596	FALSE	-0.480637	0.251816	0.671715		-9.48742	0.0034395	down
ENSMUSG00000031410	Nxf7	170722	FALSE	-0.950701	0.151314	0.587848		-6.01104	0.0346363	down
ENSMUSG00000042515	Pwwp3b	245631	FALSE	0.521541	0.334354	0.732085		5.5886	0.0164935	up
ENSMUSG00000000266	Mid2	23947	FALSE	-0.167379	0.411487	0.780322		-4.0246	0.0164935	down
ENSMUSG00000031283	Chrdl1	83453	FALSE	1.50641	0.0234267	0.361882		6.55766	0.0346363	up
ENSMUSG00000041245	Wnk3	279561	FALSE	-0.180092	0.569988	0.856918		-3.25322	0.0164935	down
ENSMUSG00000045180	Shroom2	110380	FALSE	-0.217724	0.259715	0.678413		-3.04784	0.0034395	down
ENSMUSG00000040990	Sh3kbp1	58194	FALSE	0.0141961	0.952519	0.987166		-4.01735	0.0346363	down
ENSMUSG00000031373	Car5b	56078	FALSE	0.452418	0.066923	0.476006		2.06756	0.0346363	up
ENSMUSG00000031380	Vegfd	14205	FALSE	0.204822	0.70061	0.906712		3.9719	0.0346363	up
ENSMUSG00000025255	Zfhx4	80892	FALSE	0.351784	0.205236	0.634029		2.41899	0.0034395	up
ENSMUSG00000027692	Tnik	665113	FALSE	-0.540777	0.0462621	0.435822		-8.5639	0.00764332	down
ENSMUSG00000039221	Rpl22l1	68028	FALSE	0.471713	0.0426318	0.426003		2.09971	0.00764332	up
ENSMUSG00000090919	Pabpc4l	241989	FALSE	-0.256444	0.205681	0.634379		-4.44452	0.0164935	down
ENSMUSG00000074604	Mgst2	211666	FALSE	0.776638	0.0479763	0.436793		7.27166	0.00149927	up
ENSMUSG00000037016	Frem2	242022	FALSE	-0.989211	0.0261363	0.374168		-7.71245	0.0346363	down
ENSMUSG00000056947	Mab21l1	17116	FALSE	0.785824	0.0928774	0.523305		7.50475	0.00764332	up
ENSMUSG00000036334	Igsf10	242050	FALSE	0.569758	0.133694	0.568217		8.51619	0.0034395	up
ENSMUSG00000027827	Kcnab1	16497	FALSE	1.02287	0.0143964	0.313349		5.95877	0.0346363	up
ENSMUSG00000027833	Shox2	20429	FALSE	0.677132	0.277427	0.694562		4.89729	0.0164935	up
ENSMUSG00000049404	Rarres1	109222	FALSE	0.435612	0.22973	0.654602		7.61709	0.00764332	up
ENSMUSG00000027784	Ppm1l	242083	FALSE	0.691215	0.00275661	0.183206	up	2.3377	0.0164935	up
ENSMUSG00000043300	B3galnt1	26879	FALSE	0.0780266	0.838168	0.95461		5.07465	0.00764332	up
ENSMUSG00000028003	Lrat	79235	FALSE	-1.07742	0.0319324	0.402935		-6.60523	0.0346363	down
ENSMUSG00000051000	Fam160a1	229488	FALSE	0.0513261	0.804135	0.943746		-2.43177	0.0346363	down
ENSMUSG00000028076	Cd1d1	12479	FALSE	0.41239	0.139544	0.575325		2.9491	0.0164935	up
ENSMUSG00000028071	Sh2d2a	27371	FALSE	0.866945	0.027035	0.377337		4.35717	0.0346363	up
ENSMUSG00000028068	Iqgap3	404710	FALSE	-0.26798	0.195882	0.628762		-2.521	0.0346363	down
ENSMUSG00000028051	Hcn3	15168	FALSE	0.130336	0.679333	0.897421		2.82838	0.0346363	up
ENSMUSG00000032657	Fam189b	68521	FALSE	0.440272	0.140034	0.57539		5.04686	0.00764332	up
ENSMUSG00000027947	Il6ra	16194	FALSE	0.847402	0.00454453	0.212415	up	6.37703	0.0164935	up
ENSMUSG00000001020	S100a4	20198	FALSE	0.342017	0.560319	0.853984		7.60804	0.0346363	up
ENSMUSG00000001025	S100a6	20200	FALSE	0.366691	0.267526	0.686202		2.82848	0.00764332	up
ENSMUSG00000028136	Snx27	76742	FALSE	0.305697	0.124706	0.561618		2.15816	0.00764332	up
ENSMUSG00000038902	Pogz	229584	FALSE	0.145511	0.383452	0.765671		2.13772	0.0164935	up
ENSMUSG00000005779	Psmb4	19172	TRUE	0.161509	0.34133	0.735627		2.10598	0.00149927	up
ENSMUSG00000028126	Pip5k1a	18720	FALSE	0.257725	0.160886	0.596482		2.17017	0.00764332	up
ENSMUSG00000038619	Ensa	56205	FALSE	0.307376	0.0400596	0.419511		2.19951	0.00063127	up
ENSMUSG00000038612	Mcl1	17210	TRUE	0.322291	0.0563811	0.456507		2.74252	0.00149927	up
ENSMUSG00000028108	Ecm1	13601	FALSE	0.494938	0.23893	0.661779		5.66858	0.00764332	up
ENSMUSG00000045934	Mtmr11	194126	FALSE	0.697021	0.0367146	0.415699		3.90574	0.0164935	up
ENSMUSG00000068856	Sf3b4	107701	FALSE	0.144454	0.356913	0.747486		2.15588	0.0034395	up
ENSMUSG00000038374	Rbm8a	60365	FALSE	0.241713	0.078281	0.501043		2.96721	0.00149927	up
ENSMUSG00000028101	Pias3	229615	TRUE	0.410286	0.0612524	0.463991		2.10596	0.0346363	up
ENSMUSG00000038170	Pde4dip	83679	FALSE	0.542303	0.0153022	0.314374		2.03114	0.0346363	up
ENSMUSG00000050064	Zfp697	242109	FALSE	0.540423	0.130369	0.56605		5.75554	0.00764332	up
ENSMUSG00000042035	Igsf3	78908	FALSE	-0.146943	0.318752	0.722136		-2.42454	0.00764332	down
ENSMUSG00000027843	Ptpn22	19260	FALSE	0.446748	0.22671	0.653536		3.87348	0.0346363	up
ENSMUSG00000040562	Gstm2	14863	TRUE	0.237716	0.503503	0.825808		4.13063	0.0164935	up
ENSMUSG00000058135	Gstm1	14862	TRUE	0.681298	0.0104481	0.288413		2.73116	0.00149927	up
ENSMUSG00000068744	Psrc1	56742	TRUE	-0.424363	0.113545	0.546888		-3.1338	0.00764332	down
ENSMUSG00000045092	S1pr1	13609	FALSE	0.378969	0.134886	0.570396		2.33188	0.0346363	up
ENSMUSG00000028007	Snx7	76561	FALSE	-0.130649	0.682756	0.899407		-6.48895	0.0164935	down
ENSMUSG00000039234	Sec24d	69608	FALSE	0.1336	0.630395	0.879419		3.37636	0.0346363	up
ENSMUSG00000027978	Prss12	19142	FALSE	-0.216486	0.463765	0.806914		-7.27941	0.00149927	down
ENSMUSG00000027977	Ndst3	83398	FALSE	0.555246	0.202443	0.630684		8.00333	0.0164935	up
ENSMUSG00000046561	Arsj	271970	FALSE	0.35497	0.570657	0.857055		6.40128	0.0164935	up
ENSMUSG00000053819	Camk2d	108058	FALSE	0.203943	0.547668	0.848434		5.57159	0.0346363	up
ENSMUSG00000055301	Adh7	11529	FALSE	1.05962	0.0803178	0.504467		3.2468	0.0346363	up
ENSMUSG00000028036	Ptgfr	19220	FALSE	0.733719	0.453557	0.801413		8.40331	0.0346363	up
ENSMUSG00000096225	Lhx8	16875	FALSE	1.9928	0.0604367	0.462229		6.6217	0.0346363	up
ENSMUSG00000028214	Gem	14579	FALSE	0.628487	0.0761081	0.496368		5.73402	0.0346363	up
ENSMUSG00000040270	Bach2	12014	TRUE	-0.433506	0.0158731	0.319027		-3.57316	0.0346363	down
ENSMUSG00000028480	Glipr2	384009	FALSE	0.240863	0.605154	0.870394		5.65137	0.0346363	up
ENSMUSG00000035615	Frmpd1	666060	FALSE	0.0162501	0.972932	0.992925		-6.02135	0.0164935	down
ENSMUSG00000007613	Tgfbr1	21812	FALSE	0.408741	0.00974391	0.276709		2.09732	0.0346363	up
ENSMUSG00000028434	Epb41l4b	54357	FALSE	-0.485379	0.114353	0.548529		-6.06528	0.0346363	down
ENSMUSG00000052117	D630039A03Rik	242484	FALSE	-0.00509296	0.988884	0.996687		-5.45118	0.00764332	down
ENSMUSG00000063851	Rnf183	76072	FALSE	2.27451	0.000119453	0.0672231	up	9.8139	0.00764332	up
ENSMUSG00000028358	Zfp618	72701	FALSE	-0.350153	0.294204	0.705377		-5.85121	0.00764332	down
ENSMUSG00000039196	Orm1	18405	FALSE	1.03173	0.0916833	0.522696		-7.10151	0.0346363	down
ENSMUSG00000028373	Astn2	56079	FALSE	0.61704	0.232801	0.656794		4.46075	0.0346363	up
ENSMUSG00000039270	Megf9	230316	FALSE	-0.476171	0.0357955	0.410464		-2.47218	0.0164935	down
ENSMUSG00000043003	Rasef	242505	FALSE	-1.10312	0.0784717	0.50109		-14.1716	0.00149927	down
ENSMUSG00000028487	Bnc2	242509	FALSE	1.00388	0.0704914	0.481896		8.2802	0.00764332	up
ENSMUSG00000062937	Mtap	66902	FALSE	0.13553	0.554088	0.850893		3.87544	0.0346363	up
ENSMUSG00000028572	Hook1	77963	FALSE	-0.543346	0.121587	0.559021		-6.21121	0.00149927	down
ENSMUSG00000047502	Mroh7	381538	FALSE	-0.469601	0.268548	0.687064		-4.74295	0.0346363	down
ENSMUSG00000070803	Cited4	56222	FALSE	-0.678509	0.126791	0.564146		-6.06563	0.0164935	down
ENSMUSG00000032744	Heyl	56198	FALSE	-0.624388	0.00732949	0.254614		-6.35384	0.00025592	down
ENSMUSG00000048485	Zbtb8b	215627	FALSE	-0.526571	0.0937593	0.524047		-7.04626	0.0164935	down
ENSMUSG00000028838	Extl1	56219	FALSE	-0.735601	0.0135715	0.307964		-6.92639	0.00764332	down
ENSMUSG00000028803	Nipal3	74552	FALSE	-0.286052	0.112701	0.546306		-2.89105	0.0346363	down
ENSMUSG00000037188	Grhl3	230824	FALSE	-0.702232	0.0793604	0.502711		-5.94055	0.0346363	down
ENSMUSG00000062157	Ifnlr1	242700	FALSE	-0.444718	0.136554	0.572379		-5.9596	0.0346363	down
ENSMUSG00000028766	Alpl	11647	FALSE	-0.383392	0.352032	0.742984		-2.66865	0.0164935	down
ENSMUSG00000078234	Klhdc7a	242721	FALSE	-0.567467	0.0906875	0.52076		-8.76125	0.00764332	down
ENSMUSG00000025330	Padi4	18602	TRUE	0.547039	0.251322	0.671195		-7.08858	0.0164935	down
ENSMUSG00000029020	Mfn2	170731	FALSE	-0.235999	0.252918	0.671884		-2.36986	0.0346363	down
ENSMUSG00000044496	2510039O18Rik	77034	FALSE	-0.332218	0.108644	0.54131		-3.99148	0.0346363	down
ENSMUSG00000029009	Mthfr	17769	TRUE	-0.278701	0.204002	0.632181		-3.44519	0.0346363	down
ENSMUSG00000029003	Mad2l2	71890	TRUE	-0.332523	0.148559	0.584635		-6.10327	0.00764332	down
ENSMUSG00000039911	Spsb1	74646	FALSE	0.191432	0.528957	0.838744		3.65898	0.0164935	up
ENSMUSG00000028972	Car6	12353	FALSE	0.533636	0.414422	0.783062		-4.5805	0.0034395	down
ENSMUSG00000028943	Espn	56226	FALSE	-0.615758	0.110778	0.543232		-7.08039	0.0346363	down
ENSMUSG00000041936	Agrn	11603	FALSE	-0.426462	0.028142	0.384025		-3.70043	0.0164935	down
ENSMUSG00000040473	Cfap69	207686	FALSE	0.717394	0.0504762	0.445087		2.14387	0.0164935	up
ENSMUSG00000015652	Steap1	70358	FALSE	0.969079	0.0822116	0.506153		7.39031	0.0346363	up
ENSMUSG00000012428	Steap4	117167	FALSE	0.433202	0.222428	0.649781		3.06396	0.0346363	up
ENSMUSG00000028883	Sema3a	20346	FALSE	0.796357	0.23944	0.662213		6.74407	0.0346363	up
ENSMUSG00000028864	Hgf	15234	FALSE	0.807619	0.182688	0.61616		6.29067	0.0346363	up
ENSMUSG00000028978	Nos3	18127	FALSE	0.491626	0.0560425	0.455151		3.53974	0.0346363	up
ENSMUSG00000055235	Wdr86	269633	FALSE	-1.65075	1.29282e-05	0.0307806	down	-8.73815	0.00149927	down
ENSMUSG00000029168	Dpysl5	65254	FALSE	-0.992806	0.0447422	0.431074		-6.32282	0.00764332	down
ENSMUSG00000050677	Ccdc96	66717	FALSE	-0.0833736	0.757195	0.926909		-4.4923	0.0034395	down
ENSMUSG00000029121	Crmp1	12933	FALSE	1.06624	0.138367	0.574584		8.20333	0.0034395	up
ENSMUSG00000029108	Pcdh7	54216	FALSE	1.51214	0.000513241	0.106949	up	9.75091	0.0034395	up
ENSMUSG00000029223	Uchl1	22223	FALSE	0.512463	0.223282	0.650684		5.32664	0.0346363	up
ENSMUSG00000029231	Pdgfra	18595	TRUE	0.645547	0.216651	0.643214		9.73749	0.00764332	up
ENSMUSG00000005672	Kit	16590	FALSE	-0.997625	0.00310524	0.191249	down	-11.95	0.0034395	down
ENSMUSG00000029377	Ereg	13874	TRUE	1.35327	0.0706808	0.482554		4.76084	0.0346363	up
ENSMUSG00000029381	Shroom3	27428	FALSE	-0.542392	0.074564	0.492192		-7.88781	0.00764332	down
ENSMUSG00000029311	Hsd17b11	114664	FALSE	-0.258708	0.230309	0.654602		-3.22936	0.0034395	down
ENSMUSG00000070576	Mn1	433938	FALSE	0.657872	0.0376753	0.419015		7.58092	0.0034395	up
ENSMUSG00000061288	Taok3	330177	TRUE	0.373501	0.0386976	0.419452		3.39062	0.0346363	up
ENSMUSG00000001166	Oas1c	114643	FALSE	-0.185005	0.464081	0.80699		-2.37207	0.00149927	down
ENSMUSG00000029428	Stx2	13852	FALSE	0.219501	0.188644	0.621877		2.36731	0.00764332	up
ENSMUSG00000034040	Galnt17	212996	FALSE	0.195917	0.688018	0.901717		6.29833	0.0346363	up
ENSMUSG00000015944	Castor2	80909	FALSE	0.375961	0.121874	0.559491		3.84857	0.0034395	up
ENSMUSG00000070473	Cldn3	12739	FALSE	-0.806636	0.0413564	0.421862		-2.91696	0.00764332	down
ENSMUSG00000004952	Rasa4	54153	FALSE	0.555107	0.0683004	0.478307		3.9294	0.0346363	up
ENSMUSG00000029718	Pcolce	18542	FALSE	0.919118	0.0465838	0.435822		7.13927	0.0346363	up
ENSMUSG00000039683	Sdk1	330222	FALSE	0.782585	0.0429491	0.426835		4.28231	0.0346363	up
ENSMUSG00000029576	Radil	231858	FALSE	0.256633	0.355549	0.745932		2.53111	0.00764332	up
ENSMUSG00000041298	Katnal1	231912	FALSE	0.608096	0.000456941	0.103689	up	3.62017	4.34897e-06	up
ENSMUSG00000029659	Medag	70717	FALSE	1.09698	0.0589637	0.460748		8.42664	0.0034395	up
ENSMUSG00000029759	Pon3	269823	FALSE	0.587239	0.0742222	0.491684		6.25123	0.0346363	up
ENSMUSG00000048022	Tmem229a	319832	FALSE	-1.0979	0.063949	0.466909		-9.37855	0.00764332	down
ENSMUSG00000068699	Flnc	68794	FALSE	1.57341	0.062174	0.464433		7.8616	0.0164935	up
ENSMUSG00000029851	Tcaf2	232748	FALSE	-0.845278	0.0066737	0.245791	down	-7.87475	0.0164935	down
ENSMUSG00000043219	Hoxa6	15403	FALSE	1.72951	0.000660429	0.113588	up	4.62643	0.0164935	up
ENSMUSG00000038227	Hoxa9	15405	FALSE	0.632704	0.253615	0.672595		3.16956	0.0346363	up
ENSMUSG00000000938	Hoxa10	15395	FALSE	1.45053	0.0152343	0.314374		8.02269	0.0346363	up
ENSMUSG00000004347	Pde1c	18575	FALSE	-1.24925	0.0106405	0.289774		-7.37953	0.00764332	down
ENSMUSG00000051397	Tacstd2	56753	FALSE	-1.35022	0.0190163	0.336953		-6.06633	0.0034395	down
ENSMUSG00000053044	Cd8b1	12526	FALSE	0.891676	0.0917798	0.522696		-4.5151	0.0164935	down
ENSMUSG00000059430	Actg2	11468	FALSE	-1.63835	0.00163822	0.157864	down	-8.6574	0.0034395	down
ENSMUSG00000015053	Gata2	14461	FALSE	1.78672	0.0003125	0.0979674	up	7.20912	0.0346363	up
ENSMUSG00000030098	Grip2	243547	FALSE	-0.6328	0.216884	0.643233		-2.56174	0.0164935	down
ENSMUSG00000059187	Tafa1	320265	FALSE	2.27683	0.018008	0.33008		8.05306	0.0346363	up
ENSMUSG00000049112	Oxtr	18430	FALSE	-0.317133	0.482991	0.815998		-4.97867	0.0346363	down
ENSMUSG00000042873	Lhfpl4	269788	FALSE	2.0788	0.000694333	0.113588	up	11.8245	0.0164935	up
ENSMUSG00000045009	Prrt3	210673	FALSE	0.0458531	0.905685	0.972515		2.74424	0.0346363	up
ENSMUSG00000025701	Alox5	11689	FALSE	-0.0774408	0.852787	0.95776		-3.84347	0.0164935	down
ENSMUSG00000059878	Zfp422	67255	FALSE	-0.417839	0.0336894	0.407992		-3.8335	0.0346363	down
ENSMUSG00000042097	Zfp239	22685	FALSE	-0.211845	0.323059	0.724923		-4.43093	0.0346363	down
ENSMUSG00000041372	B4galnt3	330406	FALSE	-1.18749	0.014924	0.314374		-7.66714	0.0346363	down
ENSMUSG00000051586	Mical3	194401	FALSE	-0.277386	0.17195	0.609056		-2.81776	0.0346363	down
ENSMUSG00000030117	Gdf3	14562	FALSE	0.665961	0.0860874	0.512599		5.70866	0.0346363	up
ENSMUSG00000030351	Tspan11	68498	FALSE	1.33306	0.113352	0.546306		8.10644	0.0346363	up
ENSMUSG00000030365	Clec2i	93675	FALSE	0.628557	0.158237	0.59452		3.55167	0.0346363	up
ENSMUSG00000033082	Clec1a	243653	FALSE	0.566418	0.072949	0.488524		2.28401	0.00764332	up
ENSMUSG00000030199	Etv6	14011	FALSE	-0.481221	0.0121919	0.299809		-5.71827	0.0164935	down
ENSMUSG00000030200	Bcl2l14	66813	FALSE	-1.15051	0.00596045	0.232292	down	-7.89409	0.0164935	down
ENSMUSG00000034538	Zfp418	232854	FALSE	-0.0322538	0.870431	0.962895		-2.64604	0.0346363	down
ENSMUSG00000030376	Slc8a2	110891	FALSE	-0.619886	0.179465	0.615467		-6.00432	0.00764332	down
ENSMUSG00000030411	Nova2	384569	FALSE	0.574602	0.0094891	0.274224		2.06432	0.0346363	up
ENSMUSG00000011632	Pinlyp	641361	FALSE	-0.549591	0.355402	0.745932		-4.82198	0.0346363	down
ENSMUSG00000074272	Ceacam1	26365	FALSE	-0.767093	0.0652859	0.470306		-10.1215	0.0164935	down
ENSMUSG00000040466	Blvrb	233016	FALSE	0.483271	0.0337824	0.408004		2.04242	0.0034395	up
ENSMUSG00000047730	Fcgbp	215384	FALSE	-1.86217	0.0360623	0.411818		-10.0012	0.0034395	down
ENSMUSG00000060962	Dmkn	73712	FALSE	-0.123271	0.810535	0.945372		-6.0474	0.0164935	down
ENSMUSG00000001247	Lsr	54135	FALSE	-0.466301	0.151168	0.587848		-4.63208	0.0346363	down
ENSMUSG00000046826	Fam187b	76415	FALSE	-0.366626	0.247851	0.668572		-2.85668	0.00764332	down
ENSMUSG00000030693	Klk10	69540	FALSE	-2.0564	0.000693392	0.113588	down	-7.8663	0.0346363	down
ENSMUSG00000030739	Myh14	71960	FALSE	-0.525754	0.227788	0.654142		-8.06068	0.00764332	down
ENSMUSG00000074121	Ntf5	78405	FALSE	-0.150978	0.617041	0.874942		-6.31738	0.0346363	down
ENSMUSG00000040212	Emp3	13732	FALSE	0.659915	0.118678	0.555633		3.7131	0.0346363	up
ENSMUSG00000015134	Aldh1a3	56847	FALSE	-0.203037	0.5864	0.861259		-6.16215	0.0164935	down
ENSMUSG00000030607	Acan	11595	FALSE	2.14498	0.0221604	0.355907		7.27048	0.0164935	up
ENSMUSG00000030605	Mfge8	17304	FALSE	-0.325813	0.175821	0.613207		-3.29982	0.0164935	down
ENSMUSG00000051727	Kctd14	233529	FALSE	-0.670265	0.0699196	0.480247		-7.26454	0.00764332	down
ENSMUSG00000025133	Ints4	101861	FALSE	-0.339014	0.0489558	0.43982		-2.4909	0.0164935	down
ENSMUSG00000035547	Capn5	12337	FALSE	-0.387505	0.0827771	0.506939		-2.60992	0.0164935	down
ENSMUSG00000030987	Stim1	20866	FALSE	-0.348488	0.104014	0.537234		-2.99576	0.0346363	down
ENSMUSG00000030966	Trim21	20821	FALSE	-0.386199	0.0592744	0.460748		-2.93299	0.0346363	down
ENSMUSG00000057143	Trim12c	319236	FALSE	-0.343553	0.173687	0.610782		-4.51032	0.0164935	down
ENSMUSG00000036528	Ppfibp2	19024	FALSE	-0.429603	0.190824	0.624893		-7.88928	0.00764332	down
ENSMUSG00000031026	Trim66	330627	FALSE	-0.0560682	0.906906	0.972728		2.02844	0.0346363	up
ENSMUSG00000038244	Mical2	320878	FALSE	0.420586	0.115932	0.551028		4.92887	0.0164935	up
ENSMUSG00000045659	Plekha7	233765	FALSE	-0.781892	0.0386246	0.419452		-4.47837	0.0164935	down
ENSMUSG00000030865	Chp2	70261	FALSE	-0.500533	0.213063	0.642018		-2.90635	0.0346363	down
ENSMUSG00000030703	Gdpd3	68616	FALSE	0.622618	0.0254901	0.371242		4.18454	0.00764332	up
ENSMUSG00000000486	Septin1	54204	FALSE	0.761652	0.00241987	0.176532	up	3.40654	0.00764332	up
ENSMUSG00000030823	9130019O22Rik	78921	FALSE	0.22632	0.226871	0.653536		2.03502	0.0164935	up
ENSMUSG00000042289	Hsd3b7	101502	FALSE	0.43572	0.0414711	0.422488		4.00567	0.00025592	up
ENSMUSG00000070371	Prss36	77613	FALSE	0.204331	0.318787	0.722136		2.53606	0.0346363	up
ENSMUSG00000006205	Htra1	56213	TRUE	0.530836	0.202183	0.63052		8.78769	0.00764332	up
ENSMUSG00000058325	Dock1	330662	FALSE	-0.306501	0.0567552	0.457063		-2.73516	0.00764332	down
ENSMUSG00000009545	Kcnq1	16535	FALSE	0.385456	0.170512	0.607558		2.16243	0.0346363	up
ENSMUSG00000037613	Tnfrsf23	79201	FALSE	0.670013	0.0685183	0.478855		4.77766	0.00764332	up
ENSMUSG00000031070	Mrgprf	211577	FALSE	1.11463	0.0728744	0.488524		9.80319	0.0164935	up
ENSMUSG00000019851	Perp	64058	FALSE	-0.532466	0.189213	0.622699		-4.32363	0.0346363	down
ENSMUSG00000019982	Myb	17863	TRUE	-0.864123	0.0816694	0.505275		-5.84634	0.0164935	down
ENSMUSG00000000296	Tpd52l1	21987	FALSE	-0.0940562	0.79052	0.940174		-4.86684	0.0164935	down
ENSMUSG00000019866	Crybg1	11630	FALSE	-0.750794	0.0213588	0.352283		-10.2827	9.95246e-05	down
ENSMUSG00000019891	Dcbld1	66686	FALSE	-0.0148724	0.94836	0.986067		-4.4575	0.0164935	down
ENSMUSG00000047146	Tet1	52463	FALSE	-0.480529	0.0734566	0.488737		-5.05826	0.00764332	down
ENSMUSG00000037868	Egr2	13654	FALSE	-0.722655	0.0394269	0.419452		-4.17545	0.00025592	down
ENSMUSG00000090622	A930033H14Rik	320700	FALSE	-0.396038	0.122526	0.559908		-2.37817	0.0164935	down
ENSMUSG00000020241	Col6a2	12834	FALSE	-0.040625	0.911305	0.974029		3.82088	0.0346363	up
ENSMUSG00000069581	Tspear	252974	FALSE	-0.89319	0.0532488	0.446841		-5.026	0.0164935	down
ENSMUSG00000061780	Cfd	11537	FALSE	0.338547	0.765141	0.931026		-6.10117	0.0346363	down
ENSMUSG00000035697	Arhgap45	70719	FALSE	0.487025	0.136635	0.572379		2.16211	0.0346363	up
ENSMUSG00000034591	Slc41a2	338365	FALSE	0.34121	0.304817	0.71214		2.25438	0.0346363	up
ENSMUSG00000020032	Nuak1	77976	TRUE	0.467545	0.0840679	0.509511		2.2537	0.0346363	up
ENSMUSG00000019929	Dcn	13179	FALSE	0.699257	0.271515	0.68857		7.98948	0.0346363	up
ENSMUSG00000054934	Kcnmb4	58802	FALSE	-0.725644	0.0229274	0.359915		-3.39186	0.0164935	down
ENSMUSG00000020183	Cpm	70574	FALSE	-1.3038	0.00647612	0.244917	down	-6.01562	0.0346363	down
ENSMUSG00000056758	Hmga2	15364	TRUE	1.7621	0.039281	0.419452		9.98929	0.0164935	up
ENSMUSG00000040249	Lrp1	16971	FALSE	0.127839	0.693348	0.904591		4.17486	0.0164935	up
ENSMUSG00000018166	Erbb3	13867	FALSE	-0.838366	0.0354477	0.410464		-7.58767	0.0346363	down
ENSMUSG00000025355	Mmp19	58223	FALSE	0.0546564	0.902175	0.971164		2.54	0.0346363	up
ENSMUSG00000025351	Cd63	12512	FALSE	0.196245	0.380576	0.764565		3.66354	0.0346363	up
ENSMUSG00000074449	Gm15319	100040599	FALSE	0.133026	0.750982	0.925505		-4.34971	0.0346363	down
ENSMUSG00000031486	Adgra2	78560	FALSE	0.490868	0.191006	0.624893		7.03412	0.00764332	up
ENSMUSG00000039620	Trmt9b	319582	FALSE	-0.379103	0.353314	0.743654		-13.6415	0.0034395	down
ENSMUSG00000031596	Slc7a2	11988	FALSE	0.467744	0.0939848	0.524047		5.87317	0.0346363	up
ENSMUSG00000031626	Sorbs2	234214	FALSE	-0.523917	0.108561	0.54131		-6.08312	0.0164935	down
ENSMUSG00000031520	Vegfc	22341	FALSE	0.830326	0.00539618	0.224612	up	5.46361	0.0034395	up
ENSMUSG00000038508	Gdf15	23886	TRUE	0.900421	0.0218113	0.35505		2.41976	0.00764332	up
ENSMUSG00000031748	Gnao1	14681	FALSE	0.997653	0.078499	0.50109		9.53451	0.00149927	up
ENSMUSG00000063605	Ccdc102a	234582	FALSE	0.18945	0.435306	0.791875		2.96397	0.0346363	up
ENSMUSG00000031785	Adgrg1	14766	FALSE	-0.230187	0.405633	0.77764		-5.19612	0.00764332	down
ENSMUSG00000031790	Mmp15	17388	FALSE	-0.350479	0.202913	0.630848		-4.58095	0.0164935	down
ENSMUSG00000031875	Cmtm3	68119	FALSE	0.333624	0.161887	0.597007		5.90984	0.0346363	up
ENSMUSG00000069920	B3gnt9	97440	FALSE	0.443122	0.175007	0.612633		4.28324	0.00764332	up
ENSMUSG00000035237	Lcat	16816	FALSE	0.24814	0.418293	0.784513		5.3812	0.00764332	up
ENSMUSG00000031758	Cdyl2	75796	FALSE	0.794743	0.0289214	0.387481		7.0522	0.0164935	up
ENSMUSG00000074064	Mlycd	56690	FALSE	0.275055	0.120988	0.558113		-2.80883	0.0346363	down
ENSMUSG00000034112	Atp2c2	69047	FALSE	-0.86645	0.0653364	0.470429		-3.33033	0.0346363	down
ENSMUSG00000043903	Zfp469	195209	FALSE	0.57084	0.214278	0.642722		6.66902	0.0164935	up
ENSMUSG00000039960	Rhou	69581	FALSE	0.509003	0.0537306	0.44783		-4.77862	0.0346363	down
ENSMUSG00000025810	Nrp1	18186	FALSE	0.362875	0.150681	0.587418		4.08362	0.0346363	up
ENSMUSG00000023243	Kcnk5	16529	FALSE	-0.358613	0.116973	0.551874		-3.65753	0.0346363	down
ENSMUSG00000021913	Ogdhl	239017	FALSE	-0.137718	0.645563	0.88447		-3.80283	0.0346363	down
ENSMUSG00000050666	Vstm4	320736	FALSE	-0.585338	0.0334807	0.407836		-5.38924	0.00764332	down
ENSMUSG00000037759	Ptger2	19217	FALSE	0.735322	0.0663422	0.47355		4.29752	0.00063127	up
ENSMUSG00000035896	Rnase1	19752	TRUE	-0.365267	0.418815	0.784698		-5.32727	0.0164935	down
ENSMUSG00000022176	Rem2	140743	FALSE	-0.0774321	0.759287	0.927722		-4.30699	0.0034395	down
ENSMUSG00000022203	Efs	13644	FALSE	-0.293276	0.259653	0.678413		-3.79217	0.0346363	down
ENSMUSG00000007591	Tssk4	71099	FALSE	-0.446917	0.0559454	0.454968		-2.3738	0.0164935	down
ENSMUSG00000046352	Gjb2	14619	FALSE	-1.75378	7.06696e-06	0.0248563	down	-7.33406	0.0346363	down
ENSMUSG00000022053	Ebf2	13592	FALSE	-0.167098	0.60983	0.872364		-6.09919	0.0164935	down
ENSMUSG00000014813	Stc1	20855	FALSE	0.437706	0.246048	0.667622		5.09293	0.0164935	up
ENSMUSG00000047977	Synb	239167	FALSE	0.386057	0.0818132	0.505275		2.81423	0.00063127	up
ENSMUSG00000022096	Hr	15460	FALSE	-0.784351	0.0603764	0.462229		-8.07081	0.0164935	down
ENSMUSG00000021996	Esd	13885	FALSE	0.12567	0.633909	0.880897		3.8962	0.0164935	up
ENSMUSG00000022025	Cnmd	16840	FALSE	-0.445879	0.576969	0.859533		-5.76938	0.0164935	down
ENSMUSG00000055717	Slain1	105439	FALSE	-0.399792	0.186626	0.620163		-6.5535	0.0164935	down
ENSMUSG00000058571	Gpc6	23888	FALSE	-0.465794	0.0692836	0.480247		-3.80961	0.0164935	down
ENSMUSG00000032849	Abcc4	239273	FALSE	0.303175	0.237557	0.661131		2.16945	0.0346363	up
ENSMUSG00000025557	Slc15a1	56643	FALSE	-1.01663	0.00987354	0.277709		-2.96718	0.0346363	down
ENSMUSG00000040729	Cep126	234915	FALSE	-0.15964	0.55091	0.849183		-5.77406	0.00764332	down
ENSMUSG00000036912	Piwil4	330890	FALSE	0.817873	0.0786497	0.501182		2.84846	0.00764332	up
ENSMUSG00000033453	Adamts15	235130	FALSE	-0.90462	0.0247292	0.366226		-9.56147	0.0164935	down
ENSMUSG00000038112	AW551984	244810	FALSE	-0.0783791	0.915686	0.975821		3.67315	0.0346363	up
ENSMUSG00000032024	Clmp	71566	FALSE	1.63714	0.000317053	0.0979674	up	13.9449	0.00149927	up
ENSMUSG00000032011	Thy1	21838	FALSE	-0.277819	0.263941	0.682608		-5.14008	0.0346363	down
ENSMUSG00000039217	Il18	16173	TRUE	0.523419	0.106379	0.539537		2.92108	0.0346363	up
ENSMUSG00000038086	Hspb2	69253	FALSE	-0.232571	0.482172	0.815998		-4.79477	0.0346363	down
ENSMUSG00000060594	Layn	244864	FALSE	0.688226	0.0576887	0.45848		6.64575	0.00764332	up
ENSMUSG00000078307	AI593442	330941	FALSE	-0.291381	0.625492	0.877897		-8.0777	0.0164935	down
ENSMUSG00000038264	Sema7a	20361	FALSE	0.601569	0.106058	0.539258		5.07275	0.0164935	up
ENSMUSG00000054978	Kbtbd13	74492	FALSE	-0.755408	0.0285948	0.385821		-8.08703	0.0164935	down
ENSMUSG00000032373	Car12	76459	FALSE	-0.465951	0.230661	0.654928		-5.27252	0.0164935	down
ENSMUSG00000032375	Aph1b	208117	FALSE	0.0230986	0.88456	0.966743		-2.93974	0.0346363	down
ENSMUSG00000032348	Gsta4	14860	FALSE	-0.293708	0.16885	0.606691		-2.40442	0.0346363	down
ENSMUSG00000035274	Tpbg	21983	FALSE	0.185221	0.51034	0.830054		5.60914	0.0164935	up
ENSMUSG00000032419	Tbx18	76365	FALSE	-0.0627974	0.89739	0.969529		-7.81567	0.0034395	down
ENSMUSG00000037410	Tbc1d2b	67016	FALSE	0.0831304	0.634137	0.880897		2.01023	0.0346363	up
ENSMUSG00000040433	Zbtb38	245007	TRUE	0.265251	0.0516395	0.445087		2.66816	0.0346363	up
ENSMUSG00000032470	Mras	17532	FALSE	0.389824	0.182965	0.61616		2.24603	0.0346363	up
ENSMUSG00000023249	Parp3	235587	TRUE	0.695446	0.0175362	0.327805		7.27501	0.00764332	up
ENSMUSG00000057969	Sema3b	20347	FALSE	-0.678106	0.0581704	0.459606		-6.09749	0.0164935	down
ENSMUSG00000032589	Bsn	12217	FALSE	0.787846	0.00698197	0.248999	up	3.69393	0.00764332	up
ENSMUSG00000006675	P4htm	74443	FALSE	0.631454	0.0400765	0.419511		5.59944	0.00764332	up
ENSMUSG00000053646	Plxnb1	235611	FALSE	-0.22811	0.41559	0.783309		-4.42201	0.0034395	down
ENSMUSG00000032491	Nradd	67169	FALSE	0.487136	0.0198735	0.341457		2.22524	0.00063127	up
ENSMUSG00000032440	Tgfbr2	21813	TRUE	0.554608	0.0134945	0.307705		2.92067	0.0346363	up
ENSMUSG00000039607	Rbms3	207181	TRUE	0.487641	0.0141435	0.312483		2.51844	0.0346363	up
ENSMUSG00000020434	4921536K21Rik	67430	FALSE	-0.279461	0.373662	0.759799		-4.48897	0.0164935	down
ENSMUSG00000047205	Dusp18	75219	FALSE	0.0364515	0.889498	0.968528		-4.34366	0.0346363	down
ENSMUSG00000048807	Slc35e4	103710	FALSE	0.064231	0.790513	0.940174		-2.65965	0.0346363	down
ENSMUSG00000019368	Sec14l4	103655	FALSE	-0.66883	0.156564	0.593139		-8.49545	0.0164935	down
ENSMUSG00000041961	Znrf3	407821	FALSE	-0.266546	0.0645065	0.46836		-2.59113	0.0164935	down
ENSMUSG00000020473	Aebp1	11568	FALSE	0.203195	0.581929	0.860314		4.03329	0.0346363	up
ENSMUSG00000041046	Ramp3	56089	FALSE	0.807054	0.0458799	0.435432		3.91564	0.0346363	up
ENSMUSG00000020275	Rel	19696	FALSE	-0.0381875	0.868105	0.962668		-2.69601	0.0164935	down
ENSMUSG00000018849	Wwc1	211652	FALSE	-0.458451	0.083792	0.509511		-7.77147	0.00025592	down
ENSMUSG00000020411	Nipal4	214112	FALSE	-0.589737	0.130444	0.56605		-11.8678	0.0164935	down
ENSMUSG00000040413	Timd2	171284	FALSE	-0.0687258	0.897211	0.969529		-6.77773	0.00764332	down
ENSMUSG00000020354	Sgcd	24052	FALSE	0.830829	0.287886	0.700692		8.00703	0.0346363	up
ENSMUSG00000078153	Psme2b	621823	FALSE	-0.322208	0.387879	0.768108		-4.04208	0.0346363	down
ENSMUSG00000020377	Ltc4s	17001	FALSE	0.4501	0.299743	0.708516		5.08095	0.0346363	up
ENSMUSG00000049321	Zfp2	22678	FALSE	-0.120435	0.563589	0.854249		-2.71285	0.00764332	down
ENSMUSG00000020333	Acsl6	216739	FALSE	1.61599	0.0302292	0.392934		8.68978	0.0164935	up
ENSMUSG00000078853	Igtp	16145	FALSE	-0.452031	0.199827	0.630209		-2.7563	0.0164935	down
ENSMUSG00000045377	Tmem88	67020	FALSE	0.372956	0.156699	0.593139		2.38286	0.0346363	up
ENSMUSG00000089669	Tnfsf13	69583	FALSE	0.203552	0.396009	0.771349		2.77001	0.0346363	up
ENSMUSG00000097328	Tnfsf12	21944	FALSE	0.282734	0.132133	0.566996		2.07927	0.00764332	up
ENSMUSG00000018569	Cldn7	53624	FALSE	-0.691643	0.0997647	0.530442		-5.75904	0.0346363	down
ENSMUSG00000017692	Rhbdl3	246104	FALSE	-0.586675	0.0432611	0.427835		-5.95162	0.0346363	down
ENSMUSG00000046442	Ppm1e	320472	FALSE	0.229352	0.567979	0.856243		5.41097	0.0164935	up
ENSMUSG00000001506	Col1a1	12842	FALSE	-0.672734	0.21108	0.64025		-2.61085	0.0346363	down
ENSMUSG00000004044	Cavin1	19285	FALSE	0.171746	0.632393	0.880643		5.77545	0.0346363	up
ENSMUSG00000019326	Aoc3	11754	FALSE	-0.431697	0.0475642	0.435822		-3.19577	0.0034395	down
ENSMUSG00000020926	Adam11	11488	FALSE	-0.485561	0.0233748	0.361882		-4.42964	0.00764332	down
ENSMUSG00000020695	Mrc2	17534	FALSE	0.273215	0.578067	0.859561		-3.17538	0.0164935	down
ENSMUSG00000020681	Ace	11421	FALSE	1.21603	0.00433922	0.207648	up	7.38339	0.0346363	up
ENSMUSG00000051043	Gprc5c	70355	FALSE	-0.882504	0.00568154	0.225165	down	-5.57108	0.0346363	down
ENSMUSG00000057286	St6galnac2	20446	FALSE	-0.654451	0.103596	0.536318		-7.07391	0.0164935	down
ENSMUSG00000017466	Timp2	21858	FALSE	0.495682	0.101507	0.53347		7.6407	0.0164935	up
ENSMUSG00000021213	Akr1c13	27384	FALSE	0.678607	0.0920882	0.522853		5.70215	0.0346363	up
ENSMUSG00000019756	Prl8a1	73244	FALSE	-0.145325	0.411257	0.780319		-3.42704	0.00764332	down
ENSMUSG00000076431	Sox4	20677	TRUE	-0.266019	0.145506	0.583315		-2.44563	0.0034395	down
ENSMUSG00000060147	Serpinb6a	20719	FALSE	-0.00780841	0.971839	0.992809		2.11816	0.0164935	up
ENSMUSG00000054728	Phactr1	218194	FALSE	-0.512019	0.132996	0.5682		-5.6063	0.0346363	down
ENSMUSG00000015396	Cd83	12522	FALSE	0.692084	0.0388379	0.419452		6.30897	0.0346363	up
ENSMUSG00000021379	Id4	15904	FALSE	-0.748814	0.113044	0.546306		-6.55435	0.0346363	down
ENSMUSG00000021396	Nxnl2	75124	FALSE	-0.312039	0.472724	0.811861		-5.1799	0.0164935	down
ENSMUSG00000067586	S1pr3	13610	FALSE	-0.0770018	0.77937	0.935938		-2.90978	0.0346363	down
ENSMUSG00000050345	4930486L24Rik	214639	FALSE	0.900412	0.0336972	0.407992		6.53199	0.00764332	up
ENSMUSG00000074874	Ctla2b	13025	FALSE	0.531404	0.127341	0.564984		2.59549	0.0346363	up
ENSMUSG00000074824	Rslcan18	432770	FALSE	0.042889	0.845088	0.95605		-4.10605	0.0346363	down
ENSMUSG00000052981	Ube2ql1	76980	FALSE	1.87187	0.00464015	0.213304	up	8.63373	0.0346363	up
ENSMUSG00000049538	Adamts16	271127	FALSE	-0.507213	0.411718	0.780445		-8.81261	0.0346363	down
ENSMUSG00000069171	Nr2f1	13865	FALSE	1.22885	0.0278957	0.382792		6.12781	0.0346363	up
ENSMUSG00000021702	Thbs4	21828	FALSE	0.701042	0.244657	0.666808		6.56458	0.0346363	up
ENSMUSG00000021636	Marveld2	218518	FALSE	-0.685752	0.0920871	0.522853		-12.6526	0.00149927	down
ENSMUSG00000054459	Vsnl1	26950	FALSE	0.521516	0.289044	0.701505		4.77537	0.00764332	up
ENSMUSG00000034435	Tmem30b	238257	FALSE	-0.330629	0.458309	0.803783		-10.0498	0.00764332	down
ENSMUSG00000052221	Ppp1r36	210762	FALSE	-0.0834801	0.812648	0.945748		-5.90075	0.0346363	down
ENSMUSG00000021185	Dglucy	217830	FALSE	0.616078	0.0143204	0.313349		3.62151	0.0346363	up
ENSMUSG00000058260	Serpina9	71907	FALSE	-0.28447	0.644961	0.884397		-6.58494	0.00764332	down
ENSMUSG00000072812	Ahnak2	100041194	FALSE	1.10276	0.0195234	0.339819		6.09816	0.0164935	up
ENSMUSG00000022146	Osmr	18414	FALSE	0.883049	0.000605903	0.113588	up	3.62778	0.0346363	up
ENSMUSG00000054263	Lifr	16880	FALSE	0.589929	0.0347454	0.410464		2.29601	0.0164935	up
ENSMUSG00000022144	Gdnf	14573	FALSE	1.17375	0.0209309	0.348081		7.95809	0.0346363	up
ENSMUSG00000058914	C1qtnf3	81799	FALSE	0.607701	0.366317	0.754156		5.81369	0.0164935	up
ENSMUSG00000022261	Sdc2	15529	FALSE	0.354992	0.295396	0.706292		-5.98166	0.0346363	down
ENSMUSG00000022324	Matn2	17181	FALSE	0.617064	0.129912	0.56605		2.15869	0.0164935	up
ENSMUSG00000022297	Fzd6	14368	FALSE	-0.205576	0.328768	0.728979		-3.92687	0.0034395	down
ENSMUSG00000054196	Cthrc1	68588	FALSE	0.689325	0.212677	0.641469		-6.60253	0.0346363	down
ENSMUSG00000022306	Zfpm2	22762	FALSE	1.53438	0.0478907	0.436665		8.34613	0.0164935	up
ENSMUSG00000060429	Sntb1	20649	FALSE	-0.84958	0.0125456	0.299823		-6.05555	0.0164935	down
ENSMUSG00000068220	Lgals1	16852	FALSE	0.360205	0.337487	0.733298		6.95914	0.0346363	up
ENSMUSG00000033006	Sox10	20665	TRUE	-0.615083	0.250855	0.671093		-6.01407	0.0346363	down
ENSMUSG00000022421	Nptxr	73340	FALSE	0.885222	0.0242977	0.364476		6.30558	0.00764332	up
ENSMUSG00000022408	Fam83f	213956	FALSE	-1.22402	0.000980324	0.130845	down	-11.2767	0.00764332	down
ENSMUSG00000055745	Rtl6	223732	FALSE	-0.801489	0.00703598	0.249973	down	-5.75173	0.0346363	down
ENSMUSG00000078954	Arhgap8	73167	FALSE	-0.309556	0.325999	0.726971		-5.27295	0.0346363	down
ENSMUSG00000058441	Panx2	406218	FALSE	0.341006	0.385466	0.766736		2.26786	0.0346363	up
ENSMUSG00000022620	Arsa	11883	FALSE	0.571123	0.030774	0.39612		5.63158	0.0164935	up
ENSMUSG00000022623	Shank3	58234	FALSE	0.507864	0.0944087	0.524995		3.76056	0.0346363	up
ENSMUSG00000081534	Slc48a1	67739	FALSE	0.253838	0.19394	0.628153		3.89896	0.0346363	up
ENSMUSG00000022483	Col2a1	12824	FALSE	-0.71947	0.346844	0.740583		-8.54471	0.00764332	down
ENSMUSG00000022987	Zfp641	239652	FALSE	-1.06992	0.0490147	0.439877		-12.2645	0.00149927	down
ENSMUSG00000022991	Lalba	16770	FALSE	0.148181	0.786721	0.93854		-5.50975	0.0346363	down
ENSMUSG00000023031	Cela1	109901	FALSE	0.681543	0.206543	0.634921		9.66255	0.0164935	up
ENSMUSG00000023046	Igfbp6	16012	FALSE	1.29991	0.116711	0.551874		9.53927	0.00764332	up
ENSMUSG00000001281	Itgb7	16421	FALSE	0.837999	0.0581821	0.459606		4.12994	0.0346363	up
ENSMUSG00000022485	Hoxc5	15424	FALSE	0.315855	0.546333	0.848009		6.09495	0.0346363	up
ENSMUSG00000001657	Hoxc8	15426	FALSE	0.578629	0.289062	0.701505		4.15761	0.0346363	up
ENSMUSG00000001661	Hoxc6	15425	FALSE	0.89814	0.122805	0.559908		8.07561	0.0346363	up
ENSMUSG00000075394	Hoxc4	15423	FALSE	0.703926	0.204098	0.632339		3.82117	0.0346363	up
ENSMUSG00000049871	Nlrc3	268857	FALSE	0.669301	0.015388	0.314672		5.06124	0.0164935	up
ENSMUSG00000091712	Sec14l5	665119	FALSE	-0.44629	0.18773	0.621453		-7.6782	0.0346363	down
ENSMUSG00000039200	Atf7ip2	75329	FALSE	0.0301928	0.920327	0.977731		-4.36576	0.0346363	down
ENSMUSG00000022672	Prkdc	19090	TRUE	0.515533	0.000367084	0.0979674	up	2.50353	0.00764332	up
ENSMUSG00000041974	Spidr	224008	TRUE	0.324147	0.0384206	0.419452		2.49678	0.0034395	up
ENSMUSG00000012017	Scarf2	224024	FALSE	0.569521	0.0262265	0.374168		2.16878	0.0346363	up
ENSMUSG00000009097	Tbx1	21380	FALSE	2.09438	0.000401519	0.0979674	up	8.98705	0.00764332	up
ENSMUSG00000033581	Igf2bp2	319765	FALSE	1.73279	0.0177605	0.329213		4.26963	0.0346363	up
ENSMUSG00000022868	Ahsg	11625	FALSE	0.0125707	0.983466	0.995566		-4.82319	0.0346363	down
ENSMUSG00000060459	Kng2	385643	FALSE	1.54549	0.02001	0.341457		7.81004	0.0346363	up
ENSMUSG00000022548	Apod	11815	FALSE	-0.407611	0.400631	0.775063		-2.42734	0.0346363	down
ENSMUSG00000052133	Sema5b	20357	FALSE	-0.622858	0.00407635	0.207648	down	-4.67247	0.00764332	down
ENSMUSG00000047261	Gap43	14432	FALSE	2.41145	0.00751154	0.257316		8.34442	0.00764332	up
ENSMUSG00000022665	Ccdc80	67896	FALSE	0.0507041	0.906267	0.972654		5.06727	0.0164935	up
ENSMUSG00000035258	Abi3bp	320712	FALSE	0.0008275	0.998655	0.999501		-2.60333	0.0346363	down
ENSMUSG00000022754	Tmem45a	56277	FALSE	0.242785	0.517825	0.832987		4.48472	0.0164935	up
ENSMUSG00000002489	Tiam1	21844	FALSE	-0.754713	0.00111365	0.137042	down	-6.80094	0.00063127	down
ENSMUSG00000022951	Rcan1	54720	FALSE	0.203875	0.411352	0.780319		2.17609	0.0164935	up
ENSMUSG00000062609	Kcnj15	16516	FALSE	0.462465	0.214227	0.642722		-3.97118	0.0346363	down
ENSMUSG00000000385	Tmprss2	50528	FALSE	-1.21028	0.0455921	0.434577		-12.6406	0.00025592	down
ENSMUSG00000071984	Fndc1	68655	FALSE	-0.193311	0.6273	0.878769		-4.48859	0.0346363	down
ENSMUSG00000023868	Pde10a	23984	FALSE	1.24168	0.0279953	0.383138		2.3802	0.0346363	up
ENSMUSG00000003665	Has1	15116	FALSE	0.450921	0.287711	0.700692		6.43654	0.0346363	up
ENSMUSG00000051341	Zfp52	22710	FALSE	0.431605	0.0515471	0.445087		2.28014	0.0164935	up
ENSMUSG00000024176	Sox8	20681	FALSE	-0.754921	0.107388	0.540183		-10.4491	0.0164935	down
ENSMUSG00000067201	H2-M9	14997	FALSE	0.545368	0.200601	0.630238		5.72311	0.0164935	up
ENSMUSG00000023918	Adgrf4	78249	FALSE	-0.0494521	0.921127	0.978211		-4.39363	0.0346363	down
ENSMUSG00000023935	Spats1	71020	FALSE	0.146605	0.53226	0.839537		3.48722	0.0346363	up
ENSMUSG00000032717	Mdfi	17240	FALSE	-0.0112427	0.955161	0.987646		-2.80066	0.0346363	down
ENSMUSG00000037095	Lrg1	76905	FALSE	-0.0651419	0.875476	0.963906		-4.10276	0.0346363	down
ENSMUSG00000001227	Sema6b	20359	FALSE	0.408075	0.194354	0.628481		5.55935	0.0346363	up
ENSMUSG00000024065	Ehd3	57440	FALSE	-0.591304	0.169239	0.607172		-5.96291	0.0164935	down
ENSMUSG00000056121	Fez2	225020	FALSE	0.472507	0.0772969	0.498849		4.22312	0.0164935	up
ENSMUSG00000024076	Vit	74199	TRUE	1.30079	0.0593548	0.460748		5.58034	0.0346363	up
ENSMUSG00000024247	Pkdcc	106522	FALSE	-0.0523677	0.862909	0.961342		-4.27853	0.0346363	down
ENSMUSG00000024134	Six2	20472	FALSE	1.30164	0.0102807	0.286984		8.1721	0.0346363	up
ENSMUSG00000033960	Jcad	240185	FALSE	0.503772	0.0302858	0.392934		4.52529	0.00764332	up
ENSMUSG00000024238	Zeb1	21417	FALSE	0.648661	0.0923113	0.522853		3.91823	0.0346363	up
ENSMUSG00000036103	Colec12	140792	FALSE	0.659449	0.153616	0.589853		6.76019	0.0346363	up
ENSMUSG00000005836	Gata6	14465	FALSE	1.22552	0.0123943	0.299823		2.24676	0.0346363	up
ENSMUSG00000024302	Dtna	13527	FALSE	-0.215227	0.637781	0.882387		-7.72829	0.0346363	down
ENSMUSG00000090523	Gypc	71683	FALSE	0.77328	0.059332	0.460748		4.66542	0.0164935	up
ENSMUSG00000078240	Gm3550		FALSE	-0.251757	0.250522	0.67084		-2.80125	0.00063127	down
ENSMUSG00000038555	Reep2	225362	FALSE	0.484463	0.175252	0.61265		4.7696	0.0346363	up
ENSMUSG00000024353	Mzb1	69816	FALSE	1.39091	0.0107134	0.290279		5.04105	0.0346363	up
ENSMUSG00000073600	Prob1	381148	FALSE	0.821088	0.00654188	0.244917	up	3.99799	0.00764332	up
ENSMUSG00000046727	Cystm1	66060	FALSE	-0.190484	0.489232	0.819466		-3.85458	0.0346363	down
ENSMUSG00000024486	Hbegf	15200	TRUE	0.501107	0.17803	0.614651		5.41161	0.00764332	up
ENSMUSG00000045689	Pcdhb4	93875	FALSE	0.437751	0.194618	0.628481		3.79049	0.0346363	up
ENSMUSG00000051242	Pcdhb9	93880	FALSE	0.986693	0.0125897	0.299823		4.06674	0.0346363	up
ENSMUSG00000051486	Pcdhb11	93882	FALSE	0.255	0.391766	0.769479		2.32242	0.0346363	up
ENSMUSG00000046191	Pcdhb20	93891	FALSE	0.72399	0.0048018	0.215835	up	4.24621	0.00764332	up
ENSMUSG00000024451	Arap3	106952	FALSE	0.218777	0.327015	0.727976		2.80307	0.0346363	up
ENSMUSG00000057719	Sh3rf2	269016	FALSE	-1.6202	0.00100774	0.132504	down	-7.30256	0.0034395	down
ENSMUSG00000045094	Arhgef37	328967	FALSE	-0.383912	0.180216	0.615467		-5.40182	0.00149927	down
ENSMUSG00000045730	Adrb2	11555	TRUE	0.501221	0.0995505	0.530442		4.20647	0.0346363	up
ENSMUSG00000045991	Onecut2	225631	FALSE	0.908688	0.123433	0.56136		7.40469	0.0164935	up
ENSMUSG00000033016	Nfatc1	18018	FALSE	0.927557	0.0527332	0.445087		4.72186	0.0164935	up
ENSMUSG00000024913	Lrp5	16973	FALSE	-0.13148	0.505945	0.827305		-3.21448	0.0164935	down
ENSMUSG00000040663	Clcf1	56708	FALSE	1.12035	0.00264198	0.182132	up	5.80929	0.00149927	up
ENSMUSG00000024912	Fosl1	14283	FALSE	1.52866	0.011966	0.298493		8.58446	0.0164935	up
ENSMUSG00000024937	Ehbp1l1	114601	FALSE	0.228671	0.325128	0.726644		3.25327	0.0164935	up
ENSMUSG00000045664	Cdc42ep2	104252	FALSE	0.556017	0.0758133	0.495271		6.60112	0.00764332	up
ENSMUSG00000024957	Kcnk4	16528	FALSE	-0.625922	0.105997	0.539253		-11.5133	0.00764332	down
ENSMUSG00000047787	Flrt1	396184	FALSE	0.495894	0.146158	0.583515		2.82405	0.0346363	up
ENSMUSG00000024654	Asrgl1	66514	FALSE	0.143897	0.580453	0.860098		2.59255	0.0346363	up
ENSMUSG00000024754	Cemip2	83921	FALSE	-0.0439156	0.822484	0.949886		2.25181	0.0346363	up
ENSMUSG00000052387	Trpm3	226025	FALSE	-0.349056	0.500278	0.823784		-7.4963	0.0346363	down
ENSMUSG00000048572	Tmem252	226040	FALSE	1.00379	0.00228725	0.17304	up	3.40372	0.0164935	up
ENSMUSG00000024924	Vldlr	22359	FALSE	-0.197941	0.424773	0.788408		-4.04706	0.00764332	down
ENSMUSG00000050957	Insl6	27356	FALSE	-0.456115	0.0780754	0.500786		-3.00815	0.00764332	down
ENSMUSG00000024771	Lipk	240633	FALSE	-1.10626	0.072511	0.488113		-6.11204	0.0346363	down
ENSMUSG00000047632	Fgfbp3	72514	FALSE	0.586248	0.0211777	0.350491		4.00081	0.0164935	up
ENSMUSG00000024986	Hhex	15242	FALSE	0.648975	0.0152746	0.314374		4.27909	0.0164935	up
ENSMUSG00000067242	Lgi1	56839	FALSE	-0.699059	0.117772	0.553234		-5.32362	0.0034395	down
ENSMUSG00000048120	Entpd1	12495	FALSE	0.460477	0.106018	0.539253		2.52889	0.0164935	up
ENSMUSG00000049164	Zfp518a	72672	FALSE	-0.341271	0.088194	0.515781		-4.27864	0.0164935	down
ENSMUSG00000006435	Neurl1a	18011	FALSE	-0.00787547	0.979291	0.994007		-2.97729	0.0346363	down
ENSMUSG00000043531	Sorcs1	58178	FALSE	-0.0221739	0.972536	0.992925		-16.8006	0.00025592	down
ENSMUSG00000067879	Vxn	76982	FALSE	-1.49595	0.000371128	0.0979674	down	0	1
ENSMUSG00000099032	Tcf24	100039596	FALSE	1.51453	0.0031109	0.191249	up	2.6707	0.277521
ENSMUSG00000067780	Pi15	94227	FALSE	1.94784	0.00450839	0.212135	up	3.25843	0.277521
ENSMUSG00000026121	Sema4c	20353	FALSE	-0.507083	0.00418753	0.207648	down	-0.168986	0.277521
ENSMUSG00000079550	Mpp4	227157	FALSE	1.2741	0.00265652	0.182132	up	2.60889	0.277521
ENSMUSG00000026023	Cdk15	271697	FALSE	1.02783	0.00537528	0.224406	up	2.04354	0.141844
ENSMUSG00000025964	Adam23	23792	FALSE	-1.87492	4.65551e-05	0.0545819	down	-2.22801	0.141844
ENSMUSG00000026196	Bard1	12021	TRUE	-0.505254	0.00526047	0.223975	down	-0.10438	0.141844
ENSMUSG00000026208	Des	13346	FALSE	-0.672962	0.00272018	0.183111	down	-4.12613	0.141844
ENSMUSG00000026211	Obsl1	98733	FALSE	-0.539693	0.0012317	0.145568	down	0	1
ENSMUSG00000032968	Inha	16322	FALSE	-0.588073	0.00359497	0.203942	down	0	1
ENSMUSG00000006576	Slc4a3	20536	FALSE	-0.601251	0.00145511	0.147132	down	0	1
ENSMUSG00000026166	Ccl20	20297	FALSE	-2.29359	0.00441171	0.210401	down	-0.0794791	0.277521
ENSMUSG00000090145	Ugt1a6b	394435	TRUE	-0.890951	0.00489668	0.217342	down	0	1
ENSMUSG00000054545	Ugt1a6a	94284	TRUE	-0.997667	0.00144695	0.147132	down	-1.86644	0.141844
ENSMUSG00000081984	Dnajb3	15504	FALSE	-1.34178	0.00138637	0.147132	down	-1.19806	0.531915
ENSMUSG00000045382	Cxcr4	12767	FALSE	-0.570062	0.00417472	0.207648	down	0.0578111	0.531915
ENSMUSG00000026417	Pigr	18703	FALSE	-2.54744	1.3127e-05	0.0307806	down	0	1
ENSMUSG00000042268	Slc26a9	320718	FALSE	-1.49171	0.00189672	0.166788	down	-1.69401	0.277521
ENSMUSG00000042251	Pm20d1	212933	FALSE	-1.32428	0.00595624	0.232292	down	0	1
ENSMUSG00000026434	Nucks1	98415	FALSE	-0.53413	0.000575644	0.113588	down	-0.973123	9.95246e-05
ENSMUSG00000026450	Chit1	71884	FALSE	-1.28664	0.00464693	0.213304	down	-1.95758	0.277521
ENSMUSG00000026455	Klhl12	240756	FALSE	-0.517604	0.000149347	0.070039	down	-0.969905	0.00025592
ENSMUSG00000041926	Rnpep	215615	FALSE	-0.526607	0.00418476	0.207648	down	-0.395301	0.141844
ENSMUSG00000041605	Inava	67313	FALSE	-0.636426	0.000102029	0.0623708	down	0	1
ENSMUSG00000026473	Glul	14645	FALSE	-0.623164	0.00256109	0.179842	down	0	1
ENSMUSG00000026594	Ralgps2	78255	FALSE	-0.828919	0.000156126	0.070856	down	-0.696982	0.070922
ENSMUSG00000033544	Angptl1	72713	FALSE	-1.09655	0.00146108	0.147132	down	-0.0270476	0.141844
ENSMUSG00000040836	Gpr161	240888	FALSE	-0.677832	0.0014641	0.147132	down	-0.434007	0.277521
ENSMUSG00000056569	Mpz	17528	FALSE	-1.79642	3.7547e-05	0.0480226	down	-2.07658	0.277521
ENSMUSG00000026556	Vangl2	93840	FALSE	-0.513552	0.00108789	0.137042	down	-1.61976	0.0346363
ENSMUSG00000037995	Igsf9	93842	FALSE	-0.885679	0.00248593	0.178268	down	-3.56303	0.141844
ENSMUSG00000026494	Kif26b	269152	FALSE	-0.935547	0.00374773	0.205964	down	0	1
ENSMUSG00000016194	Hsd11b1	15483	FALSE	1.70217	0.000498859	0.106949	up	5.77508	0.070922
ENSMUSG00000039496	Cdnf	227526	FALSE	0.552678	0.00255528	0.179842	up	0	1
ENSMUSG00000053552	Ebf4	228598	FALSE	1.10051	0.00163318	0.157864	up	0.29656	0.0164935
ENSMUSG00000027270	Lamp5	76161	FALSE	-2.9285	2.73753e-05	0.0427937	down	0	1
ENSMUSG00000062098	Btbd3	228662	FALSE	-0.538753	0.00221228	0.17008	down	-0.758715	0.277521
ENSMUSG00000037034	Pax1	18503	FALSE	2.18529	0.00536128	0.224406	up	3.98481	0.277521
ENSMUSG00000027485	Bpifb1	228801	FALSE	3.61427	2.99364e-06	0.0248563	up	4	0.277521
ENSMUSG00000062175	Tgif2	228839	FALSE	-0.613466	0.00402265	0.207648	down	-0.215871	0.070922
ENSMUSG00000019359	Gdpd2	71584	FALSE	1.74175	0.00429182	0.207648	up	2.75935	0.070922
ENSMUSG00000057000	Nxf3	245610	FALSE	-3.1416	0.00403375	0.207648	down	0	1
ENSMUSG00000023443	Esx1	13984	FALSE	1.53985	0.0056413	0.225165	up	0.0968802	0.277521
ENSMUSG00000031342	Gpm6b	14758	FALSE	-0.930495	0.00198595	0.166788	down	-0.563104	0.277521
ENSMUSG00000000402	Egfl6	54156	FALSE	-1.64886	0.00200089	0.166788	down	0	1
ENSMUSG00000027500	Stmn2	20257	FALSE	3.34054	0.00580763	0.228407	up	3.12798	0.070922
ENSMUSG00000052468	Pmp2	18857	FALSE	-2.19353	0.0030662	0.191249	down	-0.0328116	0.531915
ENSMUSG00000039304	Tnfsf10	22035	TRUE	-0.904827	0.00200216	0.166788	down	0	1
ENSMUSG00000027684	Mecom	14013	FALSE	1.07312	0.00264731	0.182132	up	0.0326167	0.277521
ENSMUSG00000027737	Slc7a11	26570	FALSE	1.27653	0.00415986	0.207648	up	4.08452	0.070922
ENSMUSG00000027799	Nbea	26422	FALSE	0.56505	0.00133367	0.146589	up	0	1
ENSMUSG00000056476	Med12l	329650	FALSE	0.951067	0.00603787	0.23337	up	2.01259	0.141844
ENSMUSG00000027822	Slc33a1	11416	FALSE	0.523572	0.000894429	0.125927	up	0.113616	0.531915
ENSMUSG00000042784	Muc1	17829	TRUE	-1.21672	0.000806982	0.12208	down	-2.02543	0.141844
ENSMUSG00000056270	Prr9	109314	FALSE	-2.68808	0.000985828	0.130845	down	0	1
ENSMUSG00000028088	Fmo5	14263	FALSE	0.728469	0.000403875	0.0979674	up	1.22446	0.00764332
ENSMUSG00000053965	Pde5a	242202	FALSE	-0.572484	0.00288347	0.187217	down	-1.84833	0.277521
ENSMUSG00000032854	Ugt8a	22239	FALSE	-1.4141	0.00276066	0.183206	down	0.03108	0.531915
ENSMUSG00000028028	Alpk1	71481	FALSE	-0.600336	0.00446326	0.212135	down	-0.0573296	0.277521
ENSMUSG00000058952	Cfi	12630	FALSE	-1.51476	0.00197071	0.166788	down	-0.984262	0.277521
ENSMUSG00000053897	Slc39a8	67547	FALSE	-0.971892	0.00663989	0.245188	down	-0.0503595	0.531915
ENSMUSG00000028158	Mttp	17777	FALSE	0.774949	0.0036311	0.205164	up	0.0234042	0.531915
ENSMUSG00000036853	Mcoln3	171166	FALSE	-1.71477	0.000320836	0.0979674	down	0.649615	0.531915
ENSMUSG00000036062	Phf24	230085	FALSE	-1.56885	0.00499291	0.218833	down	0	1
ENSMUSG00000040860	Crocc	230872	FALSE	-0.570165	0.00135421	0.147109	down	-0.0270903	0.531915
ENSMUSG00000028919	Arhgef19	213649	FALSE	-0.500724	0.00612283	0.235361	down	-1.88822	0.0164935
ENSMUSG00000038319	Kcnh2	16511	FALSE	1.25893	0.00383684	0.207648	up	0.465487	0.070922
ENSMUSG00000048142	Nat8l	269642	FALSE	0.922658	0.00606428	0.233749	up	0.0131795	0.531915
ENSMUSG00000042002	Foxn4	116810	FALSE	-2.45159	0.000444657	0.102555	down	-0.0136027	0.277521
ENSMUSG00000032661	Oas3	246727	FALSE	-1.45123	0.00684566	0.246489	down	-0.634348	0.0346363
ENSMUSG00000048216	Gpr85	64450	FALSE	1.68283	0.00242168	0.176532	up	2.51368	0.070922
ENSMUSG00000041301	Cftr	12638	FALSE	-1.45955	0.00297989	0.188847	down	-3.99693	0.277521
ENSMUSG00000029811	Aoc1	76507	FALSE	-1.7043	0.00154479	0.151984	down	0	1
ENSMUSG00000004655	Aqp1	11826	FALSE	0.730422	0.00204422	0.166788	up	1.94027	0.277521
ENSMUSG00000044162	Tnip3	414084	FALSE	-2.1807	8.90471e-05	0.0623708	down	0	1
ENSMUSG00000068323	Slc4a5	232156	FALSE	-1.68382	0.00289734	0.187217	down	0	1
ENSMUSG00000034037	Fgd5	232237	FALSE	-0.994428	0.00319182	0.191954	down	-0.00620833	0.531915
ENSMUSG00000035357	Pdzrn3	55983	FALSE	-0.738268	0.000827425	0.122711	down	-0.379615	0.277521
ENSMUSG00000030110	Ret	19713	FALSE	1.30218	0.00188501	0.166788	up	0.124429	0.531915
ENSMUSG00000002266	Zim1	22776	FALSE	-1.61298	0.0048533	0.217342	down	-5.65081	0.141844
ENSMUSG00000041117	Ccdc8	434130	FALSE	-0.902769	0.00218683	0.169981	down	-0.0105806	0.531915
ENSMUSG00000070777	Ceacam20	71601	FALSE	-1.58146	0.00270694	0.183096	down	-3.96508	0.277521
ENSMUSG00000050063	Klk6	19144	FALSE	-1.99924	0.00289607	0.187217	down	-0.0179706	0.277521
ENSMUSG00000008193	Spib	272382	FALSE	-1.8864	0.00205939	0.166788	down	-0.158968	0.277521
ENSMUSG00000053025	Sv2b	64176	FALSE	-1.80036	0.000309198	0.0979674	down	-0.0179706	0.277521
ENSMUSG00000038663	Fsd2	244091	FALSE	-2.36423	0.00699087	0.248999	down	0	1
ENSMUSG00000070469	Adamtsl3	269959	FALSE	1.66631	0.00066772	0.113588	up	0.857057	0.277521
ENSMUSG00000030616	Sytl2	83671	FALSE	-1.68047	0.000828599	0.122711	down	-1.20696	0.531915
ENSMUSG00000052572	Dlg2	23859	FALSE	1.56614	0.000757205	0.118368	up	4.28427	0.141844
ENSMUSG00000030954	Gp2	67133	FALSE	-2.35715	0.00558134	0.225165	down	0	1
ENSMUSG00000030905	Crym	12971	FALSE	-2.11414	0.00017408	0.0751486	down	0	1
ENSMUSG00000030930	Chst15	77590	FALSE	-0.559225	0.00404403	0.207648	down	-0.0691626	0.277521
ENSMUSG00000019823	Mical1	171580	FALSE	-0.593706	0.00227117	0.17304	down	0.0312529	0.531915
ENSMUSG00000006342	Susd2	71733	FALSE	-1.1723	0.00175924	0.163681	down	-2.44727	0.141844
ENSMUSG00000033318	Gstt2	14872	FALSE	-0.853938	0.00147698	0.147374	down	-1.27917	0.277521
ENSMUSG00000020123	Avpr1a	54140	FALSE	-0.919171	0.00315373	0.191249	down	-4.36469	0.141844
ENSMUSG00000007594	Hapln4	330790	FALSE	1.97972	0.000746535	0.118011	up	3.80308	0.141844
ENSMUSG00000035964	Tmem59l	67937	FALSE	-1.53267	0.00426548	0.207648	down	-2.01817	0.277521
ENSMUSG00000005483	Dnajb1	81489	FALSE	0.507855	0.00217727	0.169981	up	1.32362	0.0034395
ENSMUSG00000053226	Dand5	23863	TRUE	0.730674	0.000568355	0.113588	up	1.20815	0.0164935
ENSMUSG00000031770	Herpud1	64209	FALSE	0.5822	0.000919787	0.126868	up	1.96846	0.0164935
ENSMUSG00000074151	Nlrc5	434341	FALSE	-0.767453	0.00530609	0.223975	down	-0.0119741	0.531915
ENSMUSG00000014846	Tppp3	67971	FALSE	-0.952948	0.000675189	0.113588	down	-1.50833	0.277521
ENSMUSG00000074063	Osgin1	71839	TRUE	0.72246	0.00208212	0.166788	up	1.94993	0.0346363
ENSMUSG00000031980	Agt	11606	FALSE	2.15852	0.00285549	0.187217	up	2	0.531915
ENSMUSG00000050930	Map10	74393	FALSE	-1.01926	0.00565658	0.225165	down	-1.64856	0.531915
ENSMUSG00000021743	Fezf2	54713	FALSE	-1.53926	0.00646525	0.244917	down	0	1
ENSMUSG00000054423	Cadps	27062	FALSE	2.16117	0.00372337	0.205964	up	0.311535	0.531915
ENSMUSG00000021795	Sftpd	20390	FALSE	-2.71332	0.000505196	0.106949	down	0	1
ENSMUSG00000036242	Armh4	67419	FALSE	-1.43644	0.00412695	0.207648	down	-1.99407	0.531915
ENSMUSG00000072572	Slc39a2	214922	FALSE	-0.785177	0.00405901	0.207648	down	-1.05862	0.070922
ENSMUSG00000022218	Tgm1	21816	FALSE	-0.971594	0.00511363	0.221365	down	-0.0867881	0.531915
ENSMUSG00000033644	Piwil2	57746	TRUE	-1.69881	0.00171879	0.163568	down	-1.7279	0.531915
ENSMUSG00000032033	Barx2	12023	FALSE	-1.35789	0.00256935	0.179842	down	-0.420038	0.141844
ENSMUSG00000032101	Ddx25	30959	FALSE	1.99146	0.000295857	0.0979674	up	4.75577	0.070922
ENSMUSG00000032087	Dscaml1	114873	FALSE	-2.05351	0.00104989	0.13582	down	-0.0057304	0.531915
ENSMUSG00000032268	Tmprss5	80893	FALSE	-1.86283	0.00151312	0.149916	down	0.618281	0.531915
ENSMUSG00000032257	Ankk1	244859	FALSE	-1.50504	0.00563271	0.225165	down	0	1
ENSMUSG00000032068	Plet1	76509	FALSE	-1.26809	0.000662756	0.113588	down	-3.96788	0.277521
ENSMUSG00000032549	Rab6b	270192	FALSE	1.09956	0.000434848	0.101965	up	0	1
ENSMUSG00000032484	Ngp	18054	FALSE	2.526	0.00105227	0.13582	up	2.07018	0.141844
ENSMUSG00000041794	Myrip	245049	FALSE	1.63137	0.0018066	0.163981	up	5.49977	0.070922
ENSMUSG00000020159	Gabrp	216643	FALSE	-1.54475	0.00251539	0.178733	down	-3.61592	0.141844
ENSMUSG00000055415	Atp10b	319767	FALSE	-1.24276	0.00689023	0.247292	down	-0.0057304	0.531915
ENSMUSG00000078922	Tgtp1	21822	FALSE	-1.24962	0.00231361	0.17314	down	-0.0267516	0.277521
ENSMUSG00000063564	Col23a1	237759	FALSE	1.61895	0.00518659	0.223835	up	5.98941	0.141844
ENSMUSG00000057054	Inca1	103844	FALSE	0.786265	0.00209833	0.166788	up	0.260004	0.277521
ENSMUSG00000009356	Lpo	76113	FALSE	-1.70512	0.00528766	0.223975	down	-0.0136027	0.277521
ENSMUSG00000013418	B4galnt2	14422	FALSE	0.833037	0.00432629	0.207648	up	1.99961	0.531915
ENSMUSG00000070336	Fbxo47	72973	FALSE	0.680876	0.00559908	0.225165	up	1.29848	0.0164935
ENSMUSG00000075570	Krt26	320864	FALSE	-2.46677	0.00430806	0.207648	down	0	1
ENSMUSG00000039364	Sectm1b	58210	FALSE	-1.35833	0.00208912	0.166788	down	-3.99871	0.277521
ENSMUSG00000021367	Edn1	13614	FALSE	-0.946421	0.00112992	0.137042	down	-1.98452	0.531915
ENSMUSG00000021553	Slc28a3	114304	FALSE	-1.08147	0.0007163	0.114518	down	-1.81336	0.070922
ENSMUSG00000021763	BC067074	408066	FALSE	-1.45311	0.000101439	0.0623708	down	0	1
ENSMUSG00000020601	Trib2	217410	FALSE	0.636648	0.00471817	0.213518	up	0.372343	0.141844
ENSMUSG00000014905	Dnajb9	27362	FALSE	0.64051	3.37764e-05	0.04752	up	0.570553	0.070922
ENSMUSG00000020598	Nrcam	319504	FALSE	2.30534	5.27954e-05	0.0571368	up	7.97679	0.070922
ENSMUSG00000072974	Gm4787	214321	FALSE	0.905981	0.000364616	0.0979674	up	0	1
ENSMUSG00000072972	Adam4	11498	FALSE	0.820601	0.00374718	0.205964	up	0.211275	0.141844
ENSMUSG00000042734	Ttc9	69480	FALSE	1.36842	0.000645951	0.113588	up	0.031266	0.531915
ENSMUSG00000072946	Ptgr2	77219	FALSE	0.558796	0.00189055	0.166788	up	0.0164972	0.277521
ENSMUSG00000021238	Aldh6a1	104776	FALSE	0.508677	0.00393647	0.207648	up	0.0106874	0.531915
ENSMUSG00000021245	Mlh3	217716	TRUE	0.591981	6.61935e-05	0.0582048	up	0.840351	0.0034395
ENSMUSG00000008822	Acyp1	66204	FALSE	0.590319	0.00424823	0.207648	up	0.32884	0.277521
ENSMUSG00000041567	Serpina12	68054	FALSE	-2.60755	5.74678e-05	0.057751	down	-0.0275068	0.277521
ENSMUSG00000021270	Hsp90aa1	15519	TRUE	0.547223	0.000709832	0.114518	up	0.0825977	0.277521
ENSMUSG00000043122	A530016L24Rik	319942	FALSE	1.48709	0.00143252	0.147132	up	4.6027	0.070922
ENSMUSG00000025323	Sp4	20688	FALSE	0.723016	2.35682e-05	0.0427937	up	0.126752	0.0164935
ENSMUSG00000039385	Cdh6	12563	FALSE	-2.22099	0.00203748	0.166788	down	-0.0310422	0.531915
ENSMUSG00000022330	Osr2	107587	FALSE	1.76205	0.00386363	0.207648	up	7.99995	0.070922
ENSMUSG00000022367	Has2	15117	FALSE	-1.2383	0.00161523	0.15781	down	0.720135	0.531915
ENSMUSG00000010601	Apol7a	75761	FALSE	-1.90459	0.000146924	0.070039	down	-2.00381	0.277521
ENSMUSG00000050014	Apol10b	328561	FALSE	-2.17749	6.36743e-05	0.0582048	down	0	1
ENSMUSG00000023484	Prph	19132	FALSE	1.63792	0.000362017	0.0979674	up	2.37981	0.277521
ENSMUSG00000048699	Krt90	239673	FALSE	-2.76417	0.000176267	0.0751486	down	-0.0903501	0.277521
ENSMUSG00000022986	Krt75	109052	FALSE	-2.20958	0.00245406	0.177057	down	0.646825	0.531915
ENSMUSG00000051879	Krt71	56735	FALSE	-1.47162	0.00521313	0.223975	down	-3.13503	0.277521
ENSMUSG00000063661	Krt73	223915	FALSE	-1.74447	0.00109814	0.137042	down	0	1
ENSMUSG00000018830	Myh11	17880	FALSE	-1.46366	0.0023491	0.173945	down	-2.30251	0.141844
ENSMUSG00000049916	2610318N02Rik	70458	FALSE	-0.829275	0.00528221	0.223975	down	-1.07294	0.0164935
ENSMUSG00000041378	Cldn5	12741	FALSE	0.807629	0.003404	0.197896	up	0.843633	0.531915
ENSMUSG00000022512	Cldn1	12737	FALSE	-1.03862	0.00217295	0.169981	down	-0.00687212	0.531915
ENSMUSG00000079620	Muc4	140474	FALSE	-1.50055	0.00680574	0.246489	down	1.09448	0.141844
ENSMUSG00000022790	Igsf11	207683	FALSE	-1.37533	0.00468484	0.213304	down	-0.0898394	0.277521
ENSMUSG00000022883	Robo1	19876	FALSE	-0.657298	7.48099e-05	0.0598719	down	-1.99263	0.531915
ENSMUSG00000022864	D16Ertd472e	67102	FALSE	-0.631745	0.000498627	0.106949	down	-0.150627	0.531915
ENSMUSG00000022860	Chodl	246048	FALSE	-1.96801	0.00268436	0.182446	down	-0.0057304	0.531915
ENSMUSG00000040680	Kremen2	73016	FALSE	-1.73646	0.00112162	0.137042	down	0	1
ENSMUSG00000062859	Tcp11	21463	FALSE	-0.96729	0.00457576	0.212463	down	-2.13193	0.141844
ENSMUSG00000048905	Bnip5	207819	FALSE	-1.2174	0.000596748	0.113588	down	0	1
ENSMUSG00000038146	Notch3	18131	FALSE	-0.569662	0.00354179	0.202848	down	-3.47874	0.070922
ENSMUSG00000039770	Ypel5	383295	FALSE	0.563876	0.00124161	0.145568	up	0.198367	0.0346363
ENSMUSG00000048347	Pcdhb18	93889	FALSE	0.748974	0.00651652	0.244917	up	2.423	0.070922
ENSMUSG00000019647	Sema6a	20358	FALSE	-0.99046	0.004928	0.217342	down	-4.67278	0.141844
ENSMUSG00000050875	Minar2	225583	FALSE	-2.49341	5.50348e-06	0.0248563	down	-0.0510299	0.070922
ENSMUSG00000046318	Ccbe1	320924	FALSE	2.36381	0.000886212	0.125927	up	5.32132	0.070922
ENSMUSG00000036192	Rorb	225998	FALSE	2.11763	0.000394652	0.0979674	up	2.14598	0.277521
ENSMUSG00000053279	Aldh1a1	11668	TRUE	-1.76081	0.00656979	0.244917	down	-0.805328	0.277521
ENSMUSG00000041731	Pgm5	226041	FALSE	2.03408	0.000895173	0.125927	up	3.68822	0.141844

## Sheet: KB1P_HR_pos_Genomic
Geneid	mgi_symbol	entrezgene_id	DDR	alt
ENSMUSG00000050217	Lgsn	266744	FALSE	SNV
ENSMUSG00000033021	Gmppa	69080	FALSE	SNV
ENSMUSG00000094127	G530012D18Rik		FALSE	SNV
ENSMUSG00000026535	Ifi202b	26388	FALSE	SNV
ENSMUSG00000035916	Ptprq	237523	FALSE	SNV
ENSMUSG00000020189	Osbpl8	237542	FALSE	SNV
ENSMUSG00000049904	Tmem17	103765	FALSE	SNV
ENSMUSG00000019189	Rnf145	74315	FALSE	SNV/SV
ENSMUSG00000020697	Lig3	16882	TRUE	SNV
ENSMUSG00000056158	Car10	72605	FALSE	SNV
ENSMUSG00000050201	Otop2	237987	FALSE	SNV
ENSMUSG00000095717	Gm2056		FALSE	SNV
ENSMUSG00000038042	Ptpdc1	218232	FALSE	SNV/SV
ENSMUSG00000038725	Pkhd1l1	192190	FALSE	SNV
ENSMUSG00000075590	Nrbp2	223649	FALSE	SNV
ENSMUSG00000022443	Myh9	17886	FALSE	SNV
ENSMUSG00000041119	Pde9a	18585	FALSE	SNV
ENSMUSG00000055413	H2-Q5		FALSE	SNV
ENSMUSG00000073402	Gm8909	667977	FALSE	SNV
ENSMUSG00000041258	Zfp236	329002	FALSE	SNV
ENSMUSG00000035875	AI182371	98870	FALSE	SNV
ENSMUSG00000036202	Rif1	51869	TRUE	SNV
ENSMUSG00000042448	Hoxd1	15429	FALSE	SNV
ENSMUSG00000075273	Ttc30b	72421	FALSE	SNV
ENSMUSG00000040035	Disp2	214240	FALSE	SNV
ENSMUSG00000043909	Trp53bp1	27223	TRUE	SNV/SV
ENSMUSG00000027276	Jag1	16449	FALSE	SNV
ENSMUSG00000074629	4930518I15Rik		FALSE	SNV
ENSMUSG00000050556	Kcnb1	16500	FALSE	SNV
ENSMUSG00000027534	Snx16	74718	FALSE	SNV/CNV_losses
ENSMUSG00000028053	Ash1l	192195	FALSE	SNV
ENSMUSG00000027867	Spag17	74362	FALSE	SNV
ENSMUSG00000039555	Cylc2	74914	FALSE	SNV
ENSMUSG00000060961	Slc4a4	54403	FALSE	SNV
	Agpat9		FALSE	SNV
ENSMUSG00000034573	Ptpn13	19249	TRUE	SNV
ENSMUSG00000017978	Cadps2	320405	FALSE	SNV
ENSMUSG00000046192	Iqub	214704	FALSE	SNV
ENSMUSG00000029816	Gpnmb	93695	FALSE	SNV
ENSMUSG00000037788	Vopp1	232023	FALSE	SNV
ENSMUSG00000034063	4930590J08Rik	381798	FALSE	SNV
ENSMUSG00000005893	Nr2c2	22026	TRUE	SNV
ENSMUSG00000046185	Zfp84	74352	FALSE	SNV
ENSMUSG00000074199	Krtdap	64661	FALSE	SNV
ENSMUSG00000063229	Ldha	16828	FALSE	SNV
ENSMUSG00000078698	Mrgpra3	233222	FALSE	SNV
ENSMUSG00000053158	Fes	14159	FALSE	SNV
ENSMUSG00000030786	Itgam	16409	FALSE	SNV
ENSMUSG00000030861	Acadsb	66885	FALSE	SNV
ENSMUSG00000060924	Csmd1	94109	FALSE	SNV
ENSMUSG00000052554	Defb34	360211	FALSE	SNV
ENSMUSG00000031642	Sh3rf1	59009	FALSE	SNV
ENSMUSG00000074305	Peak1	244895	FALSE	SNV
ENSMUSG00000032571	Pik3r4	75669	FALSE	SNV
ENSMUSG00000032786	Alas1	11655	FALSE	SNV
ENSMUSG00000025949	Pikfyve	18711	FALSE	SV
ENSMUSG00000040648	Ppip5k2	227399	FALSE	SV
ENSMUSG00000077472	Gm24791		FALSE	SV
ENSMUSG00000042349	Ikbke	56489	TRUE	SV
ENSMUSG00000026418	Tnni1	21952	FALSE	SV
ENSMUSG00000043019	Edem3	66967	FALSE	SV
ENSMUSG00000004880	Lbr	98386	FALSE	SV
ENSMUSG00000019810	Fuca2	66848	FALSE	SV
ENSMUSG00000003345	Csnk1g2	103236	FALSE	SV
ENSMUSG00000019892	Lrriq1	74978	FALSE	SV
ENSMUSG00000064181	Rab3ip	216363	FALSE	SV
ENSMUSG00000034570	Inpp5j	170835	FALSE	SV
ENSMUSG00000085516	4930538E20Rik		FALSE	SV
ENSMUSG00000020143	Dock2	94176	FALSE	SV
ENSMUSG00000053519	Kcnip1	70357	FALSE	SV
ENSMUSG00000020528	Prpsap2	212627	FALSE	SV
ENSMUSG00000049807	Arhgap23	58996	FALSE	SV
ENSMUSG00000038485	Socs7	192157	TRUE	SV
ENSMUSG00000020690	Efcab3	70894	FALSE	SV
ENSMUSG00000020605	Hs1bp3	58240	FALSE	SV
ENSMUSG00000051166	Eml5	319670	FALSE	SV
ENSMUSG00000060147	Serpinb6a	20719	FALSE	SV
ENSMUSG00000021376	Tpmt	22017	FALSE	SV
ENSMUSG00000037989	Wnk2	75607	FALSE	SV
ENSMUSG00000021572	Cep72	74470	FALSE	SV
	Gpr98		FALSE	SV
ENSMUSG00000021639	Gtf2h2	23894	TRUE	SV
	Erbb2ip		FALSE	SV
ENSMUSG00000014496	Ankrd28	105522	FALSE	SV
ENSMUSG00000022314	Rad21	19357	TRUE	SV
ENSMUSG00000022596	Slurp1	57277	FALSE	SV
ENSMUSG00000020183	Cpm	70574	FALSE	SV
ENSMUSG00000061527	Krt5	110308	FALSE	SV
ENSMUSG00000022853	Ehhadh	74147	FALSE	SV
ENSMUSG00000040785	Ttc3	22129	FALSE	SV/CNV_losses
ENSMUSG00000024174	Pot1b	72836	FALSE	SV
ENSMUSG00000091831	Gm4707		FALSE	SV
ENSMUSG00000036438	Calm2	12314	FALSE	SV
	Gm26538		FALSE	SV
ENSMUSG00000038773	Kdm3b	277250	FALSE	SV
ENSMUSG00000024939	Fam89b	17826	FALSE	SV
	Sssca1		FALSE	SV
ENSMUSG00000071644	Eef1g	67160	FALSE	SV
ENSMUSG00000071645	Tut1	70044	FALSE	SV
ENSMUSG00000079421	4930402F06Rik	74854	FALSE	SV
ENSMUSG00000026915	Strbp	20744	FALSE	SV/CNV_losses
ENSMUSG00000027002	Nckap1	50884	FALSE	SV
ENSMUSG00000005089	Slc1a2	20511	FALSE	SV
ENSMUSG00000005087	Cd44	12505	TRUE	SV
ENSMUSG00000038375	Trp53inp2	68728	FALSE	SV
ENSMUSG00000053141	Ptprt	19281	FALSE	SV
ENSMUSG00000028066	Pmf1	67037	FALSE	SV
ENSMUSG00000062127	Cttnbp2nl	80281	FALSE	SV
ENSMUSG00000024274	Zscan30		FALSE	SV
ENSMUSG00000037994	Slc9b2	97086	FALSE	SV
ENSMUSG00000004127	Trmt10a	108943	FALSE	SV
ENSMUSG00000053868	Gm5142	380907	FALSE	SV
ENSMUSG00000005813	Metap1	75624	FALSE	SV
ENSMUSG00000022565	Plec	18810	FALSE	SV
ENSMUSG00000053870	Fpgt	75540	FALSE	SV
ENSMUSG00000048706	Lurap1l	52829	FALSE	SV
ENSMUSG00000028559	Osbpl9	100273	FALSE	SV
ENSMUSG00000028675	Pnrc2	52830	FALSE	SV
ENSMUSG00000026924	Sec16a	227648	FALSE	SV
ENSMUSG00000029016	Clcn6	26372	FALSE	SV/CNV_losses
ENSMUSG00000042453	Reln	19699	FALSE	SV
ENSMUSG00000042605	Atxn2	20239	FALSE	SV
ENSMUSG00000029408	Abcb9	56325	FALSE	SV
ENSMUSG00000046245	Pilra	231805	FALSE	SV
ENSMUSG00000037108	Zcwpw1	381678	FALSE	SV
ENSMUSG00000000149	Gna12	14673	FALSE	SV
ENSMUSG00000029570	Lfng	16848	FALSE	SV
ENSMUSG00000066640	Fbxl18	231863	FALSE	SV
ENSMUSG00000029630	Cyp3a25	56388	FALSE	SV
ENSMUSG00000025607	Copg2	54160	FALSE	SV
ENSMUSG00000038538	Ubn2	320538	FALSE	SV
ENSMUSG00000029735	Tpk1	29807	FALSE	SV
ENSMUSG00000004347	Pde1c	18575	FALSE	SV
ENSMUSG00000028565	Nfia	18027	TRUE	SV
ENSMUSG00000035158	Mitf	17342	FALSE	SV
ENSMUSG00000006057	Atp5g1	11951	FALSE	SV
ENSMUSG00000056755	Grm7	108073	FALSE	SV
ENSMUSG00000007827	Ankrd26	232339	TRUE	SV
ENSMUSG00000060508	Nlrp9b	243874	FALSE	SV
ENSMUSG00000046410	Kcnk6	52150	FALSE	SV
ENSMUSG00000003863	Ppfia3	76787	FALSE	SV
	2610034B18Rik		FALSE	SV
ENSMUSG00000097699	5430400D12Rik		FALSE	SV
	6330403N20Rik		FALSE	SV
ENSMUSG00000039133	9330171B17Rik		FALSE	SV
	AC110903.1		FALSE	SV
ENSMUSG00000039062	Anpep	16790	FALSE	SV
ENSMUSG00000063801	Ap3s2	11778	FALSE	SV
ENSMUSG00000030538	Cib1	23991	TRUE	SV
ENSMUSG00000050973	Gdpgp1	269952	FALSE	SV
ENSMUSG00000082954	Gm15504		FALSE	SV
ENSMUSG00000077059	Gm24541		FALSE	SV
ENSMUSG00000097685	Gm26646		FALSE	SV
ENSMUSG00000030541	Idh2	269951	FALSE	SV
ENSMUSG00000050382	Kif7	16576	FALSE	SV
ENSMUSG00000030544	Mesp1	17292	FALSE	SV
ENSMUSG00000030543	Mesp2	17293	FALSE	SV
ENSMUSG00000047084	Ngrn	83485	FALSE	SV
ENSMUSG00000030545	Pex11a	18631	FALSE	SV
ENSMUSG00000030546	Plin1	103968	FALSE	SV
ENSMUSG00000038943	Prc1	233406	FALSE	SV
ENSMUSG00000030539	Sema4b	20352	FALSE	SV
ENSMUSG00000046591	Ticrr	77011	TRUE	SV
ENSMUSG00000045467	Ttll13	269954	FALSE	SV
ENSMUSG00000030534	Vps33b	233405	FALSE	SV
ENSMUSG00000039099	Wdr93	626359	FALSE	SV
ENSMUSG00000048897	Zfp710	209225	FALSE	SV
ENSMUSG00000041328	Pcf11	74737	FALSE	SV
ENSMUSG00000030760	Acer3	66190	FALSE	SV
ENSMUSG00000030660	Pik3c2a	18704	FALSE	SV
ENSMUSG00000037974	Muc5ac	17833	FALSE	SV
ENSMUSG00000059277	R74862		FALSE	SV
ENSMUSG00000004568	Arhgef18	102098	FALSE	SV
ENSMUSG00000030806	Stx1b	56216	FALSE	SV
ENSMUSG00000070047	Fat1	14107	FALSE	SV
	Gm20388		FALSE	SV
ENSMUSG00000032198	Dock6	319899	FALSE	SV
ENSMUSG00000032103	Pus3	67049	FALSE	SV
ENSMUSG00000032028	Nxpe2	78252	FALSE	SV
ENSMUSG00000032294	Pkm	18746	FALSE	SV
ENSMUSG00000032582	Rbm6	19654	FALSE	SV
ENSMUSG00000070283	Ndufaf3	66706	FALSE	SV
ENSMUSG00000006673	Qrich1	69232	FALSE	SV
ENSMUSG00000072653	Zfp783		FALSE	SV
ENSMUSG00000008136	Fhl2	14200	FALSE	CNV_losses
ENSMUSG00000026029	Casp8	12370	FALSE	CNV_losses
ENSMUSG00000026028	Trak2	70827	FALSE	CNV_losses
ENSMUSG00000026027	Stradb	227154	FALSE	CNV_losses
ENSMUSG00000072295	C2cd6	73463	FALSE	CNV_losses
ENSMUSG00000038079	Tmem237	381259	FALSE	CNV_losses
ENSMUSG00000079550	Mpp4	227157	FALSE	CNV_losses
ENSMUSG00000026024	Als2	74018	FALSE	CNV_losses
ENSMUSG00000026023	Cdk15	271697	FALSE	CNV_losses
ENSMUSG00000041075	Fzd7	14369	FALSE	CNV_losses
ENSMUSG00000047361	Gm973	381260	FALSE	CNV_losses
ENSMUSG00000026021	Sumo1	22218	TRUE	CNV_losses
ENSMUSG00000026020	Nop58	55989	FALSE	CNV_losses
ENSMUSG00000067336	Bmpr2	12168	FALSE	CNV_losses
ENSMUSG00000041040	Fam117b	72750	FALSE	CNV_losses
ENSMUSG00000026018	Ica1l	70375	FALSE	CNV_losses
ENSMUSG00000026019	Wdr12	57750	FALSE	CNV_losses
ENSMUSG00000026017	Carf	241066	FALSE	CNV_losses
ENSMUSG00000073664	Nbeal1	269198	FALSE	CNV_losses
ENSMUSG00000049439	Cyp20a1	77951	FALSE	CNV_losses
ENSMUSG00000026782	Abi2	329165	FALSE	CNV_losses
ENSMUSG00000026014	Raph1	77300	FALSE	CNV_losses
ENSMUSG00000026012	Cd28	12487	FALSE	CNV_losses
ENSMUSG00000026011	Ctla4	12477	TRUE	CNV_losses
ENSMUSG00000026009	Icos	54167	FALSE	CNV_losses
ENSMUSG00000050015	Olfr350	258620	FALSE	CNV_losses
ENSMUSG00000075383	Olfr351	258944	FALSE	CNV_losses
ENSMUSG00000053146	Olfr352	258942	FALSE	CNV_losses
ENSMUSG00000075382	Olfr353	258943	FALSE	CNV_losses
ENSMUSG00000055088	Olfr354	258941	FALSE	CNV_losses
ENSMUSG00000075380	Olfr355	258618	FALSE	CNV_losses
ENSMUSG00000070943	Olfr356	258617	FALSE	CNV_losses
ENSMUSG00000055838	Olfr357	258616	FALSE	CNV_losses
ENSMUSG00000075379	Olfr358	227789	FALSE	CNV_losses
ENSMUSG00000083361	Olfr360	258615	FALSE	CNV_losses
ENSMUSG00000075378	Olfr361	258365	FALSE	CNV_losses
ENSMUSG00000075377	Olfr362	259053	FALSE	CNV_losses
ENSMUSG00000078198	Olfr364-ps1		FALSE	CNV_losses
ENSMUSG00000059429	Olfr365	258656	FALSE	CNV_losses
ENSMUSG00000068947	Olfr366	236509	FALSE	CNV_losses
ENSMUSG00000049018	Olfr368	258371	FALSE	CNV_losses
ENSMUSG00000009030	Pdcl	67466	FALSE	CNV_losses
ENSMUSG00000075376	Rc3h2	319817	FALSE	CNV_losses
ENSMUSG00000066798	Zbtb6	241322	FALSE	CNV_losses
ENSMUSG00000050714	Zbtb26	320633	FALSE	CNV_losses
ENSMUSG00000035437	Rabgap1	227800	FALSE	CNV_losses
ENSMUSG00000053164	Gpr21	338346	FALSE	CNV_losses
ENSMUSG00000035403	Crb2	241324	FALSE	CNV_losses
ENSMUSG00000035392	Dennd1a	227801	FALSE	CNV_losses
ENSMUSG00000000247	Lhx2	16870	FALSE	CNV_losses
ENSMUSG00000026749	Nek6	59126	FALSE	CNV_losses
ENSMUSG00000026750	Psmb7	19177	TRUE	CNV_losses
ENSMUSG00000026751	Nr5a1	26423	FALSE	CNV_losses
ENSMUSG00000063972	Nr6a1	14536	FALSE	CNV_losses
ENSMUSG00000046618	Olfml2a	241327	FALSE	CNV_losses
ENSMUSG00000035295	Wdr38	76646	FALSE	CNV_losses
ENSMUSG00000062997	Rpl35	66489	FALSE	CNV_losses
ENSMUSG00000026755	Arpc5l	74192	FALSE	CNV_losses
ENSMUSG00000026754	Golga1	76899	FALSE	CNV_losses
ENSMUSG00000035236	Scai	320271	FALSE	CNV_losses
ENSMUSG00000026753	Ppp6c	67857	TRUE	CNV_losses
ENSMUSG00000049252	Lrp1b	94217	FALSE	CNV_losses
ENSMUSG00000026866	Kynu	70789	FALSE	CNV_losses
ENSMUSG00000049744	Arhgap15	76117	FALSE	CNV_losses
ENSMUSG00000036890	Gtdc1	227835	FALSE	CNV_losses
ENSMUSG00000052468	Pmp2	18857	FALSE	CNV_losses
ENSMUSG00000103124	Gm37389		FALSE	CNV_losses
ENSMUSG00000027528	Fabp9	21884	FALSE	CNV_losses
ENSMUSG00000062515	Fabp4	11770	FALSE	CNV_losses
ENSMUSG00000027530	Fabp12	75497	FALSE	CNV_losses
ENSMUSG00000027531	Impa1	55980	FALSE	CNV_losses
ENSMUSG00000103392	Gm38303		FALSE	CNV_losses
ENSMUSG00000058921	Slc10a5	241877	FALSE	CNV_losses
ENSMUSG00000039795	Zfand1	66361	FALSE	CNV_losses
ENSMUSG00000027536	Chmp4c	66371	FALSE	CNV_losses
ENSMUSG00000039717	Ralyl	76897	FALSE	CNV_losses
ENSMUSG00000039710	Slc7a12	140918	FALSE	CNV_losses
ENSMUSG00000027550	Lrrcc1	71710	FALSE	CNV_losses
ENSMUSG00000027552	E2f5	13559	FALSE	CNV_losses
ENSMUSG00000027555	Car13	71934	FALSE	CNV_losses
ENSMUSG00000027556	Car1	12346	FALSE	CNV_losses
ENSMUSG00000027559	Car3	12350	FALSE	CNV_losses
ENSMUSG00000027562	Car2	12349	FALSE	CNV_losses
ENSMUSG00000078783	Gm9733	751864	FALSE	CNV_losses
ENSMUSG00000078780	Gm5150	381484	FALSE	CNV_losses
ENSMUSG00000047213	Ythdf3	229096	FALSE	CNV_losses
ENSMUSG00000027564	Cypt12	75439	FALSE	CNV_losses
ENSMUSG00000025128	Bhlhe22	59058	FALSE	CNV_losses
ENSMUSG00000039519	Cyp7b1	13123	FALSE	CNV_losses
ENSMUSG00000027599	Armc1	74252	FALSE	CNV_losses
ENSMUSG00000027601	Mtfr1	67472	FALSE	CNV_losses
ENSMUSG00000069094	Pde7a	18583	FALSE	CNV_losses
ENSMUSG00000027665	Pik3ca	18706	FALSE	CNV_losses
ENSMUSG00000091091	Kcnmb3	100502876	FALSE	CNV_losses
ENSMUSG00000027667	Zfp639	67778	FALSE	CNV_losses
ENSMUSG00000027668	Mfn1	67414	FALSE	CNV_losses
ENSMUSG00000027669	Gnb4	14696	FALSE	CNV_losses
ENSMUSG00000037400	Atp11b	76295	FALSE	CNV_losses
ENSMUSG00000027708	Dcun1d1	114893	FALSE	CNV_losses
ENSMUSG00000027709	Mccc1	72039	FALSE	CNV_losses
ENSMUSG00000047696	Ccdc144b	241943	FALSE	CNV_losses
ENSMUSG00000027710	Acad9	229211	FALSE	CNV_losses
ENSMUSG00000058400	Qrfpr	229214	FALSE	CNV_losses
ENSMUSG00000028634	Hivep3	16656	FALSE	CNV_losses
ENSMUSG00000028635	Edn2	13615	FALSE	CNV_losses
ENSMUSG00000052135	Foxo6	329934	TRUE	CNV_losses
ENSMUSG00000000085	Scmh1	29871	FALSE	CNV_losses
ENSMUSG00000047518	Slfnl1	194219	FALSE	CNV_losses
ENSMUSG00000028633	Ctps	51797	FALSE	CNV_losses
ENSMUSG00000091297	Gm8439	667063	FALSE	CNV_losses
ENSMUSG00000070803	Cited4	56222	FALSE	CNV_losses
ENSMUSG00000028631	Kcnq4	60613	FALSE	CNV_losses
ENSMUSG00000032897	Nfyc	18046	FALSE	CNV_losses
ENSMUSG00000032890	Rims3	242662	FALSE	CNV_losses
ENSMUSG00000028629	Exo5	73172	TRUE	CNV_losses
ENSMUSG00000064141	Zfp69	381549	FALSE	CNV_losses
ENSMUSG00000032870	Smap2	69780	FALSE	CNV_losses
ENSMUSG00000028626	Col9a2	12840	FALSE	CNV_losses
ENSMUSG00000043207	Zmpste24	230709	TRUE	CNV_losses
ENSMUSG00000078577	Tmco2	69469	FALSE	CNV_losses
ENSMUSG00000078502	Gm13212	433801	FALSE	CNV_losses
ENSMUSG00000045699	Gm21411		FALSE	CNV_losses
ENSMUSG00000029022	Miip	28010	FALSE	CNV_losses
ENSMUSG00000070583	Fv1	14349	FALSE	CNV_losses
ENSMUSG00000029020	Mfn2	170731	FALSE	CNV_losses
ENSMUSG00000019055	Plod1	18822	FALSE	CNV_losses
ENSMUSG00000044496	2510039O18Rik	77034	FALSE	CNV_losses
ENSMUSG00000029019	Nppb	18158	FALSE	CNV_losses
ENSMUSG00000041616	Nppa	230899	FALSE	CNV_losses
ENSMUSG00000029009	Mthfr	17769	TRUE	CNV_losses
ENSMUSG00000029007	Agtrap	11610	FALSE	CNV_losses
ENSMUSG00000029005	Draxin	70433	FALSE	CNV_losses
ENSMUSG00000029003	Mad2l2	71890	TRUE	CNV_losses
ENSMUSG00000055401	Fbxo6	50762	TRUE	CNV_losses
ENSMUSG00000029001	Fbxo44	230903	FALSE	CNV_losses
ENSMUSG00000041556	Fbxo2	230904	FALSE	CNV_losses
ENSMUSG00000041544	Disp3	242748	FALSE	CNV_losses
ENSMUSG00000030268	Bcat1	12035	TRUE	CNV_losses
ENSMUSG00000030263	Lrmp	16970	FALSE	CNV_losses
ENSMUSG00000043541	Casc1	320662	FALSE	CNV_losses
ENSMUSG00000030265	Kras	16653	TRUE	CNV_losses
ENSMUSG00000054966	Lmntd1	74071	FALSE	CNV_losses
ENSMUSG00000067338	Tuba3b	22147	FALSE	CNV_losses
ENSMUSG00000030259	Rassf8	71323	FALSE	CNV_losses
ENSMUSG00000030256	Bhlhe41	79362	FALSE	CNV_losses
ENSMUSG00000030255	Sspn	16651	FALSE	CNV_losses
ENSMUSG00000030287	Itpr2	16439	FALSE	CNV_losses
ENSMUSG00000040250	Ints13	71177	FALSE	CNV_losses
ENSMUSG00000040234	Tm7sf3	67623	FALSE	CNV_losses
ENSMUSG00000030291	Med21	108098	FALSE	CNV_losses
ENSMUSG00000001630	Stk38l	232533	FALSE	CNV_losses
ENSMUSG00000040187	Arntl2	272322	FALSE	CNV_losses
ENSMUSG00000030292	Smco2	69371	FALSE	CNV_losses
ENSMUSG00000016487	Ppfibp1	67533	FALSE	CNV_losses
ENSMUSG00000040163	1700034J05Rik	73344	FALSE	CNV_losses
ENSMUSG00000040121	Rep15	66532	FALSE	CNV_losses
ENSMUSG00000040112	Mrps35	232536	TRUE	CNV_losses
ENSMUSG00000072662	Mansc4	545893	FALSE	CNV_losses
ENSMUSG00000040102	Klhl42	232539	FALSE	CNV_losses
ENSMUSG00000048776	Pthlh	19227	FALSE	CNV_losses
ENSMUSG00000030301	Ccdc91	67015	FALSE	CNV_losses
ENSMUSG00000030303	Far2	330450	FALSE	CNV_losses
ENSMUSG00000030304	Ergic2	67456	FALSE	CNV_losses
ENSMUSG00000030306	Tmtc1	387314	FALSE	CNV_losses
ENSMUSG00000040029	Ipo8	320727	FALSE	CNV_losses
ENSMUSG00000030309	Caprin2	232560	FALSE	CNV_losses
ENSMUSG00000030313	Dennd5b	320560	FALSE	CNV_losses
ENSMUSG00000067292	Gm10203		FALSE	CNV_losses
ENSMUSG00000039958	Etfbkmt	320204	FALSE	CNV_losses
ENSMUSG00000068250	Amn1	232566	FALSE	CNV_losses
ENSMUSG00000003452	Bicd1	12121	FALSE	CNV_losses
ENSMUSG00000001300	Efnb2	13642	FALSE	CNV_losses
ENSMUSG00000040459	Arglu1	234023	FALSE	CNV_losses
ENSMUSG00000091415	Ak9	633979	FALSE	CNV_losses
ENSMUSG00000019826	Zbtb24	268294	FALSE	CNV_losses
ENSMUSG00000019823	Mical1	171580	FALSE	CNV_losses
ENSMUSG00000019822	Smpd2	20598	FALSE	CNV_losses
ENSMUSG00000078451	Ppil6	73075	FALSE	CNV_losses
ENSMUSG00000019818	Cd164	53599	FALSE	CNV_losses
ENSMUSG00000075225	Ccdc162	75973	FALSE	CNV_losses
ENSMUSG00000019813	Cep57l1	103268	FALSE	CNV_losses
ENSMUSG00000038332	Sesn1	140742	TRUE	CNV_losses
ENSMUSG00000071324	Armc2	213402	FALSE	CNV_losses
ENSMUSG00000048756	Foxo3	56484	TRUE	CNV_losses
ENSMUSG00000038302	Afg1l	215951	FALSE	CNV_losses
ENSMUSG00000019804	Snx3	54198	FALSE	CNV_losses
ENSMUSG00000019803	Nr2e1	21907	FALSE	CNV_losses
ENSMUSG00000038280	Ostm1	14628	FALSE	CNV_losses
ENSMUSG00000019802	Sec63	140740	FALSE	CNV_losses
ENSMUSG00000044770	Scml4	268297	FALSE	CNV_losses
ENSMUSG00000038248	Sobp	109205	FALSE	CNV_losses
ENSMUSG00000038240	Pdss2	71365	FALSE	CNV_losses
ENSMUSG00000038214	Bend3	331623	FALSE	CNV_losses
ENSMUSG00000045886	Gm9803		FALSE	CNV_losses
ENSMUSG00000047139	Cd24a	12484	FALSE	CNV_losses
ENSMUSG00000019863	Qrsl1	76563	FALSE	CNV_losses
ENSMUSG00000019864	Rtn4ip1	170728	FALSE	CNV_losses
ENSMUSG00000019866	Crybg1	11630	FALSE	CNV_losses
ENSMUSG00000038160	Atg5	11793	FALSE	CNV_losses
ENSMUSG00000020096	Tbata	65971	FALSE	CNV_losses
ENSMUSG00000059901	Adamts14	237360	FALSE	CNV_losses
ENSMUSG00000037202	Prf1	18646	FALSE	CNV_losses
ENSMUSG00000020092	Pald1	27355	FALSE	CNV_losses
ENSMUSG00000037171	Nodal	18119	FALSE	CNV_losses
ENSMUSG00000020091	Eif4ebp2	13688	FALSE	CNV_losses
ENSMUSG00000037151	Lrrc20	216011	FALSE	CNV_losses
ENSMUSG00000020090	Npffr1	237362	FALSE	CNV_losses
ENSMUSG00000020089	Ppa1	67895	FALSE	CNV_losses
ENSMUSG00000020088	Sar1a	20224	FALSE	CNV_losses
ENSMUSG00000020087	Tysnd1	71767	FALSE	CNV_losses
ENSMUSG00000020085	Aifm2	71361	FALSE	CNV_losses
ENSMUSG00000058806	Col13a1	12817	FALSE	CNV_losses
ENSMUSG00000020083	Fam241b	69894	FALSE	CNV_losses
ENSMUSG00000044312	Neurog3	11925	FALSE	CNV_losses
ENSMUSG00000037031	Tspan15	70423	FALSE	CNV_losses
ENSMUSG00000020081	Tacr2	21337	FALSE	CNV_losses
ENSMUSG00000037012	Hk1	15275	FALSE	CNV_losses
ENSMUSG00000020080	Hkdc1	216019	FALSE	CNV_losses
ENSMUSG00000020079	Supv3l1	338359	TRUE	CNV_losses
ENSMUSG00000020078	Vps26a	30930	FALSE	CNV_losses
ENSMUSG00000020077	Srgn	19073	FALSE	CNV_losses
ENSMUSG00000020075	Ddx21	56200	TRUE	CNV_losses
ENSMUSG00000020076	Ddx50	94213	TRUE	CNV_losses
ENSMUSG00000036923	Stox1	216021	FALSE	CNV_losses
ENSMUSG00000020074	Ccar1	67500	FALSE	CNV_losses
ENSMUSG00000047146	Tet1	52463	FALSE	CNV_losses
ENSMUSG00000071253	Slc25a16	73132	FALSE	CNV_losses
ENSMUSG00000036875	Dna2	327762	TRUE	CNV_losses
ENSMUSG00000020070	Rufy2	70432	FALSE	CNV_losses
ENSMUSG00000020069	Hnrnph3	432467	FALSE	CNV_losses
ENSMUSG00000020072	Pbld2	67307	FALSE	CNV_losses
ENSMUSG00000112129	Pbld1	68371	FALSE	CNV_losses
ENSMUSG00000036816	Atoh7	53404	FALSE	CNV_losses
ENSMUSG00000020067	Mypn	68802	FALSE	CNV_losses
ENSMUSG00000020064	Herc4	67345	FALSE	CNV_losses
ENSMUSG00000020063	Sirt1	93759	TRUE	CNV_losses
ENSMUSG00000036764	Dnajc12	30045	FALSE	CNV_losses
ENSMUSG00000048185	Gm7075		FALSE	CNV_losses
ENSMUSG00000060843	Ctnna3	216033	FALSE	CNV_losses
ENSMUSG00000042846	Lrrtm3	216028	FALSE	CNV_losses
ENSMUSG00000019873	Reep3	28193	FALSE	CNV_losses
ENSMUSG00000037876	Jmjd1c	108829	TRUE	CNV_losses
ENSMUSG00000075000	Nrbf2	641340	FALSE	CNV_losses
ENSMUSG00000037868	Egr2	13654	FALSE	CNV_losses
ENSMUSG00000057134	Ado	211488	FALSE	CNV_losses
ENSMUSG00000037855	Zfp365	216049	FALSE	CNV_losses
ENSMUSG00000037846	Rtkn2	170799	FALSE	CNV_losses
ENSMUSG00000019947	Arid5b	71371	FALSE	CNV_losses
ENSMUSG00000019945	Cabcoco1	73287	FALSE	CNV_losses
ENSMUSG00000060044	Tmem26	327766	FALSE	CNV_losses
ENSMUSG00000019944	Rhobtb1	69288	FALSE	CNV_losses
ENSMUSG00000090622	A930033H14Rik	320700	FALSE	CNV_losses
ENSMUSG00000019942	Cdk1	12534	TRUE	CNV_losses
ENSMUSG00000069601	Ank3	11735	FALSE	CNV_losses
ENSMUSG00000048701	Ccdc6	76551	TRUE	CNV_losses
ENSMUSG00000019933	Mrln	69563	FALSE	CNV_losses
ENSMUSG00000037762	Slc16a9	66859	FALSE	CNV_losses
ENSMUSG00000043259	Fam13c	71721	FALSE	CNV_losses
ENSMUSG00000037747	Phyhipl	70911	FALSE	CNV_losses
ENSMUSG00000014329	Bicc1	83675	FALSE	CNV_losses
ENSMUSG00000003923	Tfam	21780	TRUE	CNV_losses
ENSMUSG00000019927	Ube2d1	216080	FALSE	CNV_losses
ENSMUSG00000037710	Cisd1	52637	FALSE	CNV_losses
ENSMUSG00000060733	Ipmk	69718	FALSE	CNV_losses
ENSMUSG00000052613	Pcdh15	11994	FALSE	CNV_losses
ENSMUSG00000009070	Rsph14	71236	FALSE	CNV_losses
ENSMUSG00000040009	Gnaz	14687	FALSE	CNV_losses
ENSMUSG00000020175	Rab36	76877	FALSE	CNV_losses
ENSMUSG00000009681	Bcr	110279	TRUE	CNV_losses
ENSMUSG00000033444	Specc1l	74392	FALSE	CNV_losses
ENSMUSG00000020178	Adora2a	11540	FALSE	CNV_losses
ENSMUSG00000033416	Gucd1	68778	FALSE	CNV_losses
ENSMUSG00000033427	Upb1	103149	FALSE	CNV_losses
ENSMUSG00000020180	Snrpd3	67332	FALSE	CNV_losses
ENSMUSG00000046807	Lrrc75b	192734	FALSE	CNV_losses
ENSMUSG00000006345	Ggt1	14598	FALSE	CNV_losses
ENSMUSG00000006344	Ggt5	23887	FALSE	CNV_losses
ENSMUSG00000006342	Susd2	71733	FALSE	CNV_losses
ENSMUSG00000020196	Cabin1	104248	TRUE	CNV_losses
ENSMUSG00000001666	Ddt	13202	FALSE	CNV_losses
ENSMUSG00000092360	Gm20441		FALSE	CNV_losses
ENSMUSG00000001665	Gstt3	103140	FALSE	CNV_losses
ENSMUSG00000001663	Gstt1	14871	TRUE	CNV_losses
ENSMUSG00000009093	Gstt4	75886	TRUE	CNV_losses
ENSMUSG00000033318	Gstt2	14872	FALSE	CNV_losses
ENSMUSG00000033307	Mif	17319	TRUE	CNV_losses
ENSMUSG00000009092	Derl3	70377	FALSE	CNV_losses
ENSMUSG00000000902	Smarcb1	20587	TRUE	CNV_losses
ENSMUSG00000033255	Gm5134	333669	FALSE	CNV_losses
ENSMUSG00000049764	Zfp280b	64453	FALSE	CNV_losses
ENSMUSG00000020226	Slc5a4b	64454	FALSE	CNV_losses
ENSMUSG00000020229	Slc5a4a	64452	FALSE	CNV_losses
ENSMUSG00000020230	Prmt2	15468	FALSE	CNV_losses
ENSMUSG00000033208	S100b	20203	FALSE	CNV_losses
ENSMUSG00000020231	Dip2a	64451	FALSE	CNV_losses
ENSMUSG00000001151	Pcnt	18541	FALSE	CNV_losses
ENSMUSG00000009114	2610028H24Rik	76964	FALSE	CNV_losses
ENSMUSG00000033126	Ybey	216119	FALSE	CNV_losses
ENSMUSG00000001150	Mcm3ap	54387	TRUE	CNV_losses
ENSMUSG00000033105	Lss	16987	FALSE	CNV_losses
ENSMUSG00000009115	Spatc1l	76573	FALSE	CNV_losses
ENSMUSG00000001155	Ftcd	14317	FALSE	CNV_losses
ENSMUSG00000020241	Col6a2	12834	FALSE	CNV_losses
ENSMUSG00000001119	Col6a1	12833	FALSE	CNV_losses
ENSMUSG00000001120	Pcbp3	59093	FALSE	CNV_losses
ENSMUSG00000001436	Slc19a1	20509	FALSE	CNV_losses
ENSMUSG00000001435	Col18a1	12822	FALSE	CNV_losses
ENSMUSG00000022982	Sod1	20655	TRUE	CNV_losses
ENSMUSG00000022983	Scaf4	224432	FALSE	CNV_losses
ENSMUSG00000053414	Hunk	26559	FALSE	CNV_losses
ENSMUSG00000022978	Mis18a	66578	FALSE	CNV_losses
ENSMUSG00000039956	Mrap	77037	FALSE	CNV_losses
ENSMUSG00000039929	Urb1	207932	FALSE	CNV_losses
ENSMUSG00000039903	Eva1c	70967	FALSE	CNV_losses
ENSMUSG00000022973	Synj1	104015	FALSE	CNV_losses
ENSMUSG00000039851	4932438H23Rik	74387	FALSE	CNV_losses
ENSMUSG00000039830	Olig2	50913	FALSE	CNV_losses
ENSMUSG00000046160	Olig1	50914	FALSE	CNV_losses
ENSMUSG00000022971	Ifnar2	15976	FALSE	CNV_losses
ENSMUSG00000093701	Gm21970		FALSE	CNV_losses
ENSMUSG00000022969	Il10rb	16155	FALSE	CNV_losses
ENSMUSG00000022967	Ifnar1	15975	FALSE	CNV_losses
ENSMUSG00000022965	Ifngr2	15980	FALSE	CNV_losses
ENSMUSG00000022964	Tmem50b	77975	FALSE	CNV_losses
ENSMUSG00000039763	Dnajc28	246738	FALSE	CNV_losses
ENSMUSG00000022962	Gart	14450	FALSE	CNV_losses
ENSMUSG00000022961	Son	20658	FALSE	CNV_losses
ENSMUSG00000022956	Atp5o	28080	FALSE	CNV_losses/CNV_losses
ENSMUSG00000022957	Itsn1	16443	FALSE	CNV_losses
ENSMUSG00000039680	Mrps6	121022	FALSE	CNV_losses
ENSMUSG00000089774	Slc5a3	53881	FALSE	CNV_losses
ENSMUSG00000039672	Kcne2	246133	FALSE	CNV_losses
ENSMUSG00000051989	Smim11	68936	FALSE	CNV_losses
ENSMUSG00000039639	Kcne1	16509	FALSE	CNV_losses
ENSMUSG00000022951	Rcan1	54720	FALSE	CNV_losses
ENSMUSG00000022949	Clic6	209195	FALSE	CNV_losses
ENSMUSG00000022952	Runx1	12394	TRUE	CNV_losses
ENSMUSG00000022948	Setd4	224440	TRUE	CNV_losses
ENSMUSG00000022947	Cbr3	109857	FALSE	CNV_losses
ENSMUSG00000039456	Morc3	338467	FALSE	CNV_losses
ENSMUSG00000022945	Chaf1b	110749	TRUE	CNV_losses
ENSMUSG00000047109	Cldn14	56173	FALSE	CNV_losses
ENSMUSG00000062713	Sim2	20465	FALSE	CNV_losses
ENSMUSG00000040820	Hlcs	110948	FALSE	CNV_losses
ENSMUSG00000022941	Ripply3	170765	FALSE	CNV_losses
ENSMUSG00000022940	Pigp	56176	FALSE	CNV_losses
ENSMUSG00000022897	Dyrk1a	13548	TRUE	CNV_losses
ENSMUSG00000043301	Kcnj6	16522	FALSE	CNV_losses
ENSMUSG00000062609	Kcnj15	16516	FALSE	CNV_losses
ENSMUSG00000040732	Erg	13876	FALSE	CNV_losses
ENSMUSG00000022895	Ets2	23872	FALSE	CNV_losses
ENSMUSG00000022913	Psmg1	56088	FALSE	CNV_losses
ENSMUSG00000022914	Brwd1	93871	FALSE	CNV_losses
ENSMUSG00000045275	Lca5l	385668	FALSE	CNV_losses
ENSMUSG00000040666	Sh3bgr	50795	FALSE	CNV_losses
ENSMUSG00000074892	B3galt5	93961	FALSE	CNV_losses
ENSMUSG00000000159	Igsf5	72058	FALSE	CNV_losses
ENSMUSG00000000157	Itgb2l	16415	FALSE	CNV_losses
ENSMUSG00000090223	Pcp4	18546	FALSE	CNV_losses
ENSMUSG00000050272	Dscam	13508	FALSE	CNV_losses
ENSMUSG00000040605	Bace2	56175	FALSE	CNV_losses
ENSMUSG00000022938	Fam3b	52793	FALSE	CNV_losses
ENSMUSG00000000385	Tmprss2	50528	FALSE	CNV_losses
ENSMUSG00000005251	Ripk4	72388	FALSE	CNV_losses
ENSMUSG00000014039	Prdm15	114604	FALSE	CNV_losses
ENSMUSG00000045975	C2cd2	207781	FALSE	CNV_losses
ENSMUSG00000046962	Zbtb21	114565	FALSE	CNV_losses
ENSMUSG00000080717	B230307C23Rik	245305	FALSE	CNV_losses
ENSMUSG00000044597	Mycs	17870	FALSE	CNV_losses
ENSMUSG00000095814	Btbd35f7	434725	FALSE	CNV_losses
ENSMUSG00000073295	Nudt11	58242	FALSE	CNV_losses
ENSMUSG00000073294	AU022751	102991	FALSE	CNV_losses
ENSMUSG00000023279	Bmp15	12155	FALSE	CNV_losses
ENSMUSG00000068270	Shroom4	208431	FALSE	CNV_losses
ENSMUSG00000062393	Dgkk	331374	FALSE	CNV_losses
ENSMUSG00000051592	Ccnb3	209091	FALSE	CNV_losses
ENSMUSG00000050089	Akap4	11643	FALSE	CNV_losses
ENSMUSG00000004317	Clcn5	12728	FALSE	CNV_losses
ENSMUSG00000046269	Usp27x	54651	FALSE	CNV_losses
ENSMUSG00000039556	Ppp1r3f	54646	FALSE	CNV_losses
ENSMUSG00000039521	Foxp3	20371	TRUE	CNV_losses
ENSMUSG00000031143	Ccdc22	54638	FALSE	CNV_losses
ENSMUSG00000031142	Cacna1f	54652	FALSE	CNV_losses
ENSMUSG00000031144	Syp	20977	FALSE	CNV_losses
ENSMUSG00000031145	Prickle3	54630	FALSE	CNV_losses
ENSMUSG00000031146	Plp2	18824	FALSE	CNV_losses
ENSMUSG00000031147	Magix	54634	FALSE	CNV_losses
ENSMUSG00000031148	Gpkow	209416	FALSE	CNV_losses
ENSMUSG00000039382	Wdr45	54636	FALSE	CNV_losses
ENSMUSG00000109493	Gm45208		FALSE	CNV_losses
ENSMUSG00000031149	Praf2	54637	FALSE	CNV_losses
ENSMUSG00000031150	Ccdc120	54648	FALSE	CNV_losses
ENSMUSG00000000134	Tfe3	209446	FALSE	CNV_losses
ENSMUSG00000031153	Gripap1	54645	FALSE	CNV_losses
ENSMUSG00000009731	Kcnd1	16506	FALSE	CNV_losses
ENSMUSG00000031154	Otud5	54644	FALSE	CNV_losses
ENSMUSG00000031155	Pim2	18715	FALSE	CNV_losses
ENSMUSG00000031156	Slc35a2	22232	FALSE	CNV_losses
ENSMUSG00000031157	Pqbp1	54633	FALSE	CNV_losses
ENSMUSG00000031158	Timm17b	21855	FALSE	CNV_losses
ENSMUSG00000073291	Gm10491		FALSE	CNV_losses
ENSMUSG00000073290	Gm10490		FALSE	CNV_losses
ENSMUSG00000039278	Pcsk1n	30052	FALSE	CNV_losses
ENSMUSG00000031160	Eras	353283	FALSE	CNV_losses
ENSMUSG00000031161	Hdac6	15185	TRUE	CNV_losses
ENSMUSG00000031162	Gata1	14460	FALSE	CNV_losses
ENSMUSG00000031163	Glod5	69824	FALSE	CNV_losses
ENSMUSG00000039231	Suv39h1	20937	TRUE	CNV_losses
ENSMUSG00000031165	Was	22376	FALSE	CNV_losses
ENSMUSG00000031166	Wdr13	73447	FALSE	CNV_losses
ENSMUSG00000031167	Rbm3	19652	FALSE	CNV_losses
ENSMUSG00000039201	Tbc1d25	209815	FALSE	CNV_losses
ENSMUSG00000031168	Ebp	13595	FALSE	CNV_losses
ENSMUSG00000031169	Porcn	53627	FALSE	CNV_losses
ENSMUSG00000031171	Ftsj1	54632	FALSE	CNV_losses
ENSMUSG00000031170	Slc38a5	209837	FALSE	CNV_losses
ENSMUSG00000079705	Ssxb1	67985	FALSE	CNV_losses
ENSMUSG00000079704	Gm14459	546263	FALSE	CNV_losses
ENSMUSG00000079702	Ssxb6	668976	FALSE	CNV_losses
ENSMUSG00000035371	Ssx9	382206	FALSE	CNV_losses
ENSMUSG00000071816	Ssxb5	387586	FALSE	CNV_losses
ENSMUSG00000079699	Gm6592	625480	FALSE	CNV_losses
ENSMUSG00000079697	Gm5751		FALSE	CNV_losses
ENSMUSG00000052364	B630019K06Rik		FALSE	CNV_losses
ENSMUSG00000045797	4930402K13Rik	75775	FALSE	CNV_losses
ENSMUSG00000047344	Lancl3	236285	FALSE	CNV_losses
ENSMUSG00000079694	Gm14862		FALSE	CNV_losses
ENSMUSG00000015342	Xk	22439	FALSE	CNV_losses
ENSMUSG00000100200	H2al1m	76383	FALSE	CNV_losses
ENSMUSG00000015340	Cybb	13058	FALSE	CNV_losses
ENSMUSG00000061065	H2al1o	333452	FALSE	CNV_losses
ENSMUSG00000031176	Dynlt3	67117	FALSE	CNV_losses
ENSMUSG00000048994	H2al3	385317	FALSE	CNV_losses
ENSMUSG00000054453	Sytl5	236643	FALSE	CNV_losses
ENSMUSG00000090084	Srpx	51795	FALSE	CNV_losses
ENSMUSG00000031174	Rpgr	19893	FALSE	CNV_losses
ENSMUSG00000031173	Otc	18416	FALSE	CNV_losses
ENSMUSG00000058254	Tspan7	21912	FALSE	CNV_losses
ENSMUSG00000008035	Mid1ip1	68041	FALSE	CNV_losses
ENSMUSG00000100626	H2al1a	100042922	FALSE	CNV_losses
ENSMUSG00000040363	Bcor	71458	FALSE	CNV_losses
ENSMUSG00000031007	Atp6ap2	70495	FALSE	CNV_losses
ENSMUSG00000044148	1810030O07Rik	69155	FALSE	CNV_losses
ENSMUSG00000064127	Med14	26896	FALSE	CNV_losses
ENSMUSG00000031010	Usp9x	22284	FALSE	CNV_losses
ENSMUSG00000000787	Ddx3x	13205	FALSE	CNV_losses
ENSMUSG00000051228	Nyx	236690	FALSE	CNV_losses
ENSMUSG00000031012	Cask	12361	FALSE	CNV_losses
ENSMUSG00000040229	Gpr34	23890	FALSE	CNV_losses
ENSMUSG00000047678	Gpr82	319200	FALSE	CNV_losses
ENSMUSG00000078346	H2al1n	385328	FALSE	CNV_losses
ENSMUSG00000023257	Cypt1	66742	FALSE	CNV_losses
ENSMUSG00000025037	Maoa	17161	FALSE	CNV_losses
ENSMUSG00000040147	Maob	109731	FALSE	CNV_losses
ENSMUSG00000040138	Ndp	17986	FALSE	CNV_losses
ENSMUSG00000025038	Efhc2	74405	FALSE	CNV_losses
ENSMUSG00000025040	Fundc1	72018	FALSE	CNV_losses
ENSMUSG00000025043	Dusp21	73547	FALSE	CNV_losses
ENSMUSG00000037369	Kdm6a	22289	FALSE	CNV_losses
ENSMUSG00000037347	Chst7	60322	FALSE	CNV_losses
ENSMUSG00000037341	Slc9a7	236727	FALSE	CNV_losses
ENSMUSG00000060090	Rp2	19889	TRUE	CNV_losses
ENSMUSG00000037315	Jade3	382207	FALSE	CNV_losses
ENSMUSG00000023070	Rgn	19733	FALSE	CNV_losses
ENSMUSG00000031059	Ndufb11	104130	FALSE	CNV_losses
ENSMUSG00000031060	Rbm10	236732	FALSE	CNV_losses
ENSMUSG00000001924	Uba1	22201	TRUE	CNV_losses
ENSMUSG00000031065	Cdk16	18555	FALSE	CNV_losses
ENSMUSG00000031066	Usp11	236733	TRUE	CNV_losses
ENSMUSG00000001127	Araf	11836	FALSE	CNV_losses
ENSMUSG00000037217	Syn1	20964	FALSE	CNV_losses
ENSMUSG00000001131	Timp1	21857	FALSE	CNV_losses
ENSMUSG00000001128	Cfp	18636	FALSE	CNV_losses
ENSMUSG00000009406	Elk1	13712	FALSE	CNV_losses
ENSMUSG00000001134	Uxt	22294	FALSE	CNV_losses
ENSMUSG00000054737	Zfp182	319535	FALSE	CNV_losses
ENSMUSG00000037167	Spaca5	278203	FALSE	CNV_losses
ENSMUSG00000031079	Zfp300	245368	FALSE	CNV_losses
ENSMUSG00000062814	Ssxa1		FALSE	CNV_losses
ENSMUSG00000095316	Gm21876		FALSE	CNV_losses
ENSMUSG00000068122	Agtr2	11609	TRUE	CNV_losses
ENSMUSG00000031089	Slc6a14	56774	FALSE	CNV_losses
ENSMUSG00000101818	Gm28269		FALSE	CNV_losses
ENSMUSG00000036782	Klhl13	67455	FALSE	CNV_losses
ENSMUSG00000036769	Wdr44	72404	FALSE	CNV_losses
ENSMUSG00000068113	Gm4907	236749	FALSE	CNV_losses
ENSMUSG00000090102	Gm4985		FALSE	CNV_losses

## Sheet: KB1P_HR_neg_Expression
Geneid	mgi_symbol	entrezgene_id	DDR	Res_nHR_vs_Nav.logFC	Res_nHR_vs_Nav.P.Value	Res_nHR_vs_Nav.adj.P.Val	limma_DEG	KB1P_HRn.score	KB1P_HRn.pval	DIDS_DEG
ENSMUSG00000016918	Sulf1	240725	FALSE	1.22465	0.0106996	0.272845		4.44114	0.0206677	up
ENSMUSG00000026117	Zap70	22637	FALSE	0.934329	0.0179079	0.319441		3.77247	0.0206677	up
ENSMUSG00000025978	Rftn2	74013	FALSE	0.529893	0.141567	0.571673		2.32906	0.00688924	up
ENSMUSG00000026009	Icos	54167	FALSE	1.43864	0.00493977	0.212531	up	2.87974	0.0206677	up
ENSMUSG00000051344	Plekhm3	241075	FALSE	0.616143	0.00542774	0.217597	up	1.84386	0.00688924	up
ENSMUSG00000052477	C130026I21Rik	620078	FALSE	1.75959	0.000391887	0.0713143	up	3.49282	0.000625032	up
ENSMUSG00000051998	Lax1	240754	FALSE	1.57681	0.000162648	0.0394534	up	3.72409	0.0206677	up
ENSMUSG00000032666	1700025G04Rik	69399	FALSE	-0.183112	0.375925	0.755232		-1.98755	0.0206677	down
ENSMUSG00000004110	Cacna1e	12290	FALSE	0.9996	0.00215296	0.15046	up	6.63604	0.0206677	up
ENSMUSG00000026574	Dpt	56429	FALSE	1.46162	0.0718754	0.469191		4.50735	0.00215289	up
ENSMUSG00000004707	Ly9	17085	FALSE	1.19564	0.00311268	0.17675	up	2.34568	0.00688924	up
ENSMUSG00000026548	Slamf9	98365	FALSE	1.36553	0.000194234	0.0440904	up	4.24957	0.000625032	up
ENSMUSG00000005338	Cadm3	94332	FALSE	0.782866	0.0757438	0.475585		3.32978	0.0206677	up
ENSMUSG00000026510	Trp53bp2	209456	FALSE	-0.289546	0.176131	0.607646		-3.63499	0.0206677	down
ENSMUSG00000039046	Usp6nl	98910	FALSE	-0.485687	0.0139582	0.295759		-2.42344	0.0206677	down
ENSMUSG00000003418	St8sia6	241230	FALSE	-0.598692	0.181985	0.61028		-5.84333	0.00688924	down
ENSMUSG00000026737	Pip4k2a	18718	FALSE	0.461029	0.0508324	0.429083		2.06171	0.0206677	up
ENSMUSG00000049086	Bmyc	107771	FALSE	-0.242579	0.385328	0.760802		-4.47508	0.0206677	down
ENSMUSG00000048038	Ccdc187	329366	FALSE	-0.327013	0.682423	0.900255		-6.23999	0.00215289	down
ENSMUSG00000050592	Fam78a	241303	FALSE	0.903282	0.00722028	0.239017	up	3.48496	0.00688924	up
ENSMUSG00000004105	Angptl2	26360	FALSE	0.582408	0.0466985	0.417674		3.78358	0.00688924	up
ENSMUSG00000075318	Scn2a	110876	FALSE	1.09152	0.0613124	0.445465		5.02635	0.00215289	up
ENSMUSG00000051747	Ttn	22138	FALSE	0.875831	0.0257124	0.337452		2.49151	0.00688924	up
ENSMUSG00000027009	Itga4	16401	FALSE	0.677895	0.0338506	0.376478		2.099	0.0206677	up
ENSMUSG00000040794	C1qtnf4	67445	FALSE	-0.281194	0.526571	0.835093		-7.95163	0.00688924	down
ENSMUSG00000040434	Large2	228366	FALSE	-0.977659	0.0899418	0.49903		-4.04004	0.0206677	down
ENSMUSG00000050199	Lgr4	107515	FALSE	-0.77337	0.00907014	0.258839		-3.94239	0.0206677	down
ENSMUSG00000074934	Grem1	23892	FALSE	3.75904	0.00880065	0.255819		5.98589	0.0206677	up
ENSMUSG00000063873	Slc24a3	94249	FALSE	0.963733	0.0550676	0.433466		4.0036	0.0206677	up
ENSMUSG00000027478	Dnmt3b	13436	TRUE	-0.583341	0.0290034	0.359085		-1.7911	0.0206677	down
ENSMUSG00000074652	Myh7b	668940	FALSE	-0.224612	0.500846	0.82091		-5.05931	0.00688924	down
ENSMUSG00000016024	Lbp	16803	FALSE	-0.208224	0.607229	0.871835		-2.86037	0.0206677	down
ENSMUSG00000074625	Arhgap40	545481	FALSE	-1.1076	0.104669	0.519797		-3.03546	0.0206677	down
ENSMUSG00000017817	Jph2	59091	FALSE	1.34098	0.000642621	0.0951688	up	7.06738	0.00215289	up
ENSMUSG00000027656	Ccn5	22403	FALSE	1.58807	0.0264499	0.34256		5.92537	0.00688924	up
ENSMUSG00000017740	Slc12a5	57138	FALSE	1.27154	0.00357048	0.182887	up	4.07474	0.0206677	up
ENSMUSG00000017969	Ptgis	19223	FALSE	0.249234	0.617093	0.876375		3.13199	0.0206677	up
ENSMUSG00000009731	Kcnd1	16506	FALSE	0.887255	0.0260448	0.339372		3.9677	0.0206677	up
ENSMUSG00000036131	Frmd7	385354	FALSE	0.243484	0.646157	0.889075		-2.87621	0.0206677	down
ENSMUSG00000045103	Dmd	13405	FALSE	-0.576281	0.0557649	0.434448		-4.24297	0.000166675	down
ENSMUSG00000050921	P2ry10	78826	FALSE	1.34275	0.0103859	0.27185		3.29855	0.0206677	up
ENSMUSG00000031239	Itm2a	16431	FALSE	1.24656	0.0569674	0.435812		4.16806	0.00688924	up
ENSMUSG00000031431	Tsc22d3	14605	FALSE	1.11722	0.002112	0.15046	up	3.97799	0.0206677	up
ENSMUSG00000031283	Chrdl1	83453	FALSE	2.35453	0.00294736	0.174728	up	2.94299	0.00688924	up
ENSMUSG00000027692	Tnik	665113	FALSE	-0.755486	0.0197831	0.322774		-4.34883	0.00215289	down
ENSMUSG00000025762	Larp1b	214048	FALSE	-0.37141	0.2132	0.637908		-2.29818	0.0206677	down
ENSMUSG00000037016	Frem2	242022	FALSE	-0.636977	0.259241	0.678265		-7.45895	0.000625032	down
ENSMUSG00000028003	Lrat	79235	FALSE	-2.26551	0.000256292	0.0538175	down	-5.41784	0.00688924	down
ENSMUSG00000051000	Fam160a1	229488	FALSE	-0.218604	0.391081	0.764714		-2.14998	0.0206677	down
ENSMUSG00000028071	Sh2d2a	27371	FALSE	1.16925	0.00766516	0.244136	up	2.49534	0.0206677	up
ENSMUSG00000027947	Il6ra	16194	FALSE	0.707573	0.0421122	0.400322		1.84663	0.0206677	up
ENSMUSG00000001025	S100a6	20200	FALSE	0.936653	0.0191169	0.321812		2.10058	0.0206677	up
ENSMUSG00000013707	Tnfaip8l2	69769	FALSE	0.965109	0.00579044	0.224743	up	2.7232	0.0206677	up
ENSMUSG00000057123	Gja5	14613	FALSE	0.830303	0.011207	0.275018		2.75628	0.00215289	up
ENSMUSG00000050064	Zfp697	242109	FALSE	0.238441	0.609428	0.872469		2.97947	0.00215289	up
ENSMUSG00000027843	Ptpn22	19260	FALSE	1.48609	0.00131834	0.126175	up	3.74503	0.00688924	up
ENSMUSG00000058135	Gstm1	14862	TRUE	0.706937	0.0271278	0.348607		1.9672	0.0206677	up
ENSMUSG00000068744	Psrc1	56742	TRUE	-0.537746	0.0858248	0.493254		-2.57826	0.00688924	down
ENSMUSG00000027977	Ndst3	83398	FALSE	1.50244	0.00473532	0.211318	up	6.22235	0.00688924	up
ENSMUSG00000028167	Bdh2	69772	FALSE	1.6384	0.00346198	0.181166	up	7.09203	0.00688924	up
ENSMUSG00000037994	Slc9b2	97086	FALSE	1.61267	0.0463043	0.417065		5.24119	0.0206677	up
ENSMUSG00000037922	Bank1	242248	FALSE	1.31149	0.010699	0.272845		4.67166	0.0206677	up
ENSMUSG00000055301	Adh7	11529	FALSE	2.20679	0.000969482	0.10744	up	5.96841	0.0206677	up
ENSMUSG00000063851	Rnf183	76072	FALSE	1.58099	0.0251606	0.337214		3.9582	0.00688924	up
ENSMUSG00000028565	Nfia	18027	TRUE	-0.727888	0.0113493	0.275298		-2.33961	0.0206677	down
ENSMUSG00000028701	Lurap1	68075	FALSE	-0.359073	0.194213	0.620574		-3.36687	0.0206677	down
ENSMUSG00000028699	Tspan1	66805	FALSE	-2.3766	0.000916361	0.10744	down	-4.00948	0.00688924	down
ENSMUSG00000033191	Tie1	21846	FALSE	0.228263	0.37066	0.752743		1.96957	0.00688924	up
ENSMUSG00000070803	Cited4	56222	FALSE	-0.710744	0.186162	0.61352		-4.28017	0.00688924	down
ENSMUSG00000001333	Sync	68828	FALSE	0.964372	0.0470473	0.418556		3.38988	0.0206677	up
ENSMUSG00000028906	Epb41	269587	FALSE	-0.455355	0.00299916	0.174728		-2.22631	0.00215289	down
ENSMUSG00000028865	Cd164l2	69655	FALSE	-0.507179	0.226658	0.649063		-2.30423	0.0206677	down
ENSMUSG00000062585	Cnr2	12802	FALSE	0.741026	0.018873	0.321812		3.50969	0.0206677	up
ENSMUSG00000036905	C1qb	12260	FALSE	0.806641	0.0133456	0.292917		2.51161	0.0206677	up
ENSMUSG00000036887	C1qa	12259	FALSE	0.941524	0.00621547	0.22991	up	2.76561	0.0206677	up
ENSMUSG00000028766	Alpl	11647	FALSE	-0.406631	0.423693	0.780329		-6.63235	0.00215289	down
ENSMUSG00000078234	Klhdc7a	242721	FALSE	-0.263967	0.518001	0.83084		-4.03461	0.0206677	down
ENSMUSG00000025330	Padi4	18602	TRUE	-0.286339	0.608154	0.872076		-4.50854	0.00215289	down
ENSMUSG00000039911	Spsb1	74646	FALSE	0.66827	0.0675105	0.457297		2.74882	0.0206677	up
ENSMUSG00000029055	Plch2	269615	FALSE	-0.778041	0.106267	0.522981		-4.55847	0.0206677	down
ENSMUSG00000042476	Abcb4	18670	FALSE	1.15054	0.0524451	0.430988		3.63139	0.0206677	up
ENSMUSG00000028978	Nos3	18127	FALSE	0.342185	0.238322	0.658733		2.6567	0.0206677	up
ENSMUSG00000029121	Crmp1	12933	FALSE	2.47041	0.00316462	0.178017	up	6.24804	0.00215289	up
ENSMUSG00000029086	Prom1	19126	FALSE	-0.896134	0.0999692	0.5142		-5.90243	0.00215289	down
ENSMUSG00000015879	Fam184b	58227	FALSE	-0.991756	0.174144	0.605086		-4.0769	0.0206677	down
ENSMUSG00000029153	Ociad2	433904	FALSE	0.44521	0.0848609	0.491751		2.02672	0.0206677	up
ENSMUSG00000029229	Chic2	74277	FALSE	0.317451	0.0893766	0.498468		2.05113	0.00688924	up
ENSMUSG00000005672	Kit	16590	FALSE	-0.783902	0.0418588	0.399674		-5.68119	0.00688924	down
ENSMUSG00000029381	Shroom3	27428	FALSE	-0.0983602	0.779745	0.937691		-4.00798	0.0206677	down
ENSMUSG00000023078	Cxcl13	55985	FALSE	3.50558	1.0669e-05	0.00469069	up	8.46039	0.00215289	up
ENSMUSG00000061288	Taok3	330177	TRUE	0.434153	0.0402343	0.398631		2.35017	0.0206677	up
ENSMUSG00000029596	Sdsl	257635	FALSE	0.847634	0.186961	0.614174		2.65844	0.0206677	up
ENSMUSG00000029576	Radil	231858	FALSE	0.387519	0.240571	0.661081		2.04914	0.00688924	up
ENSMUSG00000038859	Baiap2l1	66898	FALSE	-0.479237	0.128013	0.554623		-3.88049	0.0206677	down
ENSMUSG00000029636	Wasf3	245880	FALSE	-0.98569	0.174366	0.605086		-4.22367	0.0206677	down
ENSMUSG00000042817	Flt3	14255	FALSE	0.757124	0.0206935	0.327309		1.86732	0.00688924	up
ENSMUSG00000029659	Medag	70717	FALSE	1.27599	0.0502917	0.426984		4.51689	0.0206677	up
ENSMUSG00000032625	Thsd7a	330267	FALSE	1.28564	0.0111784	0.275018		4.30951	0.0206677	up
ENSMUSG00000029762	Akr1b8	14187	FALSE	1.41433	0.00622615	0.22991	up	3.33422	0.0206677	up
ENSMUSG00000051397	Tacstd2	56753	FALSE	-0.85721	0.189842	0.61664		-4.67646	0.0206677	down
ENSMUSG00000030004	Nat8	68396	FALSE	-0.666226	0.208959	0.633522		-6.01929	0.0206677	down
ENSMUSG00000029999	Tgfa	21802	TRUE	-0.688366	0.114265	0.537182		-4.15239	0.00688924	down
ENSMUSG00000044927	H1f10	243529	TRUE	-0.576987	0.0429743	0.404689		-2.21858	0.00688924	down
ENSMUSG00000015053	Gata2	14461	FALSE	1.09562	0.0642848	0.450417		4.61197	0.0206677	up
ENSMUSG00000042873	Lhfpl4	269788	FALSE	0.641476	0.329496	0.730597		4.70234	0.0206677	up
ENSMUSG00000059878	Zfp422	67255	FALSE	-0.435511	0.0584599	0.438886		-2.2973	0.0206677	down
ENSMUSG00000041372	B4galnt3	330406	FALSE	-0.423951	0.450778	0.794528		-6.18892	0.00215289	down
ENSMUSG00000030117	Gdf3	14562	FALSE	1.60468	0.00054852	0.0857458	up	3.32085	0.00215289	up
ENSMUSG00000030148	Clec4a2	26888	FALSE	0.874657	0.0373426	0.388303		3.77054	0.0206677	up
ENSMUSG00000053063	Clec12a	232413	FALSE	0.878921	0.111761	0.531565		3.75337	0.0206677	up
ENSMUSG00000030223	Ptpro	19277	FALSE	0.834082	0.0280425	0.352172		2.50575	0.0206677	up
ENSMUSG00000030263	Lrmp	16970	FALSE	1.07681	0.00345469	0.181166	up	4.28766	0.00688924	up
ENSMUSG00000070873	Lilra5	232801	FALSE	2.13401	6.16191e-05	0.0176922	up	3.02073	0.00688924	up
ENSMUSG00000040466	Blvrb	233016	FALSE	0.62906	0.0148782	0.299992		3.16146	0.0206677	up
ENSMUSG00000060791	Gmfg	63986	FALSE	0.745642	0.0321891	0.371852		2.41771	0.0206677	up
ENSMUSG00000030579	Tyrobp	22177	FALSE	0.890076	0.013753	0.295415		2.51779	0.0206677	up
ENSMUSG00000030577	Cd22	12483	FALSE	1.41574	0.000537271	0.084931	up	3.39471	0.0206677	up
ENSMUSG00000030468	Siglecg	243958	FALSE	1.77591	0.00185634	0.143499	up	6.82083	0.0206677	up
ENSMUSG00000003420	Fcgrt	14132	FALSE	0.489178	0.106405	0.522981		2.20342	0.0206677	up
ENSMUSG00000030798	Cd37	12493	FALSE	1.12063	0.00403404	0.190767	up	4.93504	0.00688924	up
ENSMUSG00000044562	Rasip1	69903	FALSE	0.174331	0.378094	0.757124		1.84315	0.0206677	up
ENSMUSG00000046179	E2f8	108961	TRUE	-0.447988	0.014652	0.299522		-1.99385	0.000625032	down
ENSMUSG00000051504	Siglech	233274	FALSE	0.77195	0.089626	0.498728		2.36795	0.0206677	up
ENSMUSG00000074071	Fam169b	434197	FALSE	0.473837	0.291785	0.704864		-1.81494	0.0206677	down
ENSMUSG00000051727	Kctd14	233529	FALSE	-0.569729	0.198776	0.624375		-4.08826	0.0206677	down
ENSMUSG00000000486	Septin1	54204	FALSE	0.984483	0.000711144	0.100051	up	2.71467	0.0206677	up
ENSMUSG00000042289	Hsd3b7	101502	FALSE	0.708459	0.00781187	0.244432	up	4.02569	0.0206677	up
ENSMUSG00000030844	Rgs10	67865	FALSE	0.855052	0.00486021	0.212355	up	2.20265	0.0206677	up
ENSMUSG00000073805	Insyn2a	627214	FALSE	0.0795474	0.8227	0.951644		-2.7002	0.00688924	down
ENSMUSG00000039835	Nhsl1	215819	FALSE	-0.3256	0.366407	0.750529		-4.32334	0.0206677	down
ENSMUSG00000019866	Crybg1	11630	FALSE	-0.479384	0.201375	0.625988		-4.33096	0.00215289	down
ENSMUSG00000047146	Tet1	52463	FALSE	-0.944108	0.00441416	0.201519	down	-4.29572	0.0206677	down
ENSMUSG00000037868	Egr2	13654	FALSE	-0.717149	0.0821981	0.48672		-2.67637	0.00688924	down
ENSMUSG00000035697	Arhgap45	70719	FALSE	0.98623	0.0103901	0.27185		3.9769	0.00688924	up
ENSMUSG00000035504	Reep6	70335	FALSE	-0.308856	0.251731	0.671893		-3.68553	0.0206677	down
ENSMUSG00000043670	Diras1	208666	FALSE	0.391319	0.372023	0.753852		-5.64944	0.0206677	down
ENSMUSG00000065952	Rps23rg1	546049	FALSE	0.213481	0.665628	0.895246		-6.20003	0.00688924	down
ENSMUSG00000031482	Slc25a15	18408	FALSE	-0.372871	0.0958095	0.509269		-2.42275	0.0206677	down
ENSMUSG00000031626	Sorbs2	234214	FALSE	-0.977912	0.0140953	0.296423		-2.88461	0.0206677	down
ENSMUSG00000005465	Il27ra	50931	FALSE	1.44179	0.000187878	0.0440542	up	4.50686	0.00215289	up
ENSMUSG00000031748	Gnao1	14681	FALSE	2.15215	0.00227638	0.153237	up	5.9113	0.00688924	up
ENSMUSG00000031770	Herpud1	64209	FALSE	0.731332	0.000528309	0.0847085	up	2.71537	0.00215289	up
ENSMUSG00000031790	Mmp15	17388	FALSE	-0.476826	0.142485	0.572248		-2.30976	0.00688924	down
ENSMUSG00000031880	Rrad	56437	TRUE	1.74559	0.00642642	0.232968	up	4.10225	0.000625032	up
ENSMUSG00000050357	Carmil2	234695	FALSE	1.18337	0.00341402	0.181166	up	3.07747	0.0206677	up
ENSMUSG00000034112	Atp2c2	69047	FALSE	-0.482476	0.374066	0.75397		-5.59589	0.0206677	down
ENSMUSG00000097084	Foxl1	14241	FALSE	1.33594	0.0393476	0.395505		3.88711	0.0206677	up
ENSMUSG00000025810	Nrp1	18186	FALSE	0.512118	0.0814278	0.485179		3.57057	0.00215289	up
ENSMUSG00000023243	Kcnk5	16529	FALSE	-0.492446	0.0957159	0.509269		-7.37419	0.00688924	down
ENSMUSG00000022176	Rem2	140743	FALSE	-0.889367	0.00493084	0.212531	down	-4.63926	0.00688924	down
ENSMUSG00000022203	Efs	13644	FALSE	-0.97839	0.00268724	0.16803	down	-4.09041	0.00688924	down
ENSMUSG00000040721	Zfhx2	239102	FALSE	-0.399015	0.0295305	0.359085		-2.21947	0.0206677	down
ENSMUSG00000022220	Adcy4	104110	FALSE	0.633545	0.0434183	0.407509		2.54414	0.0206677	up
ENSMUSG00000022226	Mcpt2	17225	FALSE	2.4384	0.0207972	0.32744		5.57021	0.0206677	up
ENSMUSG00000022229	Atp12a	192113	FALSE	-1.48858	0.0415725	0.399674		-3.5215	0.000625032	down
ENSMUSG00000046352	Gjb2	14619	FALSE	-1.668	0.000277987	0.0566812	down	-5.73629	0.0206677	down
ENSMUSG00000060548	Tnfrsf19	29820	FALSE	-1.14624	0.0420709	0.400322		-5.98494	0.0206677	down
ENSMUSG00000022053	Ebf2	13592	FALSE	-0.482244	0.189971	0.61664		-2.67669	0.00688924	down
ENSMUSG00000044551	9930012K11Rik	268759	FALSE	-0.118806	0.665889	0.895246		-1.95959	0.0206677	down
ENSMUSG00000022096	Hr	15460	FALSE	-1.16074	0.0189617	0.321812		-4.07126	0.0206677	down
ENSMUSG00000022102	Dok2	13449	FALSE	0.390591	0.274428	0.688223		2.70505	0.0206677	up
ENSMUSG00000055717	Slain1	105439	FALSE	-0.932646	0.0162838	0.308756		-5.70897	0.00688924	down
ENSMUSG00000031963	Bmper	73230	FALSE	0.931208	0.073507	0.471902		2.38562	0.00688924	up
ENSMUSG00000032024	Clmp	71566	FALSE	1.44913	0.0120804	0.282286		6.15526	0.00688924	up
ENSMUSG00000059495	Arhgef12	69632	FALSE	-0.393595	0.0125525	0.286689		-1.78917	0.0206677	down
ENSMUSG00000032013	Trim29	72169	FALSE	-0.616033	0.25775	0.677814		-5.05552	0.0206677	down
ENSMUSG00000039217	Il18	16173	TRUE	0.929873	0.0135616	0.294495		2.65483	0.00688924	up
ENSMUSG00000060594	Layn	244864	FALSE	0.846265	0.0523541	0.430908		3.93818	0.0206677	up
ENSMUSG00000025232	Hexa	15211	FALSE	0.642529	0.00834569	0.251425		2.29672	0.00688924	up
ENSMUSG00000032373	Car12	76459	FALSE	-0.850394	0.0679411	0.458667		-4.0392	0.0206677	down
ENSMUSG00000033590	Myo5c	208943	FALSE	-0.797564	0.154908	0.582882		-3.8408	0.0206677	down
ENSMUSG00000023249	Parp3	235587	TRUE	1.03495	0.00276793	0.17026	up	3.51536	0.000625032	up
ENSMUSG00000061393	Acvr2b	11481	FALSE	-0.572877	0.040869	0.398826		-2.84063	0.00688924	down
ENSMUSG00000041961	Znrf3	407821	FALSE	-0.299104	0.0812128	0.484819		-3.56408	0.0206677	down
ENSMUSG00000018849	Wwc1	211652	FALSE	-0.949237	0.0035748	0.182887	down	-4.53554	0.000625032	down
ENSMUSG00000044707	Ccnjl	380694	FALSE	-0.789469	0.101895	0.516229		-2.67309	0.00215289	down
ENSMUSG00000040413	Timd2	171284	FALSE	0.150227	0.832112	0.954426		-7.02473	0.00215289	down
ENSMUSG00000020346	Mgat1	17308	FALSE	0.10523	0.517864	0.83084		3.05672	0.0206677	up
ENSMUSG00000044296	Zfp879	214779	FALSE	-0.687184	0.0586028	0.438981		-4.75557	0.00215289	down
ENSMUSG00000049321	Zfp2	22678	FALSE	-0.369359	0.166448	0.598579		-4.22616	0.00215289	down
ENSMUSG00000044352	Sowaha	237761	FALSE	-0.69079	0.198169	0.624003		-3.63877	0.0206677	down
ENSMUSG00000020333	Acsl6	216739	FALSE	2.11107	0.0251891	0.337214		4.19966	0.0206677	up
ENSMUSG00000010142	Tnfrsf13b	57916	FALSE	1.05256	0.010413	0.27185		5.90469	0.00688924	up
ENSMUSG00000045667	Smtnl2	276829	FALSE	-1.0659	0.00399771	0.190013	down	-3.10709	0.0206677	down
ENSMUSG00000017453	Pipox	19193	FALSE	-1.06113	0.035121	0.379888		-5.92228	0.0206677	down
ENSMUSG00000017386	Traf4	22032	FALSE	-0.563183	0.00284522	0.172541	down	-1.85282	0.000625032	down
ENSMUSG00000017390	Aldoc	11676	FALSE	-0.904736	0.0366958	0.384464		-5.21839	0.0206677	down
ENSMUSG00000078771	Evi2a	14017	FALSE	0.878953	0.0407322	0.398826		3.98293	0.0206677	up
ENSMUSG00000020709	Adap2	216991	FALSE	0.856329	0.0100575	0.267651		1.96041	0.0206677	up
ENSMUSG00000038453	Srcin1	56013	FALSE	0.405846	0.411268	0.774665		-2.06006	0.0206677	down
ENSMUSG00000017417	Plxdc1	72324	FALSE	1.38414	0.000977491	0.10744	up	2.78827	0.00688924	up
ENSMUSG00000058258	Idi1	319554	FALSE	-0.623701	0.00226611	0.153237	down	-3.57795	0.000166675	down
ENSMUSG00000050295	Foxc1	17300	FALSE	-0.656237	0.0198354	0.322774		-3.51507	0.0206677	down
ENSMUSG00000015396	Cd83	12522	FALSE	1.28602	0.00111278	0.114399	up	8.55939	0.000625032	up
ENSMUSG00000021384	Susd3	66329	FALSE	0.98103	0.00367933	0.185536	up	3.34913	0.00688924	up
ENSMUSG00000021388	Aspn	66695	FALSE	1.03328	0.0379885	0.390165		3.97561	0.0206677	up
ENSMUSG00000050345	4930486L24Rik	214639	FALSE	1.27926	0.00886031	0.256493		3.99224	0.0206677	up
ENSMUSG00000074874	Ctla2b	13025	FALSE	0.643065	0.0988893	0.514092		3.66739	0.0206677	up
ENSMUSG00000047419	Cmya5	76469	FALSE	0.783356	0.0601168	0.441432		3.81292	0.0206677	up
ENSMUSG00000021636	Marveld2	218518	FALSE	-0.690479	0.130894	0.556494		-3.39827	0.0206677	down
ENSMUSG00000054459	Vsnl1	26950	FALSE	1.11717	0.0453678	0.413661		5.53473	0.00688924	up
ENSMUSG00000046314	Stxbp6	217517	FALSE	-0.667239	0.0565892	0.435764		-3.69688	0.0206677	down
ENSMUSG00000035105	Egln3	112407	TRUE	-1.07994	0.00902815	0.258411		-4.33181	0.000166675	down
ENSMUSG00000071178	Serpina1b	20701	FALSE	1.51119	0.00183919	0.142959	up	2.62311	0.0206677	up
ENSMUSG00000058260	Serpina9	71907	FALSE	-0.575281	0.395111	0.766575		-3.07789	0.0206677	down
ENSMUSG00000079014	Serpina3i	628900	FALSE	1.13142	0.0105291	0.272375		4.26865	0.00215289	up
ENSMUSG00000058070	Eml1	68519	FALSE	0.80153	0.0910111	0.501149		4.32351	0.00215289	up
ENSMUSG00000022297	Fzd6	14368	FALSE	-0.570238	0.024222	0.335826		-4.9518	0.0206677	down
ENSMUSG00000022306	Zfpm2	22762	FALSE	1.90591	0.0482714	0.421994		4.03131	0.0206677	up
ENSMUSG00000022309	Angpt1	11600	FALSE	1.4756	0.0050731	0.21369	up	2.9414	0.00688924	up
ENSMUSG00000056258	Kcnq3	110862	FALSE	1.5376	4.72721e-05	0.0152226	up	5.87217	8.62113e-06	up
ENSMUSG00000022579	Gpihbp1	68453	FALSE	0.299287	0.295524	0.70878		4.62101	0.0206677	up
ENSMUSG00000075590	Nrbp2	223649	FALSE	-0.511637	0.16316	0.593889		-4.05424	0.00688924	down
ENSMUSG00000044986	Tst	22117	FALSE	-0.407456	0.226656	0.649063		-4.01196	0.0206677	down
ENSMUSG00000033220	Rac2	19354	FALSE	1.00252	0.0147718	0.299992		3.8203	0.00688924	up
ENSMUSG00000018008	Cyth4	72318	FALSE	0.943387	0.00938995	0.261081		3.61154	0.0206677	up
ENSMUSG00000078954	Arhgap8	73167	FALSE	-0.320726	0.439628	0.789166		-5.37876	0.0206677	down
ENSMUSG00000023169	Slc38a1	105727	FALSE	-0.984249	0.0407775	0.398826		-3.7741	0.0206677	down
ENSMUSG00000022987	Zfp641	239652	FALSE	-0.516813	0.402431	0.770669		-5.83688	0.0206677	down
ENSMUSG00000023013	Aqp2	11827	FALSE	-0.0552365	0.916845	0.97866		-4.63994	0.0206677	down
ENSMUSG00000023031	Cela1	109901	FALSE	1.11334	0.0746321	0.47382		4.29649	0.0206677	up
ENSMUSG00000023046	Igfbp6	16012	FALSE	2.46894	0.0105228	0.272375		4.23139	0.0206677	up
ENSMUSG00000001281	Itgb7	16421	FALSE	1.24081	0.00891716	0.257081		4.13565	0.00688924	up
ENSMUSG00000022489	Pde1b	18574	FALSE	1.05451	0.00698527	0.236807	up	3.20037	0.00215289	up
ENSMUSG00000049871	Nlrc3	268857	FALSE	1.05856	0.00155818	0.135321	up	3.4293	0.00688924	up
ENSMUSG00000039209	Rpl39l	68172	FALSE	3.15422	0.00199687	0.147863	up	4.86031	0.0206677	up
ENSMUSG00000043008	Klhl6	239743	FALSE	0.790176	0.0244799	0.335826		4.22899	0.0206677	up
ENSMUSG00000013089	Etv5	104156	FALSE	-0.459084	0.178196	0.607693		-3.49243	0.0206677	down
ENSMUSG00000052384	Nrros	224109	FALSE	0.590625	0.0773544	0.476775		3.16499	0.0206677	up
ENSMUSG00000022817	Itgb5	16419	FALSE	0.67787	0.00196061	0.145946	up	3.05042	0.0206677	up
ENSMUSG00000047261	Gap43	14432	FALSE	2.39787	0.0144505	0.2981		8.05337	0.00688924	up
ENSMUSG00000022951	Rcan1	54720	FALSE	0.757683	0.00984304	0.266311		3.96127	0.000166675	up
ENSMUSG00000014773	Dll1	13388	FALSE	-0.543215	0.269899	0.686101		-3.7177	0.0206677	down
ENSMUSG00000047786	Lix1	66643	FALSE	-0.673249	0.0716053	0.468207		-2.43559	4.02319e-05	down
ENSMUSG00000024176	Sox8	20681	FALSE	-0.729201	0.204915	0.628192		-4.43102	0.00688924	down
ENSMUSG00000024215	Spdef	30051	FALSE	-1.68877	0.00759461	0.243391	down	-3.05683	0.0206677	down
ENSMUSG00000004865	Srpk1	20815	FALSE	-0.00173512	0.990011	0.997523		1.95391	0.0206677	up
ENSMUSG00000053436	Mapk14	26416	TRUE	0.085863	0.459014	0.799933		1.97608	0.00688924	up
ENSMUSG00000024007	Ppil1	68816	FALSE	0.0435145	0.779097	0.937691		2.03317	0.0206677	up
ENSMUSG00000024013	Fgd2	26382	FALSE	0.896013	0.00112075	0.114399	up	1.84193	0.00688924	up
ENSMUSG00000023992	Trem2	83433	FALSE	0.736377	0.0331827	0.373598		3.19694	0.0206677	up
ENSMUSG00000002668	Dennd1c	70785	FALSE	0.94115	0.0034705	0.181166	up	3.82071	0.00688924	up
ENSMUSG00000048915	Efna5	13640	FALSE	-0.484722	0.0781013	0.478992		-5.60128	0.00215289	down
ENSMUSG00000063889	Crem	12916	FALSE	0.461242	0.0317728	0.368765		2.12455	0.00688924	up
ENSMUSG00000078240	Gm3550		FALSE	-0.629189	0.0237652	0.33454		-2.98793	0.000166675	down
ENSMUSG00000024353	Mzb1	69816	FALSE	1.73696	0.00208498	0.15046	up	4.24828	0.0206677	up
ENSMUSG00000073600	Prob1	381148	FALSE	0.312295	0.330346	0.730761		-2.23631	0.0206677	down
ENSMUSG00000045689	Pcdhb4	93875	FALSE	1.23901	0.00212849	0.15046	up	3.93804	0.00688924	up
ENSMUSG00000051242	Pcdhb9	93880	FALSE	1.50749	0.00135106	0.126721	up	3.56998	0.0206677	up
ENSMUSG00000033016	Nfatc1	18018	FALSE	1.27167	0.0226796	0.334504		4.03371	0.0206677	up
ENSMUSG00000024913	Lrp5	16973	FALSE	-0.460266	0.0522231	0.430168		-3.31563	0.00215289	down
ENSMUSG00000036908	Unc93b1	54445	FALSE	0.613304	0.0192807	0.322066		2.90978	0.0206677	up
ENSMUSG00000040663	Clcf1	56708	FALSE	1.5806	0.000611417	0.0924949	up	5.65147	0.00215289	up
ENSMUSG00000050623	Catsperz	67077	FALSE	-0.881319	0.123514	0.54912		-3.43152	0.0206677	down
ENSMUSG00000024957	Kcnk4	16528	FALSE	-0.544632	0.218302	0.642963		-4.03354	0.0206677	down
ENSMUSG00000024972	Lgals12	56072	FALSE	-0.323306	0.436718	0.788809		-4.04219	0.00688924	down
ENSMUSG00000099398	Ms4a14	383435	FALSE	0.746415	0.0763616	0.475982		3.81113	0.0206677	up
ENSMUSG00000024672	Ms4a7	109225	FALSE	1.02918	0.00913404	0.259214		3.24984	0.00688924	up
ENSMUSG00000032702	Kank1	107351	FALSE	-0.573072	0.0918709	0.502216		-2.5821	0.0206677	down
ENSMUSG00000024771	Lipk	240633	FALSE	-1.29664	0.0747734	0.47382		-4.4401	0.00688924	down
ENSMUSG00000048120	Entpd1	12495	FALSE	0.771843	0.0239063	0.33454		4.00799	0.00688924	up
ENSMUSG00000025069	Gsto2	68214	FALSE	0.729567	0.051723	0.429782		3.73892	0.0206677	up
ENSMUSG00000043531	Sorcs1	58178	FALSE	-0.351345	0.624542	0.880959		-3.41254	0.0206677	down
ENSMUSG00000025933	Tmem14a	75712	FALSE	1.02928	0.00209752	0.15046	up	1.94667	0.405405
ENSMUSG00000025934	Gsta3	14859	FALSE	2.0516	0.00327196	0.18091	up	1.9995	0.405405
ENSMUSG00000047180	Neurl3	214854	FALSE	0.7976	0.00717458	0.238627	up	0.0649539	0.157658
ENSMUSG00000061584	Lyg2	332427	FALSE	-3.47561	6.01425e-05	0.0176922	down	0	1
ENSMUSG00000026085	Lyg1	69541	FALSE	-3.56457	4.53848e-05	0.0152226	down	0	1
ENSMUSG00000026069	Il1rl1	17082	FALSE	3.90469	0.00478821	0.211318	up	4	0.157658
ENSMUSG00000026068	Il18rap	16174	FALSE	1.78083	0.00360058	0.183538	up	3.72418	0.0585586
ENSMUSG00000039395	Mreg	381269	FALSE	-1.01867	0.0015491	0.135321	down	-0.794838	0.157658
ENSMUSG00000026170	Cyp27a1	104086	FALSE	0.812386	0.00405427	0.190767	up	1.47295	0.0585586
ENSMUSG00000045658	Pid1	98496	TRUE	1.14237	0.00562375	0.219779	up	0.0323038	0.405405
ENSMUSG00000079457	Gm7609	665378	FALSE	1.35611	0.00105884	0.112275	up	0	1
ENSMUSG00000070034	Sp110	109032	FALSE	0.999597	0.00279627	0.171047	up	0	1
ENSMUSG00000026222	Sp100	20684	TRUE	0.88348	0.00678624	0.236807	up	0	1
ENSMUSG00000052760	A630001G21Rik	319997	FALSE	1.14392	0.000703958	0.10004	up	0.21391	0.0585586
ENSMUSG00000049515	Espnl	227357	FALSE	1.56541	0.00170504	0.13866	up	3.63332	0.157658
ENSMUSG00000073602	Serpinb3b	383548	FALSE	-3.68532	1.7742e-06	0.000973758	down	0	1
ENSMUSG00000036815	Dpp10	269109	FALSE	-1.25059	0.0032445	0.180423	down	-0.0127073	0.405405
ENSMUSG00000004552	Ctse	13034	FALSE	1.95727	0.000102531	0.0267131	up	2.13328	0.157658
ENSMUSG00000026458	Ppfia4	68507	FALSE	0.798868	0.00386422	0.188349	up	0.0364129	0.405405
ENSMUSG00000026365	Cfh	12628	FALSE	1.15269	0.00175062	0.139149	up	1.76059	0.0206677
ENSMUSG00000040723	Rcsd1	226594	FALSE	0.822713	0.000780652	0.106145	up	0.0455161	0.157658
ENSMUSG00000005763	Cd247	12503	FALSE	1.46121	0.00187891	0.143845	up	2.0815	0.157658
ENSMUSG00000056569	Mpz	17528	FALSE	-1.32668	0.00751991	0.24186	down	-0.137954	0.157658
ENSMUSG00000049598	Vsig8	240916	FALSE	-2.95128	0.00103076	0.111554	down	-0.0233414	0.157658
ENSMUSG00000053318	Slamf8	74748	FALSE	1.35586	0.00603732	0.228946	up	0.590822	0.0206677
ENSMUSG00000037860	Aim2	383619	TRUE	0.963707	0.00174886	0.139149	up	0.893798	0.0206677
ENSMUSG00000037318	Traf3ip3	215243	FALSE	1.22381	0.000920857	0.10744	up	2.40937	0.0585586
ENSMUSG00000036731	Cysrt1	67859	FALSE	-1.79982	0.00096814	0.10744	down	-0.00906089	0.405405
ENSMUSG00000079484	Phyhd1	227696	FALSE	0.89439	0.0017324	0.139149	up	2.49394	0.0585586
ENSMUSG00000026880	Stom	13830	FALSE	0.762024	0.00277131	0.17026	up	0.344333	0.00215289
ENSMUSG00000049744	Arhgap15	76117	FALSE	1.21992	0.00236054	0.155918	up	2.0564	0.0585586
ENSMUSG00000026991	Pkp4	227937	FALSE	-0.533027	0.00614572	0.22991	down	-0.0920927	0.157658
ENSMUSG00000035168	Tanc1	66860	FALSE	-0.528966	0.000829937	0.10744	down	-0.0617383	0.0585586
ENSMUSG00000034738	Nostrin	329416	FALSE	0.631721	0.00531012	0.214679	up	0.405528	0.0585586
ENSMUSG00000027015	Cybrd1	73649	FALSE	-1.58871	0.00417068	0.193726	down	-0.0678554	0.405405
ENSMUSG00000027111	Itga6	16403	FALSE	-0.75427	0.00502591	0.213469	down	-1.34764	0.0206677
ENSMUSG00000006494	Pdk1	228026	FALSE	-0.694239	0.00226538	0.153237	down	-0.684413	0.0206677
ENSMUSG00000027071	P2rx3	228139	FALSE	1.78414	0.003051	0.17592	up	2	0.405405
ENSMUSG00000087006	Gm13889	620695	FALSE	0.826973	0.00180648	0.142783	up	-1.91671	0.405405
ENSMUSG00000027115	Kif18a	228421	FALSE	-0.541289	0.00218508	0.150695	down	-0.926533	0.00215289
ENSMUSG00000079110	Capn3	12335	FALSE	1.1928	0.00309761	0.17675	up	0.898158	0.157658
ENSMUSG00000027401	Tgm3	21818	FALSE	-3.92579	8.06802e-07	0.00051595	down	0	1
ENSMUSG00000027447	Cst3	13010	TRUE	0.731538	0.00611779	0.229523	up	0.00516817	0.405405
ENSMUSG00000063364	3300002I08Rik	69277	FALSE	-0.694877	0.00606261	0.229287	down	-0.0117306	0.405405
ENSMUSG00000031165	Was	22376	FALSE	0.899845	0.00702143	0.236807	up	1.19329	0.0585586
ENSMUSG00000031101	Sash3	74131	FALSE	0.956149	0.00396933	0.189303	up	0.664278	0.0206677
ENSMUSG00000031125	3830403N18Rik	70691	FALSE	2.30174	0.00691238	0.236807	up	0.506539	0.405405
ENSMUSG00000031133	Arhgef6	73341	FALSE	0.920182	0.00704607	0.236807	up	0.00700196	0.405405
ENSMUSG00000052676	Zmat1	215693	FALSE	0.910843	0.00411453	0.192317	up	0.0211064	0.405405
ENSMUSG00000025268	Maged2	80884	FALSE	0.58523	0.00194969	0.145905	up	0.00952161	0.405405
ENSMUSG00000001865	Cpa3	12873	FALSE	2.5175	0.00770229	0.244136	up	3.97769	0.157658
ENSMUSG00000027716	Trpc3	22065	FALSE	1.22915	0.000673557	0.0976935	up	0	1
ENSMUSG00000027832	Ptx3	19288	FALSE	1.4606	0.00631595	0.231231	up	5.15203	0.0585586
ENSMUSG00000056498	Tmem154	320782	FALSE	0.841313	0.0061929	0.22991	up	-0.331602	0.405405
ENSMUSG00000028076	Cd1d1	12479	FALSE	1.00999	0.00420734	0.194076	up	4.06492	0.0585586
ENSMUSG00000005640	Insrr	23920	FALSE	2.55066	0.00257763	0.163355	up	3.3161	0.157658
ENSMUSG00000004894	Hapln2	73940	FALSE	-1.76472	0.00529464	0.21467	down	0	1
ENSMUSG00000010538	Tsacc	76927	FALSE	0.736435	0.00372793	0.186649	up	0	1
ENSMUSG00000042737	Dpm3	68563	FALSE	0.507893	0.00311565	0.17675	up	0.112876	0.00688924
ENSMUSG00000001021	S100a3	20197	FALSE	-1.55271	0.00390338	0.188349	down	0	1
ENSMUSG00000056270	Prr9	109314	FALSE	-6.0999	7.61614e-11	3.57172e-07	down	0	1
ENSMUSG00000050092	Sprr2b	20756	FALSE	-5.45431	7.87187e-12	1.10749e-07	down	0	1
ENSMUSG00000048455	Sprr1b	20754	FALSE	-1.91412	0.0028325	0.172513	down	0	1
ENSMUSG00000027913	Crct1	74175	FALSE	-2.39158	0.000562147	0.0869103	down	0	1
ENSMUSG00000041984	Rptn	20129	FALSE	-2.90132	4.91487e-05	0.0153661	down	0	1
ENSMUSG00000052415	Tchh	99681	FALSE	-3.94974	3.39928e-05	0.0125854	down	0	1
ENSMUSG00000027908	Tchhl1	71325	FALSE	-3.58201	7.88962e-07	0.00051595	down	0	1
ENSMUSG00000038393	Txnip	56338	FALSE	0.81442	0.00617402	0.22991	up	0.00524664	0.405405
ENSMUSG00000028088	Fmo5	14263	FALSE	0.74438	0.00225586	0.153237	up	0.331616	0.00688924
ENSMUSG00000028024	Enpep	13809	FALSE	1.08562	0.000444127	0.077141	up	0.284176	0.0585586
ENSMUSG00000039058	Ak5	229949	FALSE	1.82876	0.00248894	0.159168	up	0.248289	0.405405
ENSMUSG00000028226	Mmp16	17389	FALSE	-1.65147	0.00699037	0.236807	down	-0.790501	0.405405
ENSMUSG00000028459	Cd72	12517	FALSE	1.44491	0.00060991	0.0924949	up	0.0813278	0.0585586
ENSMUSG00000028644	Ermap	27028	FALSE	0.980536	0.00624295	0.229927	up	1.74695	0.157658
ENSMUSG00000000682	Cd52	23833	FALSE	1.10091	0.00503743	0.213469	up	1.19959	0.00688924
ENSMUSG00000043085	Tmem82	213989	FALSE	-0.969528	0.0030029	0.174728	down	-0.365091	0.157658
ENSMUSG00000036256	Igfbp7	29817	FALSE	0.517934	0.00512965	0.21369	up	-0.104397	0.405405
ENSMUSG00000067149	Jchain	16069	FALSE	3.56271	4.07704e-05	0.01434	up	5.24108	0.0585586
ENSMUSG00000048163	Selplg	20345	FALSE	1.03141	0.00748282	0.24186	up	0.29321	0.00688924
ENSMUSG00000001739	Cldn15	60363	FALSE	0.882188	0.0014293	0.130133	up	0.215597	0.0585586
ENSMUSG00000050022	Amz1	231842	FALSE	0.571421	0.00385548	0.188349	up	0.0256125	0.405405
ENSMUSG00000041298	Katnal1	231912	FALSE	0.757458	0.000438369	0.0770927	up	0.370244	0.00688924
ENSMUSG00000057137	Tmem140	68487	FALSE	0.822329	0.00183553	0.142959	up	0.966711	0.0585586
ENSMUSG00000047867	Gimap6	231931	FALSE	0.800063	0.000810338	0.10744	up	-0.103271	0.405405
ENSMUSG00000039264	Gimap3	83408	FALSE	1.66637	0.00261675	0.16509	up	1.58663	0.157658
ENSMUSG00000029819	Npy	109648	FALSE	-2.63863	0.00230842	0.15329	down	0	1
ENSMUSG00000053007	Creb5	231991	FALSE	-0.990629	0.00295555	0.174728	down	0	1
ENSMUSG00000004347	Pde1c	18575	FALSE	-1.25719	0.00687007	0.236807	down	-0.200724	0.157658
ENSMUSG00000000628	Hk2	15277	FALSE	-0.735572	0.00795612	0.246823	down	0	1
ENSMUSG00000055172	C1ra	50909	FALSE	0.935458	0.00701297	0.236807	up	-0.0889624	0.405405
ENSMUSG00000030124	Lag3	16768	FALSE	0.88784	0.000855884	0.10744	up	-0.175097	0.405405
ENSMUSG00000038271	Iffo1	320678	FALSE	0.767771	0.00390916	0.188349	up	0.0531672	0.405405
ENSMUSG00000001930	Vwf	22371	FALSE	0.659043	0.00657372	0.235432	up	0.519014	0.157658
ENSMUSG00000079298	Klrb1b	80782	FALSE	1.72141	0.00153926	0.135321	up	0.0092305	0.405405
ENSMUSG00000030201	Lrp6	16974	FALSE	-0.543571	0.00348665	0.181166	down	-1.01742	0.0206677
ENSMUSG00000030203	Dusp16	70686	FALSE	-0.609307	0.000697737	0.10004	down	-0.0849256	0.157658
ENSMUSG00000030205	Gprc5d	93746	FALSE	-5.11729	7.11859e-08	6.25946e-05	down	0	1
ENSMUSG00000030225	Dera	232449	FALSE	-0.780303	0.000851587	0.10744	down	-0.193405	0.0206677
ENSMUSG00000030247	Kcnj8	16523	FALSE	1.20738	5.641e-05	0.0172529	up	0.103041	0.405405
ENSMUSG00000030413	Pglyrp1	21946	FALSE	-1.41924	0.00717333	0.238627	down	-0.170056	0.405405
ENSMUSG00000030406	Gipr	381853	FALSE	-1.59069	0.00317355	0.178017	down	0	1
ENSMUSG00000002985	Apoe	11816	TRUE	0.88209	0.000914944	0.10744	up	1.31519	0.00688924
ENSMUSG00000003379	Cd79a	12518	FALSE	1.66923	0.000972051	0.10744	up	3.86654	0.157658
ENSMUSG00000008496	Pou2f2	18987	FALSE	1.11837	0.00035622	0.0693676	up	0.870242	0.0206677
ENSMUSG00000063651	Cnfn	72383	FALSE	-2.45571	0.0018859	0.143845	down	0	1
ENSMUSG00000040488	Ltbp4	108075	FALSE	0.803752	0.00743374	0.241417	up	0.269433	0.0206677
ENSMUSG00000044737	Klk14	317653	FALSE	-1.67159	0.00244587	0.158576	down	-0.016222	0.405405
ENSMUSG00000030523	Trpm1	17364	FALSE	-1.25262	0.00584049	0.225123	down	-0.0148526	0.405405
ENSMUSG00000025586	Cpeb1	12877	FALSE	1.11022	0.0045442	0.20557	up	1.04511	0.00688924
ENSMUSG00000070469	Adamtsl3	269959	FALSE	1.69457	0.00682196	0.236807	up	0.0531008	0.405405
ENSMUSG00000001741	Il16	16170	FALSE	0.741213	0.00611219	0.229523	up	0.998407	0.0585586
ENSMUSG00000070462	Tlnrd1	80889	FALSE	-0.568469	0.0065357	0.235432	down	-0.0122079	0.157658
ENSMUSG00000030882	Dnhd1	77505	FALSE	0.67727	0.00721702	0.239017	up	0	1
ENSMUSG00000031026	Trim66	330627	FALSE	1.81468	0.00346472	0.181166	up	3.6918	0.0585586
ENSMUSG00000030790	Adm	11535	FALSE	-1.31878	0.0079691	0.246823	down	-1.31814	0.405405
ENSMUSG00000005611	Mrvi1	17540	FALSE	0.97024	0.00137873	0.128459	up	-1.94046	0.405405
ENSMUSG00000030745	Il21r	60504	FALSE	1.03474	0.00742402	0.241417	up	0.753944	0.0585586
ENSMUSG00000030711	Sult1a1	20887	TRUE	0.803055	0.00781822	0.244432	up	2.0454	0.0585586
ENSMUSG00000030703	Gdpd3	68616	FALSE	1.02025	0.00274166	0.17026	up	2.09261	0.0585586
ENSMUSG00000033105	Lss	16987	FALSE	-0.638444	0.00013543	0.0334275	down	-1.25846	0.000625032
ENSMUSG00000009292	Trpm2	28240	TRUE	1.17984	0.00300889	0.174728	up	1.57399	0.405405
ENSMUSG00000034674	Tdg	21665	TRUE	-0.525511	0.000451083	0.0773938	down	-0.19822	0.00688924
ENSMUSG00000036019	Tmtc2	278279	FALSE	-0.888121	0.00643373	0.232968	down	-0.136186	0.157658
ENSMUSG00000020205	Phlda1	21664	FALSE	-0.684216	0.00547591	0.217597	down	0	1
ENSMUSG00000025422	Agap2	216439	FALSE	0.806786	0.00211605	0.15046	up	-0.0267522	0.157658
ENSMUSG00000040345	Arhgap9	216445	FALSE	1.0613	0.00348322	0.181166	up	0.332481	0.0206677
ENSMUSG00000025348	Itga7	16404	FALSE	1.43467	0.00127186	0.123406	up	2.22454	0.0585586
ENSMUSG00000031535	Dkk4	234130	FALSE	-2.71978	7.74743e-07	0.00051595	down	-0.0419845	0.157658
ENSMUSG00000062991	Nrg1	211323	TRUE	-1.14812	0.00126072	0.123174	down	-0.0914225	0.405405
ENSMUSG00000036246	Gmip	78816	FALSE	0.504328	0.00478271	0.211318	up	0.670621	0.00688924
ENSMUSG00000056973	Ces1d	104158	FALSE	2.55212	0.00243929	0.158576	up	2.0084	0.157658
ENSMUSG00000031877	Ces2g	72361	FALSE	1.20891	0.00158083	0.135884	up	1.5845	0.0585586
ENSMUSG00000031750	Il34	76527	FALSE	0.912437	0.00548265	0.217597	up	0.729468	0.157658
ENSMUSG00000046714	Foxc2	14234	FALSE	1.70608	0.00364651	0.184542	up	3.22897	0.0585586
ENSMUSG00000021745	Ptprg	19270	FALSE	-0.671361	0.0014018	0.129749	down	-0.00877489	0.405405
ENSMUSG00000021868	Ppif	105675	FALSE	-0.593434	0.00338653	0.181166	down	-0.0918859	0.00688924
ENSMUSG00000042485	Mustn1	66175	FALSE	0.759533	0.00516786	0.213793	up	0.519234	0.0585586
ENSMUSG00000041707	Tmem273	69069	FALSE	1.01833	0.000890929	0.10744	up	0.955746	0.00688924
ENSMUSG00000043681	Fam25c	69134	FALSE	-2.63991	4.68586e-05	0.0152226	down	0	1
ENSMUSG00000037544	Dlgap5	218977	TRUE	-0.543475	0.0048551	0.212355	down	-0.435991	0.157658
ENSMUSG00000022225	Cma1	17228	FALSE	2.46488	0.00524328	0.213982	up	3.90295	0.157658
ENSMUSG00000040055	Gjb6	14623	FALSE	-2.22092	0.00106138	0.112275	down	-0.00916745	0.405405
ENSMUSG00000034522	Zfp395	380912	FALSE	-0.759588	0.00248605	0.159168	down	-0.0183463	0.405405
ENSMUSG00000034959	Rubcnl	271221	FALSE	0.99312	0.00767254	0.244136	up	0.550153	0.0585586
ENSMUSG00000022114	Spry2	24064	TRUE	-0.741474	0.00644145	0.232968	down	-0.108963	0.0585586
ENSMUSG00000033538	Casp4	12363	FALSE	1.58516	0.0079982	0.246823	up	2	0.405405
ENSMUSG00000032006	Pdgfd	71785	FALSE	1.57514	0.00698352	0.236807	up	3.68603	0.157658
ENSMUSG00000031997	Trpc6	22068	TRUE	0.980043	0.00161295	0.135884	up	0.989745	0.157658
ENSMUSG00000031936	Hephl1	244698	FALSE	-2.71976	0.00586559	0.225473	down	-0.0142233	0.157658
ENSMUSG00000043943	Naalad2	72560	FALSE	0.890331	0.00122955	0.12182	up	0.186355	0.157658
ENSMUSG00000032015	Pou2f3	18988	FALSE	-1.91636	0.00288243	0.173303	down	0	1
ENSMUSG00000002033	Cd3g	12502	FALSE	1.90145	0.000877474	0.10744	up	2.07759	0.0585586
ENSMUSG00000032094	Cd3d	12500	FALSE	1.41449	0.0045661	0.205899	up	2.30095	0.157658
ENSMUSG00000032089	Il10ra	16154	FALSE	1.02054	0.00539796	0.217597	up	1.06714	0.0585586
ENSMUSG00000066687	Zbtb16	235320	FALSE	1.80891	0.00575618	0.224332	up	0	1
ENSMUSG00000079559	Colca2	100502940	FALSE	-1.45086	0.00301546	0.174728	down	0	1
ENSMUSG00000032047	Acat1	110446	FALSE	-0.526512	0.000848577	0.10744	down	-0.121522	0.0206677
ENSMUSG00000041064	Pif1	208084	TRUE	-0.573735	0.00134831	0.126721	down	-0.016138	0.157658
ENSMUSG00000040204	Pclaf	68026	TRUE	-0.523216	0.000728371	0.10146	down	-0.04695	0.0585586
ENSMUSG00000032359	Ctsh	13036	FALSE	0.675001	0.00308133	0.17675	up	0.0209251	0.157658
ENSMUSG00000048521	Cxcr6	80901	FALSE	1.23773	0.00211881	0.15046	up	1.46036	0.000625032
ENSMUSG00000020437	Myo1g	246177	FALSE	0.988058	0.0078678	0.244894	up	1.81429	0.00688924
ENSMUSG00000053519	Kcnip1	70357	FALSE	2.24296	0.000967929	0.10744	up	1.93949	0.157658
ENSMUSG00000085684	4930469K13Rik		FALSE	1.6722	0.00204577	0.15046	up	1.99959	0.405405
ENSMUSG00000020395	Itk	16428	FALSE	1.84703	0.00174628	0.139149	up	2.19073	0.157658
ENSMUSG00000061462	Obscn	380698	FALSE	-1.35729	0.00230986	0.15329	down	-1.73711	0.00688924
ENSMUSG00000042529	Kcnj12	16515	FALSE	-2.10292	0.00107874	0.113259	down	-0.0369286	0.405405
ENSMUSG00000020897	Aurkb	20877	TRUE	-0.564897	0.00124353	0.122344	down	-0.224562	0.0585586
ENSMUSG00000040829	Zmynd15	574428	FALSE	0.810645	0.00752964	0.24186	up	0.00900256	0.405405
ENSMUSG00000000631	Myo18a	360013	FALSE	-0.540111	0.00515036	0.213747	down	-3.45648	0.0585586
ENSMUSG00000002057	Foxn1	15218	FALSE	-1.9958	0.00318434	0.178017	down	-0.0136105	0.405405
ENSMUSG00000017344	Vtn	22370	FALSE	1.83845	2.95539e-05	0.0115498	up	0.0479916	0.405405
ENSMUSG00000038811	Gngt2	14710	FALSE	0.864524	0.00112212	0.114399	up	0.226042	0.0585586
ENSMUSG00000018168	Ikzf3	22780	FALSE	1.80734	0.00145575	0.131288	up	3.46847	0.157658
ENSMUSG00000017204	Gsdma	57911	FALSE	-2.50629	6.10349e-05	0.0176922	down	0	1
ENSMUSG00000020889	Nr1d1	217166	FALSE	0.696631	0.00151723	0.135101	up	1.11807	0.00215289
ENSMUSG00000035831	Krt25	70810	FALSE	-3.09851	0.00087312	0.10744	down	0	1
ENSMUSG00000075570	Krt26	320864	FALSE	-2.76833	0.00602941	0.228946	down	0	1
ENSMUSG00000017588	Krt27	16675	FALSE	-3.93288	5.1796e-06	0.00242906	down	0	1
ENSMUSG00000055937	Krt28	70843	FALSE	-2.70601	0.00122606	0.12182	down	-0.0183687	0.405405
ENSMUSG00000069722	Krtap3-3	66380	FALSE	-5.47167	1.51629e-08	1.64097e-05	down	0	1
ENSMUSG00000069721	Krtap3-2	66708	FALSE	-4.23766	1.16067e-06	0.000709974	down	0	1
ENSMUSG00000047564	Krtap3-1	69473	FALSE	-6.18466	2.30886e-10	6.49667e-07	down	0	1
ENSMUSG00000047253	Krtap1-5	69664	FALSE	-5.75982	4.80517e-09	6.14581e-06	down	0	1
ENSMUSG00000078131	Krtap1-3	435273	FALSE	-4.57373	2.38768e-06	0.00119973	down	0	1
ENSMUSG00000049809	Krtap9-3	75586	FALSE	-4.07549	2.30721e-06	0.00119973	down	0	1
ENSMUSG00000057674	Gm11938	100041412	FALSE	-4.28973	1.79954e-06	0.000973758	down	0	1
ENSMUSG00000060756	Krtap2-4	71453	FALSE	-3.39379	0.000512565	0.083852	down	0	1
ENSMUSG00000062278	Gm11562	100502803	FALSE	-3.67444	6.10434e-06	0.00277038	down	0	1
ENSMUSG00000063251	Krtap4-1	665891	FALSE	-3.49394	0.00033274	0.0659341	down	0	1
ENSMUSG00000045109	Krtap4-7	76444	FALSE	-3.66329	2.38299e-05	0.00986066	down	0	1
ENSMUSG00000069718	Gm11563	100040248	FALSE	-3.78455	1.29214e-05	0.00550882	down	0	1
ENSMUSG00000075566	Krtap4-6	68768	FALSE	-3.22143	0.000529842	0.0847085	down	0	1
ENSMUSG00000078668	Gm11595	100040276	FALSE	-3.57071	0.00022868	0.0494969	down	0	1
ENSMUSG00000089724	Krtap4-8	665992	FALSE	-3.9487	2.92102e-06	0.0014171	down	0	1
ENSMUSG00000078262	Krtap4-9	665998	FALSE	-3.50598	2.93712e-05	0.0115498	down	0	1
ENSMUSG00000046474	Krtap4-16	435285	FALSE	-2.62147	0.00549058	0.217597	down	0	1
ENSMUSG00000035592	Krt33a	71888	FALSE	-6.25043	2.88177e-10	6.75727e-07	down	-0.00547517	0.405405
ENSMUSG00000057723	Krt33b	16671	FALSE	-4.87928	1.22986e-06	0.000720954	down	0	1
ENSMUSG00000043485	Krt34	16672	FALSE	-6.75943	1.099e-10	3.86547e-07	down	0	1
ENSMUSG00000048981	Krt31	16660	FALSE	-5.78977	8.24341e-09	9.66471e-06	down	0	1
ENSMUSG00000048013	Krt35	53617	FALSE	-2.98741	0.000366028	0.0695899	down	0	1
ENSMUSG00000020916	Krt36	16673	FALSE	-5.65955	2.45599e-08	2.46809e-05	down	0	1
ENSMUSG00000000125	Wnt3	22415	FALSE	-3.37376	3.20943e-05	0.0122037	down	-0.00547517	0.405405
ENSMUSG00000020732	Rab37	58222	FALSE	0.825219	0.00490416	0.212531	up	0.0263085	0.405405
ENSMUSG00000033520	Idi2	320581	FALSE	-4.5703	7.83311e-10	1.37755e-06	down	0	1
ENSMUSG00000025875	Tspan17	74257	FALSE	0.938475	0.00726866	0.239491	up	1.83729	0.00215289
ENSMUSG00000021684	Pde8b	218461	FALSE	0.927263	0.00262887	0.165114	up	0	1
ENSMUSG00000021665	Hexb	15212	FALSE	0.645654	0.00215407	0.15046	up	0.551019	0.00215289
ENSMUSG00000071203	Naip5	17951	FALSE	0.790868	0.00552102	0.218189	up	0.59035	0.157658
ENSMUSG00000021716	Srek1ip1	67288	FALSE	0.552759	0.00664154	0.236556	up	0.0160122	0.157658
ENSMUSG00000073158	9030624G23Rik	66808	FALSE	-0.859044	0.00559085	0.219102	down	-2.26393	0.157658
ENSMUSG00000002565	Scin	20259	FALSE	1.43559	0.00695807	0.236807	up	1.45016	0.0585586
ENSMUSG00000001497	Pax9	18511	FALSE	1.72405	0.00478071	0.211318	up	0.138196	0.405405
ENSMUSG00000041567	Serpina12	68054	FALSE	-1.99937	0.000971936	0.10744	down	0	1
ENSMUSG00000079012	Serpina3m	20717	FALSE	1.04071	0.00543695	0.217597	up	1.59705	0.157658
ENSMUSG00000054003	Tdrd9	74691	TRUE	2.13346	0.00523485	0.213982	up	0	1
ENSMUSG00000037594	Clba1	217887	FALSE	0.686626	0.00657649	0.235432	up	0.369278	0.0585586
ENSMUSG00000064373	Selenop	20363	FALSE	0.719533	0.0055512	0.218675	up	1.33992	0.157658
ENSMUSG00000022184	Fbxo4	106052	TRUE	0.72874	0.000373467	0.0700574	up	0.673893	0.00215289
ENSMUSG00000022146	Osmr	18414	FALSE	0.79888	0.00726626	0.239491	up	0.774085	0.0206677
ENSMUSG00000039385	Cdh6	12563	FALSE	-2.61135	0.0043919	0.201269	down	0	1
ENSMUSG00000051920	Rspo2	239405	FALSE	-3.57031	0.000214741	0.0479554	down	0	1
ENSMUSG00000061731	Ext1	14042	FALSE	0.713448	0.00208461	0.15046	up	1.30758	0.157658
ENSMUSG00000036944	Tmem71	213068	FALSE	1.28532	0.000232958	0.0496589	up	0.1583	0.157658
ENSMUSG00000042351	Grap2	17444	FALSE	1.53003	0.000976608	0.10744	up	2.44436	0.157658
ENSMUSG00000022389	Tef	21685	FALSE	0.527849	0.00337474	0.181166	up	0	1
ENSMUSG00000061740	Cyp2d22	56448	TRUE	1.38186	0.00242334	0.158576	up	1.59323	0.0206677
ENSMUSG00000022991	Lalba	16770	FALSE	-2.38546	0.000749751	0.103414	down	-4.08002	0.0585586
ENSMUSG00000047641	Krt87	406219	FALSE	-3.25935	6.53613e-05	0.0180308	down	0	1
ENSMUSG00000067615	Krt81	64818	FALSE	-6.2657	8.82475e-10	1.37951e-06	down	0	1
ENSMUSG00000067614	Krt86	16679	FALSE	-5.90568	3.4406e-07	0.000254767	down	0	1
ENSMUSG00000051879	Krt71	56735	FALSE	-1.6872	0.00345358	0.181166	down	-3.98474	0.157658
ENSMUSG00000056605	Krt72	105866	FALSE	-3.90249	3.94989e-05	0.014249	down	0	1
ENSMUSG00000075402	Krt76	77055	FALSE	-2.36852	0.00147605	0.132271	down	0	1
ENSMUSG00000022491	Glycam1	14663	FALSE	2.12317	0.00706203	0.236807	up	3.9927	0.157658
ENSMUSG00000022504	Ciita	12265	FALSE	0.940618	0.00775844	0.244136	up	0	1
ENSMUSG00000022840	Adcy5	224129	FALSE	1.13352	4.76078e-05	0.0152226	up	2.00597	0.157658
ENSMUSG00000022901	Cd86	12524	FALSE	1.26479	0.000433968	0.0770927	up	1.69449	0.00688924
ENSMUSG00000022831	Hcls1	15163	FALSE	0.868843	0.00661812	0.23632	up	0.275232	0.0206677
ENSMUSG00000002844	Adprh	11544	FALSE	0.531963	0.00351542	0.181166	up	0.127638	0.157658
ENSMUSG00000022883	Robo1	19876	FALSE	-0.639528	0.000900316	0.10744	down	-0.0354219	0.157658
ENSMUSG00000056350	Krtap13-1	268905	FALSE	-5.25044	9.26392e-08	7.66671e-05	down	0	1
ENSMUSG00000022931	Krtap15	26560	FALSE	-4.61118	1.616e-07	0.000126308	down	0	1
ENSMUSG00000058368	Krtap21-1	170656	FALSE	-3.63893	6.87406e-05	0.0185983	down	0	1
ENSMUSG00000059632	Krtap8-1	16703	FALSE	-6.75079	1.60858e-11	1.13156e-07	down	0	1
ENSMUSG00000056706	Krtap7-1	71363	FALSE	-6.29073	5.78996e-10	1.1637e-06	down	0	1
ENSMUSG00000091212	Krtap11-1	16693	FALSE	-5.45504	3.03028e-08	2.8422e-05	down	0	1
ENSMUSG00000052142	Rasal3	320484	FALSE	1.35804	0.000889791	0.10744	up	0.302027	0.157658
ENSMUSG00000037649	H2-DMa	14998	FALSE	0.931944	0.00293123	0.174728	up	0.158239	0.0585586
ENSMUSG00000037548	H2-DMb2	15000	FALSE	1.09077	0.000634246	0.0949277	up	0.0454296	0.405405
ENSMUSG00000079547	H2-DMb1	14999	FALSE	1.23895	0.0001943	0.0440904	up	0.0669009	0.157658
ENSMUSG00000041538	H2-Ob	15002	FALSE	1.51658	0.000395374	0.0713143	up	4.55396	0.0585586
ENSMUSG00000073421	H2-Ab1	14961	FALSE	1.21201	0.00318858	0.178017	up	0.106485	0.405405
ENSMUSG00000036594	H2-Aa	14960	FALSE	1.34704	0.00161287	0.135884	up	0.424416	0.157658
ENSMUSG00000060586	H2-Eb1	14969	FALSE	1.27256	0.00131638	0.126175	up	0.0419388	0.405405
ENSMUSG00000024371	C2	12263	FALSE	1.30339	0.00581467	0.224743	up	3.99634	0.157658
ENSMUSG00000073413	Ly6g6d	114654	FALSE	-2.05677	0.00243816	0.158576	down	-0.166856	0.157658
ENSMUSG00000024397	Aif1	11629	FALSE	1.12206	0.00163174	0.136023	up	1.61294	0.0585586
ENSMUSG00000073412	Lst1	16988	FALSE	0.927003	0.00701784	0.236807	up	0.522394	0.0585586
ENSMUSG00000024399	Ltb	16994	FALSE	1.5796	0.00480036	0.211318	up	1.90438	0.157658
ENSMUSG00000024409	Psors1c2	57390	FALSE	-3.0861	0.00022207	0.0488173	down	0	1
ENSMUSG00000039518	Cdsn	386463	FALSE	-1.5402	0.00488766	0.212531	down	0	1
ENSMUSG00000039316	Rftn1	76438	FALSE	1.07124	0.0036138	0.183547	up	2.28619	0.157658
ENSMUSG00000003279	Dlgap1	224997	FALSE	-2.25269	0.00049625	0.0830509	down	0	1
ENSMUSG00000044322	Dsc1	13505	FALSE	-2.48889	6.43244e-05	0.0180308	down	0	1
ENSMUSG00000069441	Dsg1a	13510	FALSE	-1.84422	0.00510263	0.21369	down	0	1
ENSMUSG00000001804	Dsg4	16769	FALSE	-4.48724	4.19768e-09	5.90571e-06	down	0	1
ENSMUSG00000045498	Pcdhb3	93874	FALSE	1.40107	0.00155574	0.135321	up	0.0828732	0.157658
ENSMUSG00000063687	Pcdhb5	93876	FALSE	0.933397	0.0067865	0.236807	up	1.98047	0.405405
ENSMUSG00000047033	Pcdhb15	93886	FALSE	1.14533	0.00501899	0.213469	up	0.738059	0.157658
ENSMUSG00000047910	Pcdhb16	93887	FALSE	0.974186	0.00493624	0.212531	up	-0.00507369	0.405405
ENSMUSG00000046191	Pcdhb20	93891	FALSE	0.903319	0.00350636	0.181166	up	0.700939	0.00688924
ENSMUSG00000073591	Pcdhb22	93893	FALSE	1.11653	0.00601668	0.228946	up	4.06267	0.0585586
ENSMUSG00000052102	Gnpda1	26384	FALSE	0.515278	0.00328454	0.18091	up	0.214915	0.0206677
ENSMUSG00000039954	Stk32a	269019	FALSE	-1.64048	0.00733024	0.240394	down	0	1
ENSMUSG00000061144	Spink12	78242	FALSE	-2.61852	9.33178e-05	0.0247715	down	0	1
ENSMUSG00000024610	Cd74	16149	TRUE	1.15665	0.00383446	0.188349	up	0.126439	0.405405
ENSMUSG00000007480	Mc5r	17203	FALSE	-1.70123	0.00393366	0.188521	down	-0.92891	0.405405
ENSMUSG00000040247	Tbc1d10c	108995	FALSE	1.07742	0.00390403	0.188349	up	3.81362	0.0585586
ENSMUSG00000024673	Ms4a1	12482	FALSE	0.956582	0.00229116	0.15329	up	3.68009	0.157658
ENSMUSG00000012443	Kif11	16551	TRUE	-0.50234	0.00513379	0.21369	down	-1.5664	0.0585586
ENSMUSG00000042532	Golga7b	71146	FALSE	-1.86197	0.000303868	0.0610732	down	-0.0967957	0.405405
ENSMUSG00000062783	Csprs	114564	FALSE	2.17937	0.000122333	0.0307341	up	0	1

## Sheet: KB1P_HR_neg_Genomic
Geneid	mgi_symbol	entrezgene_id	DDR	alt
ENSMUSG00000048960	Prex2	109294	FALSE	SNV
ENSMUSG00000070870	Cryge	12968	FALSE	SNV
ENSMUSG00000041498	Kif14	381293	FALSE	SNV
ENSMUSG00000026535	Ifi202b	26388	FALSE	SNV
ENSMUSG00000020447	Npc1l1	237636	FALSE	SNV
	Fam58b		FALSE	SNV
ENSMUSG00000020680	Taf15	70439	FALSE	SNV/SV
ENSMUSG00000056158	Car10	72605	FALSE	SNV/SV
ENSMUSG00000038042	Ptpdc1	218232	FALSE	SNV/SV
ENSMUSG00000055413	H2-Q5		FALSE	SNV
ENSMUSG00000024073	Birc6	12211	FALSE	SNV
ENSMUSG00000024427	Spry4	24066	FALSE	SNV
ENSMUSG00000024669	Cd5	12507	FALSE	SNV
ENSMUSG00000036202	Rif1	51869	TRUE	SNV
ENSMUSG00000008226	Scrn3	74616	FALSE	SNV
ENSMUSG00000010911	Apip	56369	FALSE	SNV
	Casc5		FALSE	SNV
ENSMUSG00000074629	4930518I15Rik		FALSE	SNV
ENSMUSG00000045672	Col27a1	373864	FALSE	SNV
ENSMUSG00000032744	Heyl	56198	FALSE	SNV
ENSMUSG00000070618	BC080695	329986	FALSE	SNV
ENSMUSG00000028978	Nos3	18127	FALSE	SNV
ENSMUSG00000029255	Gnrhr	14715	FALSE	SNV
ENSMUSG00000017978	Cadps2	320405	FALSE	SNV
ENSMUSG00000037788	Vopp1	232023	FALSE	SNV
ENSMUSG00000004609	Cd33	12489	FALSE	SNV
ENSMUSG00000040189	Ccdc114	211535	FALSE	SNV
ENSMUSG00000063229	Ldha	16828	FALSE	SNV
ENSMUSG00000060924	Csmd1	94109	FALSE	SNV/SV/CNV_gains
ENSMUSG00000031642	Sh3rf1	59009	FALSE	SNV
ENSMUSG00000001909	Trmt1	212528	FALSE	SNV
ENSMUSG00000017765	Slc12a4	20498	FALSE	SNV/SV
	Als2cr11		FALSE	SV
ENSMUSG00000044783	Hjurp	212427	FALSE	SV
ENSMUSG00000056211	R3hdm1	226412	FALSE	SV
ENSMUSG00000004880	Lbr	98386	FALSE	SV
ENSMUSG00000004207	Psap	19156	FALSE	SV
ENSMUSG00000060002	Chpt1	212862	FALSE	SV
ENSMUSG00000019892	Lrriq1	74978	FALSE	SV
ENSMUSG00000025952	Crygc	12966	FALSE	SV
ENSMUSG00000058799	Nap1l1	53605	TRUE	SV
ENSMUSG00000079139	Gm4204		FALSE	SV
ENSMUSG00000064181	Rab3ip	216363	FALSE	SV
ENSMUSG00000040249	Lrp1	16971	FALSE	SV
ENSMUSG00000020528	Prpsap2	212627	FALSE	SV
ENSMUSG00000045667	Smtnl2	276829	FALSE	SV
ENSMUSG00000076435	Acsf2	264895	FALSE	SV
ENSMUSG00000044041	Krt13	16663	FALSE	SV
ENSMUSG00000110170	St6galnac2		FALSE	SV
ENSMUSG00000020656	Grhl1	195733	FALSE	SV
ENSMUSG00000081539	Gm11990		FALSE	SV
ENSMUSG00000020962	Gtf2a1	83602	FALSE	SV
ENSMUSG00000000706	Btn1a1	12231	FALSE	SV
ENSMUSG00000053216	Btn2a2	238555	FALSE	SV
ENSMUSG00000085016	Gm11335		FALSE	SV
	Hist1h1d		FALSE	SV
	Hist1h2af		FALSE	SV
	Hist1h2bh		FALSE	SV
	Hist1h3e		FALSE	SV
	Hist1h3f		FALSE	SV
	Hist1h3g		FALSE	SV
	Hist1h4f		FALSE	SV
	Hist1h4h		FALSE	SV
ENSMUSG00000021376	Tpmt	22017	FALSE	SV
ENSMUSG00000025878	Uimc1	20184	TRUE	SV
ENSMUSG00000005320	Fgfr4	14186	FALSE	SV
ENSMUSG00000021553	Slc28a3	114304	FALSE	SV
ENSMUSG00000021639	Gtf2h2	23894	TRUE	SV
	Erbb2ip		FALSE	SV
ENSMUSG00000014496	Ankrd28	105522	FALSE	SV
ENSMUSG00000022205	Sub1	20024	FALSE	SV
ENSMUSG00000022596	Slurp1	57277	FALSE	SV
ENSMUSG00000094806	Cyp2d10	13101	TRUE	SV
ENSMUSG00000068085	Cyp2d11	545123	TRUE	SV
ENSMUSG00000068086	Cyp2d9	13105	TRUE	SV
ENSMUSG00000039473	Ubn1	170644	FALSE	SV
ENSMUSG00000068663	Clec16a	74374	FALSE	SV
ENSMUSG00000071671	Gm10343		FALSE	SV
ENSMUSG00000079740	Gm11172		FALSE	SV
ENSMUSG00000095369	Gm21859		FALSE	SV
ENSMUSG00000088543	Gm24961		FALSE	SV
ENSMUSG00000093897	Gm26268		FALSE	SV
ENSMUSG00000096921	Gm26822		FALSE	SV
	Gm4262		FALSE	SV
ENSMUSG00000022500	Litaf	56722	FALSE	SV
ENSMUSG00000022501	Prm1	19118	FALSE	SV
ENSMUSG00000038015	Prm2	19119	FALSE	SV
ENSMUSG00000050058	Prm3	19120	FALSE	SV
ENSMUSG00000037991	Rmi2	223970	TRUE	SV
ENSMUSG00000037972	Snn	20621	FALSE	SV
ENSMUSG00000038037	Socs1	12703	TRUE	SV
ENSMUSG00000043050	Tnp2	21959	FALSE	SV
ENSMUSG00000022498	Txndc11	106200	FALSE	SV
ENSMUSG00000022884	Eif4a2	13682	FALSE	SV
ENSMUSG00000022881	Rfc4	106344	TRUE	SV
ENSMUSG00000064061	Dzip3	224170	FALSE	SV
ENSMUSG00000022707	Gbe1	74185	FALSE	SV
ENSMUSG00000025613	Cct8	12469	FALSE	SV
ENSMUSG00000040785	Ttc3	22129	FALSE	SV
ENSMUSG00000007564	Ppp2r1a	51792	TRUE	SV
ENSMUSG00000067928	Zfp760	240034	FALSE	SV
ENSMUSG00000024037	Wdr4	57773	FALSE	SV
ENSMUSG00000038500	Prr3	75210	FALSE	SV
ENSMUSG00000024174	Pot1b	72836	FALSE	SV
ENSMUSG00000024818	Slc25a45	107375	FALSE	SV
ENSMUSG00000042729	Wdr74	107071	FALSE	SV
ENSMUSG00000010097	Nxf1	53319	FALSE	SV
ENSMUSG00000003680	Taf6l	225895	TRUE	SV
ENSMUSG00000071644	Eef1g	67160	FALSE	SV
ENSMUSG00000071645	Tut1	70044	FALSE	SV
ENSMUSG00000035171	1110059E24Rik	66206	FALSE	SV
ENSMUSG00000024943	Smc5	226026	TRUE	SV
ENSMUSG00000026768	Itga8	241226	FALSE	SV
ENSMUSG00000034675	Dbn1	56320	FALSE	SV
ENSMUSG00000086425	F730016J06Rik		FALSE	SV
ENSMUSG00000007659	Bcl2l1	12048	TRUE	SV
ENSMUSG00000027490	E2f1	13555	TRUE	SV
ENSMUSG00000000876	Pxmp4	59038	FALSE	SV
ENSMUSG00000027642	Rpn2	20014	FALSE	SV
ENSMUSG00000027646	Src	20779	FALSE	SV
	Rps23-ps		FALSE	SV
ENSMUSG00000044864	Ankrd50	99696	FALSE	SV
ENSMUSG00000004127	Trmt10a	108943	FALSE	SV
ENSMUSG00000066149	Cdc26	66440	FALSE	SV
ENSMUSG00000066150	Slc31a1	20529	FALSE	SV
ENSMUSG00000082998	Gm11221		FALSE	SV
ENSMUSG00000011831	Evi5	14020	FALSE	SV
ENSMUSG00000082051	Gm16072		FALSE	SV
	Ccdc64		FALSE	SV
ENSMUSG00000037979	Ccdc92	215707	FALSE	SV
ENSMUSG00000094092	Gm15921	108169073	FALSE	SV
ENSMUSG00000025340	Rabgef1	56715	FALSE	SV
ENSMUSG00000035435	Abca17	381072	FALSE	SV
ENSMUSG00000028573	Fggy	75578	FALSE	SV
ENSMUSG00000041453	Rpl21	19933	FALSE	SV
	Dfna5		FALSE	SV
ENSMUSG00000004347	Pde1c	18575	FALSE	SV
ENSMUSG00000029910	Mad2l1	56150	TRUE	SV
ENSMUSG00000030045	Mrpl19	56284	FALSE	SV
ENSMUSG00000007827	Ankrd26	232339	TRUE	SV
ENSMUSG00000055471	Alk	11682	FALSE	SV
ENSMUSG00000041460	Cacna2d4	319734	FALSE	SV
ENSMUSG00000038252	Ncapd2	68298	FALSE	SV
ENSMUSG00000053964	Lgals4	16855	FALSE	SV
ENSMUSG00000060177	Klk1b22	13646	FALSE	SV
ENSMUSG00000059042	Klk1b9	13648	FALSE	SV
ENSMUSG00000044485	Klk1b11	16613	FALSE	SV
ENSMUSG00000066516	Klk1b21	16616	FALSE	SV
ENSMUSG00000053719	Klk1b26	16618	FALSE	SV
ENSMUSG00000063177	Klk1b27	16619	FALSE	SV
ENSMUSG00000052303	Mrgpra6	381886	FALSE	SV
ENSMUSG00000033510	Otud7a	170711	FALSE	SV
ENSMUSG00000043962	Thrap3	230753	TRUE	SV
ENSMUSG00000030523	Trpm1	17364	FALSE	SV
ENSMUSG00000022708	Zbtb20	56490	FALSE	SV
ENSMUSG00000030516	Tjp1	21872	FALSE	SV
ENSMUSG00000079036	Alkbh1	211064	TRUE	SV
ENSMUSG00000097634	Gm26827		FALSE	SV
ENSMUSG00000030543	Mesp2	17293	FALSE	SV
ENSMUSG00000025133	Ints4	101861	FALSE	SV
ENSMUSG00000035713	Usp35	244144	FALSE	SV
ENSMUSG00000085452	4930554G24Rik		FALSE	SV
ENSMUSG00000094685	Gm5900		FALSE	SV
ENSMUSG00000031502	Col4a1	12826	FALSE	SV/CNV_gains
ENSMUSG00000026792	Lrsam1	227738	FALSE	SV
ENSMUSG00000070047	Fat1	14107	FALSE	SV
ENSMUSG00000033543	Gtf2a2	235459	FALSE	SV
ENSMUSG00000078925	D030018L15Rik		FALSE	SV
	Gm8822		FALSE	SV
ENSMUSG00000026344	Lypd1	72585	FALSE	SV
ENSMUSG00000005534	Insr	16337	TRUE	CNV_gains
ENSMUSG00000004568	Arhgef18	102098	FALSE	CNV_gains
ENSMUSG00000069633	Pex11g	69129	FALSE	CNV_gains
ENSMUSG00000040340	Tex45	76406	FALSE	CNV_gains
ENSMUSG00000047264	Zfp358	140482	FALSE	CNV_gains
ENSMUSG00000004567	Mcoln1	94178	FALSE	CNV_gains
ENSMUSG00000004565	Pnpla6	50767	FALSE	CNV_gains
ENSMUSG00000044433	Camsap3	69697	FALSE	CNV_gains
ENSMUSG00000019470	Xab2	67439	TRUE	CNV_gains
ENSMUSG00000087687	Pet100	100503890	FALSE	CNV_gains
ENSMUSG00000004630	Pcp2	18545	FALSE	CNV_gains
ENSMUSG00000004626	Stxbp2	20911	FALSE	CNV_gains
ENSMUSG00000012705	Retn	57264	FALSE	CNV_gains
ENSMUSG00000013974	Mcemp1	69189	FALSE	CNV_gains
ENSMUSG00000089665	Fcor	100503924	FALSE	CNV_gains
ENSMUSG00000040236	Trappc5	66682	FALSE	CNV_gains
ENSMUSG00000005540	Fcer2a	14128	FALSE	CNV_gains
ENSMUSG00000074491	Clec4g	75863	FALSE	CNV_gains
ENSMUSG00000031494	Cd209a	170786	FALSE	CNV_gains
ENSMUSG00000040197	Cd209e	170780	FALSE	CNV_gains
ENSMUSG00000031495	Cd209d	170779	FALSE	CNV_gains
ENSMUSG00000065987	Cd209b	69165	FALSE	CNV_gains
ENSMUSG00000040165	Cd209c	170776	FALSE	CNV_gains
ENSMUSG00000051906	Cd209f	69142	FALSE	CNV_gains
ENSMUSG00000079168	Cd209g	70192	FALSE	CNV_gains
ENSMUSG00000011832	Evi5l	213027	FALSE	CNV_gains
ENSMUSG00000064125	Prr36	73072	FALSE	CNV_gains
ENSMUSG00000046589	Lrrc8e	72267	FALSE	CNV_gains
ENSMUSG00000002948	Map2k7	26400	FALSE	CNV_gains
ENSMUSG00000089736	Tgfbr3l	100044509	FALSE	CNV_gains
ENSMUSG00000011837	Snapc2	102209	TRUE	CNV_gains
ENSMUSG00000048644	Ctxn1	330695	FALSE	CNV_gains
ENSMUSG00000002949	Timm44	21856	FALSE	CNV_gains
ENSMUSG00000040028	Elavl1	15568	FALSE	CNV_gains
ENSMUSG00000023235	Ccl25	20300	FALSE	CNV_gains
ENSMUSG00000008206	Cers4	67260	FALSE	CNV_gains
ENSMUSG00000058748	Zfp958	233987	FALSE	CNV_gains
ENSMUSG00000022322	Shcbp1	20419	FALSE	CNV_gains
ENSMUSG00000023073	Slc10a2	20494	FALSE	CNV_gains
ENSMUSG00000001300	Efnb2	13642	FALSE	CNV_gains
ENSMUSG00000040459	Arglu1	234023	FALSE	CNV_gains
ENSMUSG00000079157	Fam155a	270028	FALSE	CNV_gains
ENSMUSG00000067627	Gm10217		FALSE	CNV_gains
ENSMUSG00000049717	Lig4	319583	TRUE	CNV_gains
ENSMUSG00000040396	Abhd13	68904	FALSE	CNV_gains
ENSMUSG00000031497	Tnfsf13b	24099	FALSE	CNV_gains
ENSMUSG00000039057	Myo16	244281	FALSE	CNV_gains
ENSMUSG00000038894	Irs2	384783	FALSE	CNV_gains
ENSMUSG00000031503	Col4a2	12827	FALSE	CNV_gains
ENSMUSG00000031504	Rab20	19332	FALSE	CNV_gains
ENSMUSG00000031505	Naxd	69225	FALSE	CNV_gains
ENSMUSG00000056228	Cars2	71941	FALSE	CNV_gains
ENSMUSG00000045969	Ing1	26356	TRUE	CNV_gains
ENSMUSG00000031508	Ankrd10	102334	FALSE	CNV_gains
ENSMUSG00000031509	1700016D06Rik	76413	FALSE	CNV_gains
ENSMUSG00000031511	Arhgef7	54126	FALSE	CNV_gains
ENSMUSG00000031512	Tex29	75528	FALSE	CNV_gains
ENSMUSG00000074473	A230072I06Rik	619290	FALSE	CNV_gains
ENSMUSG00000096014	Sox1	20664	TRUE	CNV_gains
ENSMUSG00000010435	Spaca7	78634	FALSE	CNV_gains
ENSMUSG00000000759	Tubgcp3	259279	FALSE	CNV_gains
ENSMUSG00000031441	Atp11a	50770	FALSE	CNV_gains
ENSMUSG00000031442	Mcf2l	17207	FALSE	CNV_gains
ENSMUSG00000031443	F7	14068	FALSE	CNV_gains
ENSMUSG00000031444	F10	14058	FALSE	CNV_gains
ENSMUSG00000031445	Proz	66901	FALSE	CNV_gains
ENSMUSG00000038542	Pcid2	234069	TRUE	CNV_gains
ENSMUSG00000031446	Cul4a	99375	TRUE	CNV_gains
ENSMUSG00000031447	Lamp1	16783	FALSE	CNV_gains
ENSMUSG00000038515	Grtp1	66790	FALSE	CNV_gains
ENSMUSG00000031448	Adprhl1	234072	FALSE	CNV_gains
ENSMUSG00000038506	Dcun1d2	102323	FALSE	CNV_gains
ENSMUSG00000038497	Tmco3	234076	FALSE	CNV_gains
ENSMUSG00000038482	Tfdp1	21781	FALSE	CNV_gains
ENSMUSG00000031449	Atp4b	11945	FALSE	CNV_gains
ENSMUSG00000031450	Grk1	24013	FALSE	CNV_gains
ENSMUSG00000038457	Tmem255b	272465	FALSE	CNV_gains
ENSMUSG00000031451	Gas6	14456	FALSE	CNV_gains
ENSMUSG00000031452	1700029H14Rik	66501	FALSE	CNV_gains
ENSMUSG00000031453	Rasa3	19414	FALSE	CNV_gains
ENSMUSG00000038416	Cdc16	69957	FALSE	CNV_gains
ENSMUSG00000038398	Upf3a	67031	FALSE	CNV_gains
ENSMUSG00000057116	AF366264	231201	FALSE	CNV_gains
ENSMUSG00000047710	Champ1	101994	FALSE	CNV_gains
ENSMUSG00000031458	Coprs	66423	FALSE	CNV_gains
ENSMUSG00000038365	Fbxo25	66822	FALSE	CNV_gains
ENSMUSG00000050052	Tdrp	72148	FALSE	CNV_gains
ENSMUSG00000051978	Erich1	234086	FALSE	CNV_gains
ENSMUSG00000047495	Dlgap2	244310	FALSE	CNV_gains
ENSMUSG00000026317	Cln8	26889	FALSE	CNV_gains
ENSMUSG00000071176	Arhgef10	234094	FALSE	CNV_gains
ENSMUSG00000055675	Kbtbd11	74901	FALSE	CNV_gains
ENSMUSG00000049008	BB014433		FALSE	CNV_gains
ENSMUSG00000031461	Myom2	17930	FALSE	CNV_gains

## Sheet: KB2P_Expression
Geneid	mgi_symbol	entrezgene_id	DDR	Res_vs_Nav.logFC	Res_vs_Nav.P.Value	Res_vs_Nav.adj.P.Val	limma_DEG	score	pval	DIDS_DEG
ENSMUSG00000033813	Tcea1	21399	TRUE	0.379652	0.00068806	0.0103999		2.14565	0.0074921	up
ENSMUSG00000051285	Pcmtd1	319263	FALSE	0.463342	0.00046714	0.00821335		2.23301	0.0432291	up
ENSMUSG00000042501	Cpa6	329093	FALSE	1.20337	0.00493502	0.0368095	up	5.68657	0.0136463	up
ENSMUSG00000016918	Sulf1	240725	FALSE	0.935227	0.0016166	0.0184013	up	5.01207	0.00404573	up
ENSMUSG00000025779	Ly96	17087	FALSE	0.525149	0.00422856	0.033066	up	3.33234	0.000139562	up
ENSMUSG00000061518	Cox5b	12859	FALSE	0.318317	0.03721	0.137047		3.82038	0.000139562	up
ENSMUSG00000026077	Npas2	18143	TRUE	0.197975	0.650781	0.797895		-6.75105	0.00404573	down
ENSMUSG00000073702	Rpl31	114641	FALSE	2.61024	2.10995e-05	0.00122	up	28.0203	0.000139562	up
ENSMUSG00000026072	Il1r1	16177	FALSE	0.486488	0.0230441	0.0998412		2.22862	0.0136463	up
ENSMUSG00000026065	Slc9a4	110895	FALSE	1.54759	0.00143308	0.0168603	up	4.76871	0.0432291	up
ENSMUSG00000079550	Mpp4	227157	FALSE	0.791241	0.0100959	0.0589654	up	6.92723	0.0432291	up
ENSMUSG00000026023	Cdk15	271697	FALSE	0.754513	0.0425127	0.148502	up	4.09036	0.0432291	up
ENSMUSG00000026018	Ica1l	70375	FALSE	0.847865	0.00742685	0.0482593	up	4.34688	0.0136463	up
ENSMUSG00000026004	Kansl1l	68691	FALSE	0.137955	0.343532	0.552136		2.43805	0.0074921	up
ENSMUSG00000070031	Sp140	434484	FALSE	1.06173	0.00363155	0.0299757	up	4.347	0.0136463	up
ENSMUSG00000026238	Ptma	19231	FALSE	0.499825	0.057795	0.181714		17.5795	0.000285468	up
ENSMUSG00000062310	Glrp1	14659	FALSE	1.32285	0.00121339	0.0150211	up	8.99329	0.0074921	up
ENSMUSG00000026278	Bok	51800	TRUE	-0.702894	0.000352321	0.00681824	down	-2.97992	0.0136463	down
ENSMUSG00000047216	Cdh19	227485	FALSE	1.76081	0.0041132	0.0324493	up	9.5808	0.0244693	up
ENSMUSG00000079330	Lemd1	213409	FALSE	0.737808	0.0198547	0.0909541	up	3.64401	0.0244693	up
ENSMUSG00000026455	Klhl12	240756	FALSE	0.123079	0.461973	0.655558		2.10546	0.0432291	up
ENSMUSG00000041889	Shisa4	77552	FALSE	0.232244	0.392873	0.597033		3.15406	0.0432291	up
ENSMUSG00000041605	Inava	67313	FALSE	-0.283343	0.118377	0.284714		-4.50974	0.0432291	down
ENSMUSG00000033952	Aspm	12316	FALSE	-0.478598	0.0181825	0.08614		-2.52362	0.0074921	down
ENSMUSG00000006005	Tpr	108989	TRUE	-0.347329	0.0292643	0.116926		-3.18767	0.0136463	down
ENSMUSG00000033544	Angptl1	72713	FALSE	-0.152528	0.731294	0.848929		-9.49214	0.0136463	down
ENSMUSG00000044835	Ankrd45	73844	FALSE	0.502906	0.16688	0.354306		-5.67137	0.0136463	down
ENSMUSG00000026580	Selp	20344	FALSE	1.36882	0.00312983	0.0273289	up	6.72838	0.0432291	up
ENSMUSG00000026579	F5	14067	FALSE	1.90124	9.4271e-05	0.00285908	up	7.47744	0.00404573	up
ENSMUSG00000026535	Ifi202b	26388	FALSE	1.09486	4.93041e-05	0.00191048	up	4.97133	0.0244693	up
ENSMUSG00000015962	1700016C15Rik	69428	FALSE	1.52374	0.000229422	0.0051553	up	6.45257	0.00404573	up
ENSMUSG00000010175	Prox1	19130	FALSE	0.581239	0.110883	0.273346		5.99499	0.0136463	up
ENSMUSG00000026637	Traf5	22033	TRUE	-0.68289	0.00137987	0.0164245	down	-8.06913	0.00404573	down
ENSMUSG00000026639	Lamb3	16780	FALSE	0.771757	0.0298041	0.118281	up	4.16508	0.0432291	up
ENSMUSG00000026616	Cr2	12902	FALSE	-1.61612	0.06095	0.187978	down	-5.28277	0.0244693	down
ENSMUSG00000026784	Pdss1	56075	FALSE	-0.336901	0.00842403	0.0524162		-2.20978	0.0136463	down
ENSMUSG00000062647	Rpl7a	27176	FALSE	0.954515	0.00211517	0.0216916	up	24.8306	0.000285468	up
ENSMUSG00000054766	Set	56086	TRUE	0.219792	0.108018	0.268703		2.29019	0.00404573	up
ENSMUSG00000026817	Ak1	11636	FALSE	0.506362	0.0116534	0.0644472	up	2.50331	3.0981e-05	up
ENSMUSG00000038900	Rpl12	269261	FALSE	1.65981	0.000280793	0.00588831	up	27.997	0.000285468	up
ENSMUSG00000026866	Kynu	70789	FALSE	1.19978	0.00695012	0.0462632	up	3.75234	0.0244693	up
ENSMUSG00000036202	Rif1	51869	TRUE	-0.373959	0.0220446	0.0969879		-2.80496	0.0136463	down
ENSMUSG00000026893	Gca	227960	FALSE	-0.355131	0.238069	0.440867		-6.7325	0.0432291	down
ENSMUSG00000059005	Hnrnpa3	229279	FALSE	1.2534	0.000145152	0.00381635	up	24.8506	0.000285468	up
ENSMUSG00000051747	Ttn	22138	FALSE	1.4695	0.000155983	0.00398742	up	9.76084	0.0074921	up
ENSMUSG00000027074	Slc43a3	58207	FALSE	-0.439781	0.0374467	0.13765		-10.1415	0.00111808	down
ENSMUSG00000040549	Ckap5	75786	FALSE	-0.34124	0.0118759	0.0650873		-2.71688	0.00404573	down
ENSMUSG00000075015	Gm10801		FALSE	1.86304	0.00315414	0.0274905	up	3.84958	0.0244693	up
ENSMUSG00000075014	Gm10800		FALSE	1.68627	0.00175381	0.0193682	up	5.32779	0.0432291	up
ENSMUSG00000040084	Bub1b	12236	TRUE	-0.391574	0.0156516	0.0779786		-2.99269	0.0136463	down
ENSMUSG00000027296	Itpka	228550	FALSE	-0.644593	0.00824748	0.0516561	down	-9.70764	0.00111808	down
ENSMUSG00000027236	Eif3j1	78655	FALSE	1.09727	0.000204694	0.00475747	up	4.15734	0.000285468	up
ENSMUSG00000035109	Shc4	271849	FALSE	-0.110183	0.731903	0.848989		-3.45494	0.0074921	down
ENSMUSG00000037703	Lzts3	241638	FALSE	0.480456	0.00399269	0.0318519		3.32708	0.0074921	up
ENSMUSG00000074743	Thbd	21824	FALSE	0.97713	0.000344621	0.00669656	up	6.38603	0.00111808	up
ENSMUSG00000032802	Srxn1	76650	FALSE	0.927375	0.000492973	0.00852183	up	3.82458	0.00111808	up
ENSMUSG00000027611	Procr	19124	FALSE	0.772855	0.00738023	0.048167	up	9.10713	0.00111808	up
ENSMUSG00000074647	Fam83c	71405	FALSE	0.606055	0.125593	0.295489		4.06659	0.0432291	up
ENSMUSG00000067818	Myl9	98932	FALSE	-0.880983	0.0006446	0.0100315	down	-4.27321	0.00214672	down
ENSMUSG00000027656	Ccn5	22403	FALSE	1.28072	0.00104628	0.0135417	up	3.74433	0.0074921	up
ENSMUSG00000051149	Adnp	11538	FALSE	-0.349351	0.108621	0.269779		-3.00251	0.0432291	down
ENSMUSG00000070476	Fam217b	71532	FALSE	0.648355	0.0120645	0.0658503	up	4.17837	0.0432291	up
ENSMUSG00000038963	Slco4a1	108115	FALSE	0.987693	0.00824648	0.0516561	up	2.80711	0.0432291	up
ENSMUSG00000023393	Slc17a9	228993	FALSE	0.907976	0.000570823	0.00930935	up	2.39655	0.0432291	up
ENSMUSG00000031146	Plp2	18824	FALSE	0.486805	0.00482224	0.036196		5.15202	0.00214672	up
ENSMUSG00000031167	Rbm3	19652	FALSE	0.30001	0.0154233	0.0771113		2.48576	0.00404573	up
ENSMUSG00000040229	Gpr34	23890	FALSE	0.90386	1.34514e-05	0.000913879	up	5.77138	0.00404573	up
ENSMUSG00000001134	Uxt	22294	FALSE	0.489486	0.00350513	0.0293276		4.03412	3.0981e-05	up
ENSMUSG00000037010	Apln	30878	FALSE	-0.385998	0.228798	0.431621		-4.20786	0.0432291	down
ENSMUSG00000031134	Rbmx	19655	FALSE	-0.487482	0.000281987	0.00588984		-4.03937	0.00111808	down
ENSMUSG00000031383	Dusp9	75590	FALSE	-0.529328	0.0149531	0.0756916	down	-2.92653	0.0244693	down
ENSMUSG00000002012	Pnck	93843	FALSE	-0.483489	0.0180303	0.085745		-3.24848	0.0136463	down
ENSMUSG00000008682	Rpl10	110954	FALSE	1.69473	1.89435e-05	0.00113215	up	28.445	3.0981e-05	up
ENSMUSG00000031202	Rab39b	67790	FALSE	0.476442	0.169043	0.357277		-2.11638	0.0136463	down
ENSMUSG00000050332	Amer1	72345	FALSE	-0.191577	0.243189	0.447145		-2.13381	0.0432291	down
ENSMUSG00000034311	Kif4	16571	TRUE	-0.343372	0.0253633	0.106296		-3.44037	0.00214672	down
ENSMUSG00000079480	Pin4	69713	FALSE	1.71755	0.000158737	0.00403192	up	24.8305	0.000285468	up
ENSMUSG00000031320	Rps4x	20102	FALSE	0.419321	0.0413666	0.146392		6.91591	0.000570935	up
ENSMUSG00000031327	Chic1	12212	FALSE	-0.119452	0.648956	0.796919		-6.91933	0.0136463	down
ENSMUSG00000046449	Nexmif	245555	TRUE	1.47772	0.00738705	0.048167	up	5.46455	0.0136463	up
ENSMUSG00000062070	Pgk1	18655	FALSE	0.471657	0.0971204	0.250989		2.71815	0.0074921	up
ENSMUSG00000063663	Brwd3	382236	FALSE	-0.367106	0.0085957	0.0530899		-2.11996	0.0244693	down
ENSMUSG00000025665	Rps6ka6	67071	TRUE	-0.630025	0.0357326	0.133168	down	-8.40418	0.0432291	down
ENSMUSG00000025597	Klhl4	237010	FALSE	-0.332353	0.258011	0.463191		-4.8791	0.00404573	down
ENSMUSG00000031255	Sytl4	27359	FALSE	-0.851478	0.0383772	0.139754	down	-4.77229	0.0136463	down
ENSMUSG00000079435	Rpl36a	19982	FALSE	2.41357	1.72756e-05	0.00106376	up	27.9934	0.000285468	up
ENSMUSG00000033436	Armcx2	67416	FALSE	-0.342969	0.220941	0.422572		-8.69377	0.0074921	down
ENSMUSG00000050071	Bex1	19716	FALSE	-1.19772	0.000560825	0.00920089	down	-7.76554	0.0244693	down
ENSMUSG00000042225	Ammecr1	56068	FALSE	-0.356532	0.0744455	0.212718		-4.33919	0.0136463	down
ENSMUSG00000031284	Pak3	18481	FALSE	0.0961681	0.802026	0.895168		-7.4899	0.0244693	down
ENSMUSG00000041649	Klf8	245671	TRUE	0.212099	0.563731	0.736523		-2.31946	0.0244693	down
ENSMUSG00000052468	Pmp2	18857	FALSE	0.447022	0.440187	0.637599		5.31379	0.0136463	up
ENSMUSG00000062515	Fabp4	11770	FALSE	-0.927972	0.0138041	0.0715819	down	-6.4418	0.0074921	down
ENSMUSG00000027692	Tnik	665113	FALSE	-0.256085	0.189019	0.382884		-4.08941	0.0432291	down
ENSMUSG00000037625	Cldn11	18417	FALSE	2.50645	0.00118175	0.0147839	up	4.06294	0.0244693	up
ENSMUSG00000027715	Ccna2	12428	TRUE	-0.342529	0.0146603	0.0745007		-2.48707	0.0136463	down
ENSMUSG00000025758	Plk4	20873	FALSE	-0.263565	0.0592602	0.184503		-2.55228	0.0074921	down
ENSMUSG00000059834	Sclt1	67161	FALSE	-0.350992	0.046141	0.156704		-4.82122	0.0136463	down
ENSMUSG00000090919	Pabpc4l	241989	FALSE	-0.291432	0.219359	0.420394		-5.09961	0.0432291	down
ENSMUSG00000027765	P2ry1	18441	FALSE	0.664843	0.0116453	0.0644272	up	4.91306	0.0432291	up
ENSMUSG00000034349	Smc4	70099	TRUE	-0.421778	0.0383508	0.139754		-5.94843	0.0432291	down
ENSMUSG00000033860	Fgg	99571	FALSE	2.13503	0.0163597	0.0804356	up	-11.0148	0.0136463	down
ENSMUSG00000056498	Tmem154	320782	FALSE	1.29952	7.70182e-05	0.00252207	up	6.18796	0.00214672	up
ENSMUSG00000028081	Rps3a1	20091	FALSE	2.31311	1.75218e-05	0.00107427	up	27.9848	0.000285468	up
ENSMUSG00000028073	Pear1	73182	FALSE	-0.237366	0.223185	0.424921		-4.17949	0.00404573	down
ENSMUSG00000004885	Crabp2	12904	FALSE	0.725646	0.0270814	0.110628	up	4.42194	0.0432291	up
ENSMUSG00000090733	Rps27	57294	FALSE	6.36179	2.12153e-07	7.36017e-05	up	28	0.000285468	up
ENSMUSG00000049097	Ankrd34a	545554	FALSE	-0.460971	0.135177	0.309275		-7.51443	0.0136463	down
ENSMUSG00000049288	Lix1l	280411	FALSE	-0.200669	0.323013	0.531222		-2.03009	0.0432291	down
ENSMUSG00000057123	Gja5	14613	FALSE	0.643113	0.0257064	0.107103	up	3.03494	0.0244693	up
ENSMUSG00000053398	Phgdh	236539	FALSE	0.448891	0.0090772	0.0549656		2.76133	0.00404573	up
ENSMUSG00000044165	Bcl2l15	229672	FALSE	-0.108809	0.63876	0.789801		-4.4005	0.0074921	down
ENSMUSG00000070372	Capza1	12340	FALSE	0.607802	0.0059513	0.0415812	up	5.20762	0.00214672	up
ENSMUSG00000027894	Slc6a17	229706	FALSE	1.63875	7.02005e-07	0.000142647	up	8.39961	0.0136463	up
ENSMUSG00000068762	Gstm6	14867	FALSE	0.878825	0.00904124	0.054888	up	4.76726	0.00214672	up
ENSMUSG00000068749	Psma5	26442	TRUE	0.360611	0.0171377	0.0831116		5.00945	0.00214672	up
ENSMUSG00000051278	Zgrf1	71643	TRUE	-0.31199	0.0253548	0.106296		-2.58403	0.000285468	down
ENSMUSG00000062006	Rpl34	68436	FALSE	1.84786	7.9351e-05	0.00257364	up	27.8979	0.000285468	up
ENSMUSG00000028031	Dkk2	56811	FALSE	1.11935	0.00170823	0.0190571	up	4.6084	0.0136463	up
ENSMUSG00000028018	Gstcd	67553	FALSE	-0.429239	0.000128649	0.00355198		-2.40463	6.66091e-05	down
ENSMUSG00000037894	H2az1	51788	FALSE	0.852161	0.0079385	0.0504934	up	11.7793	0.000285468	up
ENSMUSG00000055301	Adh7	11529	FALSE	2.39778	2.40371e-06	0.000299915	up	8.58273	0.0074921	up
ENSMUSG00000059921	Unc5c	22253	FALSE	-0.497965	0.207943	0.406736		-4.62837	0.0432291	down
ENSMUSG00000039037	St6galnac5	26938	FALSE	1.24346	0.0225265	0.0982572	up	8.363	0.0244693	up
ENSMUSG00000028214	Gem	14579	FALSE	1.05983	0.000302697	0.00617505	up	2.19836	0.0244693	up
ENSMUSG00000055761	Nkain3	269513	FALSE	-0.734395	0.141723	0.318969		-6.92837	0.0244693	down
ENSMUSG00000028452	Vcp	269523	TRUE	0.408187	0.0132144	0.0695638		7.55088	0.000139562	up
ENSMUSG00000028339	Col15a1	12819	FALSE	-0.601525	0.0102571	0.0595739	down	-2.62507	0.0432291	down
ENSMUSG00000028312	Smc2	14211	TRUE	-0.360384	0.0271329	0.110806		-2.15152	0.0244693	down
ENSMUSG00000038607	Gng10	14700	FALSE	-0.704115	0.00793837	0.0504934	down	-3.04283	0.0074921	down
ENSMUSG00000039005	Tlr4	21898	TRUE	0.743356	0.000881078	0.012147	up	10.8859	0.000570935	up
ENSMUSG00000059049	Frem1	329872	FALSE	-0.837666	0.0406757	0.144969	down	-11.68	0.00404573	down
ENSMUSG00000028495	Rps6	20104	TRUE	3.99379	1.17002e-06	0.000193515	up	28	0.000285468	up
ENSMUSG00000028572	Hook1	77963	FALSE	-0.15703	0.365898	0.573755		-2.5854	0.0432291	down
ENSMUSG00000034926	Dhcr24	74754	FALSE	-0.559368	0.000187195	0.00444519	down	-2.41501	0.0244693	down
ENSMUSG00000028718	Stil	20460	FALSE	-0.363011	0.0415065	0.146645		-2.04725	0.0136463	down
ENSMUSG00000047675	Rps8	20116	FALSE	0.560342	0.0647276	0.195226	up	8.22413	0.000570935	up
ENSMUSG00000028539	Artn	11876	FALSE	1.1976	0.000715108	0.0106354	up	9.06695	0.00404573	up
ENSMUSG00000060288	Ppih	66101	FALSE	0.222495	0.242835	0.446669		2.59002	0.0074921	up
ENSMUSG00000028637	Ccdc30	73332	FALSE	0.379596	0.214097	0.414047		3.47569	0.0432291	up
ENSMUSG00000048899	Rimkla	194237	FALSE	1.13222	0.00705479	0.0466514	up	4.52091	0.0244693	up
ENSMUSG00000028657	Ppt1	19063	FALSE	0.312753	0.0233442	0.100874		2.32469	0.0432291	up
ENSMUSG00000032744	Heyl	56198	FALSE	-0.434766	0.0838836	0.229543		-2.45462	0.0244693	down
ENSMUSG00000042489	Clspn	269582	TRUE	-0.515655	0.000297087	0.00611544	down	-3.16556	0.0432291	down
ENSMUSG00000003038	Hmgn2	15331	FALSE	0.550991	0.0331949	0.126892	up	4.89775	0.00404573	up
ENSMUSG00000048003	Catsper4	329954	FALSE	0.932674	0.00223407	0.0222843	up	3.86042	0.0074921	up
ENSMUSG00000059291	Rpl11	67025	FALSE	2.52306	3.02267e-05	0.0014624	up	28	0.000285468	up
ENSMUSG00000036856	Wnt4	22417	FALSE	1.54673	0.00188897	0.0202853	up	5.33359	0.0244693	up
ENSMUSG00000041120	Nbl1	17965	FALSE	0.819592	0.000724433	0.0107114	up	6.79623	0.00404573	up
ENSMUSG00000025330	Padi4	18602	TRUE	2.14118	0.000813823	0.0115182	up	11.9614	0.0244693	up
ENSMUSG00000025328	Padi3	18601	FALSE	-0.0690675	0.905693	0.954336		-11.6634	0.0432291	down
ENSMUSG00000019055	Plod1	18822	FALSE	-0.856864	9.21368e-05	0.00280507	down	-3.18639	0.00214672	down
ENSMUSG00000005045	Chd5	269610	TRUE	0.823807	0.00126764	0.0154692	up	3.86561	0.0244693	up
ENSMUSG00000029026	Trp73	22062	TRUE	0.416023	0.216003	0.416487		-6.47506	0.0244693	down
ENSMUSG00000078490	Cfap74	544678	FALSE	1.65473	0.000371041	0.00702103	up	11.7445	0.0136463	up
ENSMUSG00000029070	Mxra8	74761	FALSE	0.380006	0.123687	0.292953		3.00133	0.0432291	up
ENSMUSG00000040584	Abcb1a	18671	TRUE	1.25017	4.90074e-05	0.0019046	up	3.5956	0.0244693	up
ENSMUSG00000039899	Fgl2	14190	FALSE	0.915044	0.000226549	0.00511497	up	2.4295	0.00214672	up
ENSMUSG00000059447	Hadhb	231086	FALSE	0.815224	0.000702919	0.0105135	up	8.00329	0.00111808	up
ENSMUSG00000011034	Slc5a1	20537	FALSE	1.90854	0.000381959	0.00716752	up	5.7658	0.0432291	up
ENSMUSG00000052783	Grk4	14772	FALSE	0.437665	0.0103771	0.0599936		2.53235	0.00404573	up
ENSMUSG00000029120	Ppp2r2c	269643	FALSE	2.55425	0.000485143	0.00842572	up	18.0477	0.00404573	up
ENSMUSG00000062329	Cytl1	231162	FALSE	1.86639	0.00474817	0.0358102	up	4.60005	0.0244693	up
ENSMUSG00000029082	Bst1	12182	FALSE	1.00141	0.00382646	0.0310305	up	5.70592	0.0432291	up
ENSMUSG00000047215	Rpl9	20005	FALSE	2.45576	6.12286e-06	0.000527827	up	27.9995	0.000285468	up
ENSMUSG00000054598	9130230L23Rik		FALSE	0.620941	0.0262535	0.108555	up	3.09348	0.0244693	up
ENSMUSG00000067219	Nipal1	70701	FALSE	-0.540879	0.0660649	0.197667	down	-3.91587	0.0432291	down
ENSMUSG00000082361	Btc	12223	FALSE	1.10302	0.0133434	0.0700099	up	2.62648	0.0432291	up
ENSMUSG00000034981	Parm1	231440	FALSE	0.925952	8.28218e-05	0.00265328	up	2.19712	0.0244693	up
ENSMUSG00000058558	Rpl5	100503670	FALSE	2.55478	5.22956e-06	0.000486083	up	28.0127	0.000139562	up
ENSMUSG00000072720	Myo18b	74376	FALSE	1.84232	0.00036499	0.00695928	up	14.7949	0.0074921	up
ENSMUSG00000029591	Ung	22256	TRUE	-0.539416	0.00043252	0.00782649	down	-2.76347	0.0136463	down
ENSMUSG00000043913	Ccdc60	269693	FALSE	0.39033	0.314077	0.521582		5.66019	0.0244693	up
ENSMUSG00000029614	Rpl6	19988	FALSE	0.530983	0.0293514	0.117154	up	17.4148	0.000285468	up
ENSMUSG00000029438	Bcl7a	77045	FALSE	-0.484002	0.00168962	0.0189237		-2.05784	0.0432291	down
ENSMUSG00000044017	Adgrd1	243277	FALSE	1.3655	0.00181655	0.01976	up	8.34493	0.00111808	up
ENSMUSG00000039860	Srrm3	58212	FALSE	1.69234	0.00259693	0.0244142	up	6.50494	0.0432291	up
ENSMUSG00000066682	Pilrb2	545812	FALSE	1.00515	0.000367554	0.00697078	up	6.12578	0.0244693	up
ENSMUSG00000053581	Zfand2a	100494	FALSE	0.64557	6.22553e-06	0.000533446	up	2.9183	0.00214672	up
ENSMUSG00000075569	Rsph10b	18861	FALSE	1.44419	9.79244e-07	0.00017196	up	11.4071	2.61503e-06	up
ENSMUSG00000043388	Tmem130	243339	FALSE	1.59073	0.000544984	0.00908775	up	13.7749	0.0074921	up
ENSMUSG00000041453	Rpl21	19933	FALSE	2.79846	1.69817e-05	0.00105942	up	28	0.000285468	up
ENSMUSG00000066551	Hmgb1	15289	TRUE	1.1987	0.000163483	0.00408494	up	24.7739	0.000285468	up
ENSMUSG00000056602	Fry	320365	FALSE	0.894072	0.000652464	0.0100767	up	5.53757	0.0244693	up
ENSMUSG00000004631	Sgce	20392	FALSE	-0.151548	0.581917	0.748925		-5.46129	0.0432291	down
ENSMUSG00000092035	Peg10	170676	FALSE	-1.27315	0.0094329	0.0564229	down	-7.9692	0.0136463	down
ENSMUSG00000019577	Pdk4	27273	FALSE	-0.441081	0.0623142	0.190512		-4.50493	0.0432291	down
ENSMUSG00000009376	Met	17295	TRUE	0.100954	0.550056	0.725586		2.3712	0.00404573	up
ENSMUSG00000001642	Akr1b3	11677	FALSE	0.936881	0.000913751	0.012406	up	16.3427	0.000139562	up
ENSMUSG00000047420	Fam180a	208164	FALSE	1.08982	0.00406549	0.0321622	up	8.56105	0.00214672	up
ENSMUSG00000002416	Ndufb2	68198	FALSE	0.337315	0.00715619	0.0471904		2.24892	0.0136463	up
ENSMUSG00000029863	Casp2	12366	TRUE	-0.312976	0.0591858	0.184335		-2.1411	0.0432291	down
ENSMUSG00000029687	Ezh2	14056	TRUE	-0.479034	0.000773528	0.0111138		-2.63787	0.0244693	down
ENSMUSG00000063694	Cycs	13063	FALSE	1.41098	2.7398e-05	0.00140165	up	26.6553	6.66091e-05	up
ENSMUSG00000029910	Mad2l1	56150	TRUE	-0.338358	0.00562921	0.0403578		-2.34162	0.0244693	down
ENSMUSG00000079523	Tmsb10	19240	FALSE	0.494201	0.0446034	0.153172		6.71361	0.000570935	up
ENSMUSG00000030017	Reg3g	19695	FALSE	1.85435	0.00675804	0.0454498	up	10.9496	0.0074921	up
ENSMUSG00000009145	Dqx1	93838	TRUE	0.948447	9.51819e-05	0.00288057	up	2.48164	0.0074921	up
ENSMUSG00000014747	Ankrd53	75305	FALSE	-0.317324	0.139828	0.316303		-2.28957	0.0432291	down
ENSMUSG00000033706	Smyd5	232187	FALSE	-0.331761	0.000721018	0.0106942		-2.28216	0.0074921	down
ENSMUSG00000033634	Nat8f2	93673	FALSE	-0.18554	0.418173	0.618884		-2.84065	0.0432291	down
ENSMUSG00000035357	Pdzrn3	55983	FALSE	-0.889576	0.000359135	0.00685683	down	-3.6368	0.0244693	down
ENSMUSG00000030077	Chl1	12661	FALSE	1.18476	0.00930123	0.0558901	up	2.39092	0.0136463	up
ENSMUSG00000057604	Lmcd1	30937	FALSE	1.44976	0.000156622	0.00398742	up	7.25331	0.00404573	up
ENSMUSG00000042873	Lhfpl4	269788	FALSE	2.50849	7.07289e-05	0.00240107	up	9.81304	0.0432291	up
ENSMUSG00000034023	Fancd2	211651	TRUE	-0.442208	0.000641407	0.0100135		-2.11521	0.0136463	down
ENSMUSG00000068011	Mkrn2os	70291	FALSE	0.725331	0.0130325	0.0689122	up	4.97918	0.00404573	up
ENSMUSG00000059878	Zfp422	67255	FALSE	-0.430983	0.000848832	0.011872		-7.54683	6.66091e-05	down
ENSMUSG00000030137	Tuba8	53857	FALSE	0.801549	0.0425933	0.148601	up	8.52714	0.0432291	up
ENSMUSG00000030117	Gdf3	14562	FALSE	1.83886	1.45229e-06	0.000219759	up	3.07771	0.00404573	up
ENSMUSG00000030122	Ptms	69202	TRUE	-0.798335	1.89331e-07	6.90525e-05	down	-2.7337	6.66091e-05	down
ENSMUSG00000057666	Gapdh	14433	FALSE	1.10222	0.00264906	0.0247486	up	24.234	0.000285468	up
ENSMUSG00000030336	Cd27	21940	FALSE	-0.236088	0.458632	0.653338		-2.77114	0.00214672	down
ENSMUSG00000001930	Vwf	22371	FALSE	1.21621	1.23667e-06	0.000197645	up	3.1586	0.00111808	up
ENSMUSG00000030351	Tspan11	68498	FALSE	0.77191	0.0370049	0.136566	up	4.9608	0.0244693	up
ENSMUSG00000032899	Styk1	243659	FALSE	1.32359	0.000900953	0.0122908	up	5.02718	0.0432291	up
ENSMUSG00000070873	Lilra5	232801	FALSE	1.98161	2.03588e-08	1.93056e-05	up	9.18604	0.00214672	up
ENSMUSG00000006154	Eps8l1	67425	FALSE	0.847538	0.0107777	0.0613946	up	4.42677	0.0136463	up
ENSMUSG00000030432	Rpl28	19943	FALSE	2.1277	4.62367e-05	0.00184053	up	28.036	0.000139562	up
ENSMUSG00000040987	Mill2	243864	FALSE	1.30483	2.19127e-06	0.000278291	up	3.29703	0.0136463	up
ENSMUSG00000040866	Rsph6a	83434	FALSE	0.684617	0.0138662	0.0717731	up	8.81667	6.66091e-05	up
ENSMUSG00000091955	Gm9844		FALSE	-1.44818	0.0117725	0.0648536	down	-22.1301	0.000570935	down
ENSMUSG00000002409	Dyrk1b	13549	FALSE	-0.817107	0.00011087	0.0031988	down	-3.46006	0.000570935	down
ENSMUSG00000037563	Rps16	20055	FALSE	0.478635	0.0570665	0.180421		7.86555	0.000570935	up
ENSMUSG00000053522	Lgals7	16858	FALSE	-0.504508	0.0174718	0.0840224	down	-4.07556	0.0244693	down
ENSMUSG00000074211	Sdhaf1	68332	FALSE	-0.438238	0.00491065	0.036647		-2.27464	0.0074921	down
ENSMUSG00000030417	Pdcd5	56330	FALSE	0.801911	0.000974879	0.0129474	up	9.52737	0.000139562	up
ENSMUSG00000038738	Shank1	243961	FALSE	1.54909	3.53121e-05	0.00155197	up	12.5851	1.40152e-05	up
ENSMUSG00000003872	Lin7b	22342	FALSE	-0.00881794	0.964831	0.983267		-2.99148	0.0432291	down
ENSMUSG00000050708	Ftl1	14325	FALSE	1.63615	0.000123237	0.00347803	up	19.1829	0.000285468	up
ENSMUSG00000059824	Dbp	13170	FALSE	0.450819	0.0126936	0.0679231		2.18112	0.0244693	up
ENSMUSG00000061787	Rps17	20068	FALSE	2.49221	2.52017e-05	0.00134763	up	27.9994	0.000285468	up
ENSMUSG00000025586	Cpeb1	12877	FALSE	0.688439	0.0199667	0.0913201	up	4.26967	0.0432291	up
ENSMUSG00000090958	Lrrc32	434215	FALSE	0.379117	0.0573075	0.180843		2.34494	0.0432291	up
ENSMUSG00000030747	Dgat2	67800	FALSE	0.504264	0.0431529	0.149928	up	9.73909	0.00404573	up
ENSMUSG00000030737	Slco2b1	101488	FALSE	0.95389	0.000170416	0.00420103	up	3.99441	0.0244693	up
ENSMUSG00000046364	Rpl27a	26451	FALSE	1.37192	0.000437858	0.00786375	up	27.8559	0.000285468	up
ENSMUSG00000030787	Lyve1	114332	FALSE	0.83165	0.0713417	0.207222	up	3.85563	0.0074921	up
ENSMUSG00000090862	Rps13	68052	FALSE	4.43014	1.37019e-06	0.00021417	up	28	0.000285468	up
ENSMUSG00000073838	Tufm	233870	FALSE	0.47133	0.022614	0.0985182		4.73165	0.000570935	up
ENSMUSG00000042606	Hirip3	233876	FALSE	-0.568679	1.61176e-06	0.000236347	down	-3.05834	0.00404573	down
ENSMUSG00000042462	Dctpp1	66422	FALSE	-0.759625	3.03393e-10	2.15773e-06	down	-2.96682	0.00404573	down
ENSMUSG00000030830	Itgal	16408	FALSE	0.227084	0.416117	0.616932		-2.04154	0.0244693	down
ENSMUSG00000030782	Tgfb1i1	21804	FALSE	-0.522961	0.00502457	0.0372237	down	-2.78524	0.0074921	down
ENSMUSG00000030844	Rgs10	67865	FALSE	-0.070299	0.70534	0.833801		-2.53468	0.0432291	down
ENSMUSG00000054555	Adam12	11489	FALSE	-0.274997	0.329208	0.537927		-6.27778	0.0244693	down
ENSMUSG00000031004	Mki67	17345	FALSE	-0.665773	0.00848568	0.0527306	down	-7.41677	0.0136463	down
ENSMUSG00000025478	Dpysl4	26757	TRUE	0.334497	0.477048	0.667277		-8.49101	0.0432291	down
ENSMUSG00000025496	Drd4	13491	FALSE	-1.85718	2.8232e-07	8.19535e-05	down	-6.83696	0.0244693	down
ENSMUSG00000025504	Eps8l2	98845	FALSE	-0.239928	0.118988	0.285796		-3.51916	0.0432291	down
ENSMUSG00000031098	Syt8	55925	FALSE	1.1493	0.0151909	0.0763516	up	8.33908	0.0244693	up
ENSMUSG00000031097	Tnni2	21953	FALSE	1.61363	0.000982069	0.0129823	up	4.68631	0.0432291	up
ENSMUSG00000043795	Prr33		FALSE	0.783944	0.0501737	0.165931	up	2.41123	0.0432291	up
ENSMUSG00000009246	Trpm5	56843	TRUE	-0.78691	0.0675173	0.200544	down	-6.2502	0.0136463	down
ENSMUSG00000048965	Mrgpre	244238	FALSE	0.786707	0.000419928	0.00769724	up	3.49226	0.00111808	up
ENSMUSG00000096054	Syne1	64009	FALSE	0.171813	0.308481	0.51646		-2.7002	0.0432291	down
ENSMUSG00000039116	Adgrg6	215798	FALSE	1.11022	0.00591446	0.0415443	up	3.02744	0.0432291	up
ENSMUSG00000010461	Eya4	14051	TRUE	2.01119	6.0764e-05	0.00216618	up	8.61974	0.0432291	up
ENSMUSG00000061983	Rps12	20042	FALSE	3.51251	3.97071e-06	0.000412258	up	28.0337	0.000139562	up
ENSMUSG00000020000	Moxd1	59012	FALSE	0.855216	0.0589471	0.183954	up	6.19674	0.000285468	up
ENSMUSG00000019997	Ccn2	14219	TRUE	0.771564	0.00328528	0.0281166	up	8.16023	0.00404573	up
ENSMUSG00000019891	Dcbld1	66686	FALSE	-0.479941	0.0031591	0.0275168		-2.48993	0.00404573	down
ENSMUSG00000047146	Tet1	52463	FALSE	-0.852351	3.53893e-05	0.00155197	down	-2.73007	0.0432291	down
ENSMUSG00000014329	Bicc1	83675	FALSE	0.901821	0.00309759	0.0271921	up	2.13239	0.0432291	up
ENSMUSG00000035722	Abca7	27403	FALSE	0.442265	0.00177963	0.019517		2.60542	0.0244693	up
ENSMUSG00000035215	Lsm7	66094	FALSE	1.40725	8.31715e-05	0.0026585	up	5.60145	0.000570935	up
ENSMUSG00000059406	Tmprss9	432478	FALSE	0.541219	0.0835386	0.229127	up	3.0226	0.0244693	up
ENSMUSG00000034818	Celf5	319586	FALSE	0.0516842	0.876283	0.938926		3.23645	0.0432291	up
ENSMUSG00000034674	Tdg	21665	TRUE	0.726591	0.00227049	0.0225684	up	6.14436	0.000285468	up
ENSMUSG00000058589	Anks1b	77531	FALSE	-1.97058	0.000546136	0.00909311	down	-6.15229	0.0244693	down
ENSMUSG00000020181	Nav3	260315	FALSE	0.0676353	0.835401	0.913736		-3.57173	0.0432291	down
ENSMUSG00000020185	E2f7	52679	TRUE	-0.520767	0.000149695	0.00388551	down	-2.14665	0.00404573	down
ENSMUSG00000034813	Grip1	74053	FALSE	-0.946114	0.0821488	0.226582	down	-5.96024	0.0432291	down
ENSMUSG00000074657	Kif5a	16572	FALSE	0.927646	0.00464924	0.0353452	up	4.09906	0.0432291	up
ENSMUSG00000025407	Gli1	14632	TRUE	0.90981	0.0444557	0.152923	up	4.19245	0.0432291	up
ENSMUSG00000078427	Sarnp	66118	FALSE	0.429642	0.0209108	0.093931		2.45478	0.00111808	up
ENSMUSG00000025351	Cd63	12512	FALSE	0.355502	0.022886	0.0993075		2.4842	0.0432291	up
ENSMUSG00000064125	Prr36	73072	FALSE	-0.430833	0.0499574	0.165442		-3.24095	0.0136463	down
ENSMUSG00000031444	F10	14058	FALSE	-0.507385	0.174479	0.364593		-4.47017	0.0432291	down
ENSMUSG00000044748	Defb1	13214	FALSE	2.44949	0.000134471	0.00366421	up	9.69567	3.0981e-05	up
ENSMUSG00000031557	Plekha2	83436	FALSE	0.0162565	0.939467	0.971163		-3.57865	0.0432291	down
ENSMUSG00000054717	Hmgb2	97165	TRUE	0.90889	0.000437629	0.00786375	up	10.5036	0.000570935	up
ENSMUSG00000007594	Hapln4	330790	FALSE	1.3558	0.00734237	0.0480174	up	3.73901	0.0432291	up
ENSMUSG00000038508	Gdf15	23886	TRUE	0.734599	0.0142901	0.0733271	up	4.34708	0.0136463	up
ENSMUSG00000045128	Rpl18a	76808	FALSE	0.329796	0.118284	0.284633		2.87817	0.00111808	up
ENSMUSG00000002393	Nr2f6	13864	FALSE	-0.467564	0.0003553	0.00683869		-2.94637	0.00214672	down
ENSMUSG00000042870	Tom1	21968	FALSE	1.39457	0.00017537	0.00430079	up	18.0316	0.000139562	up
ENSMUSG00000031740	Mmp2	17390	FALSE	0.848455	3.05103e-05	0.00146246	up	2.55825	0.000570935	up
ENSMUSG00000033192	Lpcat2	270084	FALSE	0.865243	7.16708e-06	0.000592434	up	2.85765	0.00214672	up
ENSMUSG00000031751	Amfr	23802	FALSE	0.306504	0.011869	0.065083		2.29763	0.0432291	up
ENSMUSG00000031783	Polr2c	20021	TRUE	0.435348	0.00436908	0.0337933		2.26981	0.00214672	up
ENSMUSG00000046556	Zfp319	79233	TRUE	0.13857	0.218811	0.419628		2.14248	0.0432291	up
ENSMUSG00000031673	Cdh11	12552	FALSE	0.11722	0.679824	0.81646		-5.45753	0.0244693	down
ENSMUSG00000031950	Gabarapl2	93739	FALSE	0.645443	0.000301682	0.00616542	up	6.19275	0.00111808	up
ENSMUSG00000031841	Cdh13	12554	FALSE	0.593036	0.0198827	0.0909945	up	3.34107	0.00404573	up
ENSMUSG00000074063	Osgin1	71839	TRUE	1.16673	8.3664e-07	0.0001565	up	7.89235	0.0074921	up
ENSMUSG00000000740	Rpl13	270106	FALSE	1.36867	0.000220668	0.00502205	up	27.9304	0.000285468	up
ENSMUSG00000021752	Kctd6	71393	FALSE	-0.377248	0.00543521	0.0392638		-2.72184	0.0244693	down
ENSMUSG00000039599	Fam149b	105428	FALSE	-0.445554	6.60145e-05	0.00229582		-2.48808	3.0981e-05	down
ENSMUSG00000021815	Mss51	74843	FALSE	-0.489449	0.000938314	0.0125792		-2.52251	0.000285468	down
ENSMUSG00000040818	Dennd6a	211922	FALSE	-0.49692	8.10473e-06	0.000636915		-2.00624	0.0136463	down
ENSMUSG00000021962	Dcp1a	75901	FALSE	-0.581377	5.18288e-09	9.21516e-06	down	-3.37475	6.15302e-06	down
ENSMUSG00000021957	Tkt	21881	FALSE	-0.820377	1.30737e-08	1.32828e-05	down	-4.88956	2.61503e-06	down
ENSMUSG00000021917	Spcs1	69019	FALSE	-0.615084	4.50055e-07	0.000109974	down	-2.66571	2.61503e-06	down
ENSMUSG00000042323	Pbrm1	66923	TRUE	-0.778647	3.24968e-07	8.7214e-05	down	-7.40511	1.40152e-05	down
ENSMUSG00000058351	Smim4	66487	FALSE	-0.792769	5.34234e-06	0.000486936	down	-4.91506	1.40152e-05	down
ENSMUSG00000021891	Mettl6	67011	FALSE	-0.664039	7.23849e-08	4.29001e-05	down	-2.49848	3.0981e-05	down
ENSMUSG00000021900	Btd	26363	FALSE	-0.508642	0.000153378	0.00395134	down	-4.32779	3.0981e-05	down
ENSMUSG00000013701	Timm23	53600	FALSE	0.626497	0.0224893	0.0982026	up	10.0401	0.00111808	up
ENSMUSG00000021911	Parg	26430	TRUE	-0.720368	1.29191e-08	1.32828e-05	down	-2.38514	3.0981e-05	down
ENSMUSG00000041707	Tmem273	69069	FALSE	0.738379	0.00063228	0.00989886	up	4.32987	0.00404573	up
ENSMUSG00000050666	Vstm4	320736	FALSE	-0.0230777	0.927211	0.96514		-3.02467	0.0244693	down
ENSMUSG00000041408	Wapl	218914	TRUE	-0.609513	2.83436e-06	0.000319475	down	-2.45019	0.000570935	down
ENSMUSG00000021792	Prxl2a	70564	FALSE	-0.5134	0.00496986	0.0369145	down	-3.82714	0.000570935	down
ENSMUSG00000037572	Wdhd1	218973	TRUE	-0.689359	2.08915e-06	0.000272625	down	-5.03908	6.66091e-05	down
ENSMUSG00000037544	Dlgap5	218977	TRUE	-0.582608	0.000281086	0.00588831	down	-3.98736	0.000570935	down
ENSMUSG00000035960	Apex1	11792	TRUE	-0.965062	1.25732e-09	4.47104e-06	down	-3.65028	0.000285468	down
ENSMUSG00000068417	Pnp2	667034	TRUE	-0.717641	0.00417853	0.0328466	down	-3.55483	0.0432291	down
ENSMUSG00000047894	Ang2	11731	FALSE	1.9714	9.92487e-06	0.000746938	up	13.1522	0.000139562	up
ENSMUSG00000035726	Supt16	114741	TRUE	-0.733236	1.19697e-07	5.67521e-05	down	-3.94545	1.40152e-05	down
ENSMUSG00000007591	Tssk4	71099	FALSE	-0.827064	0.000146029	0.00382525	down	-6.2499	0.000139562	down
ENSMUSG00000002329	Mdp1	67881	FALSE	-0.438447	0.00232204	0.022887		-2.20678	0.0244693	down
ENSMUSG00000046908	Ltb4r1	16995	FALSE	-0.921649	0.019176	0.0887422	down	-5.88929	0.0244693	down
ENSMUSG00000061068	Mcpt4	17227	FALSE	1.26424	0.0684618	0.202327	up	3.5978	0.0244693	up
ENSMUSG00000064128	Cenpj	219103	FALSE	-0.360878	0.0186204	0.0871617		-2.25184	0.0244693	down
ENSMUSG00000021938	Pspc1	66645	FALSE	-0.516279	0.000433608	0.00782695	down	-3.84353	0.00404573	down
ENSMUSG00000021974	Fgf9	14180	FALSE	1.47671	0.000127074	0.00353934	up	12.2014	3.0981e-05	up
ENSMUSG00000022057	Adamdec1	58860	FALSE	2.2475	0.000246472	0.00541022	up	5.59802	0.0244693	up
ENSMUSG00000033730	Egr3	13655	FALSE	-0.944958	0.00527728	0.038455	down	-8.54882	0.00214672	down
ENSMUSG00000060126	Tpt1	22070	TRUE	0.346468	0.219328	0.42039		5.68514	0.00111808	up
ENSMUSG00000022025	Cnmd	16840	FALSE	-0.00918052	0.985968	0.993435		-9.60766	0.0432291	down
ENSMUSG00000025887	Casp12	12364	FALSE	0.943636	0.000260981	0.00562453	up	4.34869	0.0432291	up
ENSMUSG00000031933	Izumo1r	64931	FALSE	-1.68244	0.00350136	0.0293134	down	-7.51706	0.0244693	down
ENSMUSG00000031934	Panx1	55991	FALSE	-0.462668	0.00264749	0.0247486		-2.00346	0.0074921	down
ENSMUSG00000079681	Zglp1	100009600	FALSE	0.334219	0.130047	0.301859		2.9624	0.0432291	up
ENSMUSG00000016087	Fli1	14247	FALSE	0.490899	0.0122732	0.0665542		2.2681	0.00404573	up
ENSMUSG00000034303	Ccdc15	245902	FALSE	-0.438707	0.00805161	0.0509231		-2.17034	0.0432291	down
ENSMUSG00000046240	Hepacam	72927	FALSE	-0.568385	0.207477	0.406104		-5.98436	0.0432291	down
ENSMUSG00000015656	Hspa8	15481	FALSE	1.15656	0.000344222	0.00669656	up	27.4962	0.000285468	up
ENSMUSG00000032012	Nectin1	58235	FALSE	-0.137586	0.548065	0.723818		-2.26549	0.0432291	down
ENSMUSG00000038717	Atp5l	27425	FALSE	-0.808985	0.000503509	0.00862881	down	-18.7886	0.000285468	down
ENSMUSG00000039217	Il18	16173	TRUE	1.10793	8.65606e-05	0.00271198	up	4.19058	0.0074921	up
ENSMUSG00000032281	Acsbg1	94180	FALSE	1.45757	0.00570825	0.0407076	up	6.11054	0.0432291	up
ENSMUSG00000032254	Kif23	71819	FALSE	-0.426658	0.0111794	0.062936		-2.0564	0.0074921	down
ENSMUSG00000032278	Paqr5	74090	FALSE	1.18109	0.000129419	0.00356064	up	4.30405	0.0136463	up
ENSMUSG00000070291	Ddx43	100048658	FALSE	-0.214066	0.551504	0.726873		-5.27999	0.0432291	down
ENSMUSG00000015354	Pcolce2	76477	FALSE	1.28231	0.00836684	0.0521369	up	3.64088	0.0432291	up
ENSMUSG00000032470	Mras	17532	FALSE	0.426839	0.0170396	0.082881		2.22756	0.0136463	up
ENSMUSG00000070287	Slc35g2	245020	FALSE	0.676008	0.00210271	0.0216047	up	4.66222	0.0136463	up
ENSMUSG00000033688	1300017J02Rik	71775	FALSE	0.929649	0.0025949	0.0244113	up	3.36981	0.0136463	up
ENSMUSG00000048758	Rpl29	19944	FALSE	2.6411	2.96567e-06	0.00032956	up	27.9871	0.000285468	up
ENSMUSG00000057969	Sema3b	20347	FALSE	-0.278605	0.255745	0.46082		-5.92656	0.0432291	down
ENSMUSG00000062867	Impdh2	23918	FALSE	0.910037	0.000138088	0.00368693	up	13.535	0.000285468	up
ENSMUSG00000061393	Acvr2b	11481	FALSE	-0.645779	0.00113465	0.0143333	down	-2.87071	0.0432291	down
ENSMUSG00000052336	Cx3cr1	13051	FALSE	0.910146	2.54652e-05	0.00135662	up	3.44443	0.00404573	up
ENSMUSG00000032514	Ttc21a	74052	FALSE	0.707481	0.0206138	0.0929646	up	5.78033	0.00404573	up
ENSMUSG00000032518	Rpsa	16785	FALSE	3.63971	2.63011e-06	0.000317039	up	28	0.000285468	up
ENSMUSG00000025794	Rpl14	67115	FALSE	0.668376	0.00391462	0.0315119	up	7.42974	0.0074921	up
ENSMUSG00000061536	Sec22c	215474	FALSE	0.3839	0.0245783	0.104234		2.17807	0.0432291	up
ENSMUSG00000032540	Abhd5	67469	FALSE	0.305817	0.019568	0.0900762		2.15956	0.0244693	up
ENSMUSG00000057895	Zfp105	22646	FALSE	-0.355072	0.319917	0.528084		-4.09128	0.0432291	down
ENSMUSG00000036768	Kif15	209737	FALSE	-0.469223	0.0209994	0.0941366		-4.92552	0.00404573	down
ENSMUSG00000035202	Lars2	102436	FALSE	-0.178064	0.699457	0.829466		-14.7317	0.00214672	down
ENSMUSG00000048521	Cxcr6	80901	FALSE	1.11515	0.00179591	0.01965	up	4.44808	0.00404573	up
ENSMUSG00000034579	Pla2g3	237625	FALSE	0.391707	0.13792	0.313462		3.64522	0.0136463	up
ENSMUSG00000020435	Osbp2	74309	FALSE	0.731045	0.0640286	0.193851	up	4.94382	0.0432291	up
ENSMUSG00000019368	Sec14l4	103655	FALSE	0.0914166	0.860074	0.929514		4.34286	0.0136463	up
ENSMUSG00000020447	Npc1l1	237636	FALSE	1.13008	0.00092173	0.0124488	up	5.16637	0.0244693	up
ENSMUSG00000071866	Ppia	268373	FALSE	1.00905	0.00164286	0.0186348	up	26.9298	0.000285468	up
ENSMUSG00000078974	Sec61g	20335	FALSE	-0.504992	0.00232791	0.0228877	down	-5.88177	0.000570935	down
ENSMUSG00000044966	Fbxo48	319701	FALSE	-0.326691	0.0464463	0.157154		-3.1876	0.0244693	down
ENSMUSG00000016984	Etaa1	68145	FALSE	-0.298928	0.00626836	0.0430522		-1.99717	0.0136463	down
ENSMUSG00000020467	Efemp1	216616	FALSE	1.34822	0.00586602	0.0413675	up	3.01265	0.00214672	up
ENSMUSG00000020460	Rps27a	78294	TRUE	2.12517	4.74189e-05	0.00186322	up	27.9978	0.000285468	up
ENSMUSG00000020330	Hmmr	15366	FALSE	-0.285179	0.0610054	0.188098		-2.71138	0.0136463	down
ENSMUSG00000069892	9930111J21Rik2	245240	FALSE	0.837604	0.012622	0.067698	up	5.71391	0.0432291	up
ENSMUSG00000000126	Wnt9a	216795	FALSE	1.61405	2.04505e-06	0.000271858	up	5.96632	0.0136463	up
ENSMUSG00000014243	Zswim7	69747	TRUE	-0.488511	0.000375561	0.00708485		-3.18518	0.00404573	down
ENSMUSG00000085683	Tmem238l		FALSE	1.97114	0.00291688	0.0261813	up	8.39687	0.0074921	up
ENSMUSG00000033196	Myh2	17882	FALSE	3.02441	1.01383e-05	0.000751076	up	7.80532	0.0136463	up
ENSMUSG00000056328	Myh1	17879	FALSE	3.93566	5.37465e-06	0.000486936	up	9.80212	0.0432291	up
ENSMUSG00000059796	Eif4a1	13681	FALSE	0.43967	0.0137484	0.0714092		13.2146	0.000285468	up
ENSMUSG00000020884	Asgr1	11889	FALSE	1.37965	0.00435472	0.0337005	up	8.5882	0.0244693	up
ENSMUSG00000045667	Smtnl2	276829	FALSE	-1.2796	2.77083e-06	0.000319475	down	-2.10504	0.0432291	down
ENSMUSG00000040447	Spns2	216892	FALSE	0.358118	0.0693132	0.203701		2.59628	0.0244693	up
ENSMUSG00000020774	Aspa	11484	FALSE	1.81566	0.00100785	0.0132125	up	11.5989	0.00404573	up
ENSMUSG00000069808	Fam57a	116972	FALSE	0.48245	0.00336181	0.0285995		2.99407	0.0244693	up
ENSMUSG00000020838	Slc6a4	15567	FALSE	1.67493	4.82717e-05	0.00189151	up	9.08294	0.0136463	up
ENSMUSG00000037907	Ankrd13b	268445	FALSE	-0.635723	3.17097e-05	0.00149351	down	-2.98812	3.0981e-05	down
ENSMUSG00000000686	Abhd15	67477	FALSE	0.101961	0.694329	0.825902		-2.04032	0.0432291	down
ENSMUSG00000058546	Rpl23a	268449	FALSE	1.0204	0.000659597	0.0101319	up	14.9376	3.0981e-05	up
ENSMUSG00000037593	Rskr	216976	FALSE	0.596586	0.0114973	0.0639567	up	3.84533	0.00214672	up
ENSMUSG00000002055	Spag5	54141	FALSE	-0.322719	0.0134525	0.0703486		-2.18241	0.0136463	down
ENSMUSG00000020709	Adap2	216991	FALSE	0.592404	0.00110672	0.0141425	up	2.23699	0.0136463	up
ENSMUSG00000020682	Mmp28	118453	FALSE	1.18878	0.0018197	0.01976	up	6.57478	0.00404573	up
ENSMUSG00000020857	Nme2	18103	FALSE	-0.941553	0.00193458	0.0205355	down	-20.5096	0.000285468	down
ENSMUSG00000039055	Eme1	268465	TRUE	-0.359376	0.00425595	0.0331707		-3.19444	0.0136463	down
ENSMUSG00000006057	Atp5g1	11951	FALSE	1.27315	2.75725e-06	0.000319475	up	22.8997	1.40152e-05	up
ENSMUSG00000056648	Hoxb8	15416	FALSE	-0.0122712	0.962891	0.982438		2.62141	0.0244693	up
ENSMUSG00000071415	Rpl23	65019	FALSE	0.418543	0.0217935	0.0963245		2.93256	0.00404573	up
ENSMUSG00000017417	Plxdc1	72324	FALSE	0.923637	0.000788716	0.0112412	up	7.14345	0.0074921	up
ENSMUSG00000017404	Rpl19	19921	FALSE	4.54671	1.50168e-06	0.000222499	up	28.067	3.0981e-05	up
ENSMUSG00000020889	Nr1d1	217166	FALSE	0.697345	0.00267118	0.0248192	up	2.57982	0.0432291	up
ENSMUSG00000017747	Ghdc	80860	FALSE	0.508896	0.000715556	0.0106354	up	2.14373	0.00214672	up
ENSMUSG00000063316	Rpl27	19942	FALSE	1.42926	3.20746e-05	0.00149355	up	28.1668	6.66091e-05	up
ENSMUSG00000034520	Gjc1	14615	FALSE	-0.564092	0.0187884	0.0875744	down	-3.54122	0.0432291	down
ENSMUSG00000045532	C1ql1	23829	FALSE	-1.05796	0.0140342	0.0723501	down	-9.66029	0.0074921	down
ENSMUSG00000018411	Mapt	17762	TRUE	1.31307	0.00189948	0.0203424	up	4.63234	0.0432291	up
ENSMUSG00000019590	Cyb561	13056	FALSE	0.403945	0.0457852	0.155915		2.66558	0.0244693	up
ENSMUSG00000020712	Tcam1	75870	FALSE	0.545624	0.0187566	0.0875021	up	2.43893	0.0244693	up
ENSMUSG00000018362	Kpna2	16647	FALSE	2.49317	6.93836e-07	0.000142647	up	28.1543	1.40152e-05	up
ENSMUSG00000020620	Abca8b	27404	FALSE	1.04638	0.00566184	0.0404897	up	5.14806	0.00404573	up
ENSMUSG00000041797	Abca9	217262	FALSE	1.18695	7.34186e-06	0.000596747	up	3.87072	0.0136463	up
ENSMUSG00000057322	Rpl38	67671	FALSE	0.694681	0.000922456	0.0124488	up	10.4859	0.000139562	up
ENSMUSG00000018862	Otop3	69602	FALSE	3.05709	0.000188596	0.00447097	up	8.03083	0.0432291	up
ENSMUSG00000034566	Atp5h	71679	FALSE	0.773288	1.00316e-05	0.000747064	up	8.042	6.66091e-05	up
ENSMUSG00000045775	Slc16a5	217316	FALSE	1.55598	0.00161574	0.0184013	up	3.39091	0.0244693	up
ENSMUSG00000020793	Galr2	14428	FALSE	1.33488	2.84712e-05	0.00142596	up	10.6697	6.66091e-05	up
ENSMUSG00000062825	Actg1	11465	FALSE	2.33679	2.98392e-05	0.00145604	up	27.9702	0.000285468	up
ENSMUSG00000025380	Fscn2	238021	FALSE	0.913843	0.00240478	0.0233485	up	6.28952	0.00404573	up
ENSMUSG00000025156	Gps1	209318	FALSE	0.835533	1.74957e-06	0.000246394	up	9.23987	3.0981e-05	up
ENSMUSG00000048264	Dip2c	208440	FALSE	-0.520136	0.00040859	0.00753781	down	-1.9902	0.0244693	down
ENSMUSG00000005397	Nid1	18073	FALSE	-0.354218	0.116847	0.282323		-2.10743	0.0432291	down
ENSMUSG00000021319	Sfrp4	20379	FALSE	1.33786	0.031394	0.122236	up	8.8615	0.0136463	up
ENSMUSG00000006179	Prss16	54373	FALSE	-0.525979	0.014421	0.0737829	down	-6.42396	0.0432291	down
ENSMUSG00000051627	H1f4	50709	FALSE	-0.451353	0.152773	0.33416		-7.07273	0.00111808	down
ENSMUSG00000036006	Ripor2	193385	FALSE	-0.258545	0.285562	0.492882		-2.02265	0.0432291	down
ENSMUSG00000035936	Aldh5a1	214579	FALSE	-0.850262	1.52967e-07	6.21658e-05	down	-2.59527	0.000570935	down
ENSMUSG00000042842	Serpinb6b	20708	FALSE	0.907195	0.0171529	0.0831286	up	2.28715	0.0432291	up
ENSMUSG00000051029	Serpinb1b	282663	FALSE	0.992033	0.0353602	0.13235	up	6.16232	0.00404573	up
ENSMUSG00000021360	Gcnt2	14538	FALSE	0.556426	0.016331	0.0803221	up	5.84192	0.0136463	up
ENSMUSG00000074865	Zfp934	77117	FALSE	0.605318	0.0167911	0.0819899	up	2.50192	0.0136463	up
ENSMUSG00000021596	Mctp1	78771	FALSE	1.06526	0.0016705	0.0188431	up	7.93227	0.00404573	up
ENSMUSG00000017778	Cox7c	12867	FALSE	0.793123	0.00163904	0.0186212	up	18.7584	6.66091e-05	up
ENSMUSG00000049517	Rps23	66475	FALSE	3.38851	2.15252e-06	0.000275832	up	28.0432	3.0981e-05	up
ENSMUSG00000021684	Pde8b	218461	FALSE	0.825723	0.00129217	0.015669	up	2.1924	0.0136463	up
ENSMUSG00000078942	Naip6	17952	FALSE	0.921593	0.000252651	0.00548613	up	4.42815	0.0244693	up
ENSMUSG00000021697	Depdc1b	218581	FALSE	-0.313948	0.0738535	0.211496		-2.43449	0.0074921	down
ENSMUSG00000043673	Kcns3	238076	FALSE	2.07194	0.000468032	0.00821887	up	6.35332	0.0432291	up
ENSMUSG00000054459	Vsnl1	26950	FALSE	2.32769	3.21306e-05	0.00149355	up	8.44698	0.0136463	up
ENSMUSG00000061477	Rps7	20115	FALSE	0.810135	0.0018251	0.0197608	up	5.76308	0.000285468	up
ENSMUSG00000036136	Fam110c	104943	FALSE	0.424515	0.238447	0.44138		2.53235	0.0432291	up
ENSMUSG00000004698	Hdac9	79221	TRUE	-0.0902243	0.704847	0.833423		-3.07627	0.0432291	down
ENSMUSG00000020598	Nrcam	319504	FALSE	-0.435889	0.462034	0.655558		-3.46857	0.0432291	down
ENSMUSG00000034892	Rps29	20090	FALSE	4.84718	5.37351e-07	0.000122215	up	28.0144	0.000139562	up
ENSMUSG00000051367	Six1	20471	FALSE	2.68577	0.000104106	0.00306586	up	20.3886	0.000285468	up
ENSMUSG00000034145	Tmem63c	217733	FALSE	1.30435	0.0576434	0.181398	up	5.7041	0.0432291	up
ENSMUSG00000021003	Galc	14420	FALSE	0.430026	0.00885806	0.054103		2.80602	0.0432291	up
ENSMUSG00000079014	Serpina3i	628900	FALSE	0.90609	0.000925535	0.0124785	up	4.83021	0.0432291	up
ENSMUSG00000021070	Bdkrb2	12062	TRUE	1.02525	0.00075762	0.0109516	up	3.66815	0.00404573	up
ENSMUSG00000021270	Hsp90aa1	15519	TRUE	0.670265	0.00468213	0.0354814	up	3.0065	0.0136463	up
ENSMUSG00000021294	Kif26a	668303	FALSE	0.854335	0.000821463	0.0116033	up	2.96706	0.0136463	up
ENSMUSG00000041841	Rpl37	67281	FALSE	0.638331	0.0105877	0.0608279	up	16.273	0.000285468	up
ENSMUSG00000058914	C1qtnf3	81799	FALSE	1.41049	0.00193179	0.0205211	up	14.001	6.66091e-05	up
ENSMUSG00000022324	Matn2	17181	FALSE	0.664864	0.00839221	0.0522639	up	2.32546	0.0136463	up
ENSMUSG00000058600	Rpl30	19946	FALSE	1.25948	2.98906e-05	0.00145604	up	14.0432	0.000139562	up
ENSMUSG00000022330	Osr2	107587	FALSE	1.86748	0.000264316	0.00567163	up	21.9065	1.40152e-05	up
ENSMUSG00000022313	Utp23	78581	FALSE	0.37564	0.00298821	0.0264989		3.27055	3.0981e-05	up
ENSMUSG00000022376	Adcy8	11514	FALSE	1.66135	0.0430557	0.149701	up	6.91823	0.0432291	up
ENSMUSG00000072501	Phf20l1	239510	FALSE	0.216676	0.144717	0.323691		2.34507	0.0074921	up
ENSMUSG00000022603	Mroh4	69439	FALSE	1.93641	0.00513959	0.0378589	up	4.242	0.0432291	up
ENSMUSG00000022594	Lynx1	23936	FALSE	0.776279	0.000136037	0.00368097	up	2.38009	0.0136463	up
ENSMUSG00000079018	Ly6c1	17067	FALSE	1.55877	9.61485e-06	0.000731345	up	5.15968	0.00404573	up
ENSMUSG00000022421	Nptxr	73340	FALSE	0.551931	0.0441173	0.151997	up	3.6276	0.0244693	up
ENSMUSG00000060036	Rpl3	27367	FALSE	1.73633	3.40736e-05	0.0015289	up	27.5749	0.000285468	up
ENSMUSG00000063765	Chadl	214685	FALSE	-0.574208	0.0266376	0.109586	down	-8.76596	0.0432291	down
ENSMUSG00000018865	Sult4a1	29859	FALSE	1.71778	0.00199417	0.0209627	up	9.02707	0.0432291	up
ENSMUSG00000022464	Slc38a4	69354	FALSE	-0.721536	0.184098	0.377089		-9.21243	0.0136463	down
ENSMUSG00000022483	Col2a1	12824	FALSE	-0.630127	0.247881	0.452668		-5.35505	0.0432291	down
ENSMUSG00000023018	Smarcd1	83797	FALSE	-0.524555	4.48101e-06	0.000452042	down	-2.23238	0.000285468	down
ENSMUSG00000023034	Nr4a1	15370	TRUE	-0.633747	0.000672836	0.0102637	down	-3.6825	0.00404573	down
ENSMUSG00000061527	Krt5	110308	FALSE	0.842171	0.146654	0.325836		4.90877	0.0432291	up
ENSMUSG00000062683	Atp5g2	67942	FALSE	0.797203	0.0020207	0.0211003	up	16.8139	6.66091e-05	up
ENSMUSG00000023055	Calcoco1	67488	FALSE	-0.412359	0.000866958	0.0120074		-2.19831	0.00111808	down
ENSMUSG00000046434	Hnrnpa1	15382	TRUE	0.968559	0.000746955	0.0108748	up	23.2989	0.000285468	up
ENSMUSG00000014301	Pam16	66449	FALSE	1.39668	4.70174e-06	0.000469254	up	24.9833	6.66091e-05	up
ENSMUSG00000022841	Ap2m1	11773	FALSE	0.758747	5.81998e-06	0.000514183	up	9.35858	6.66091e-05	up
ENSMUSG00000050821	Fam131a	78408	FALSE	0.132091	0.52693	0.708484		3.31077	0.0432291	up
ENSMUSG00000006958	Chrd	12667	FALSE	0.523511	0.157152	0.340389		4.09017	0.0244693	up
ENSMUSG00000033581	Igf2bp2	319765	FALSE	1.332	0.000987863	0.0130105	up	9.08246	0.0074921	up
ENSMUSG00000022871	Fetub	59083	FALSE	1.61587	0.000423165	0.00772416	up	8.82273	0.00404573	up
ENSMUSG00000038094	Atp13a4	224079	FALSE	0.508334	0.107885	0.268579		3.74111	0.0432291	up
ENSMUSG00000035506	Slc12a8	171286	FALSE	0.906125	0.000576958	0.00932573	up	2.39981	0.0432291	up
ENSMUSG00000022820	Ndufb4	68194	FALSE	0.769601	3.73843e-05	0.00159686	up	4.84446	6.15302e-06	up
ENSMUSG00000075122	Cd80	12519	FALSE	0.703738	0.0155757	0.0776548	up	2.8809	0.0432291	up
ENSMUSG00000036304	Zdhhc23	332175	FALSE	0.324789	0.0858077	0.232349		2.26024	0.0432291	up
ENSMUSG00000052459	Atp6v1a	11964	FALSE	0.405581	0.00210367	0.0216047		4.48499	0.0074921	up
ENSMUSG00000052013	Btla	208154	FALSE	1.13896	0.00816245	0.0513712	up	4.78144	0.0244693	up
ENSMUSG00000035258	Abi3bp	320712	FALSE	1.67524	2.01701e-05	0.00117582	up	5.83572	0.0244693	up
ENSMUSG00000068196	Col8a1	12837	FALSE	0.553532	0.0358159	0.133363	up	8.01024	0.0136463	up
ENSMUSG00000022894	Adamts5	23794	FALSE	1.19408	0.00121955	0.0150387	up	5.497	0.0136463	up
ENSMUSG00000039929	Urb1	207932	FALSE	0.488337	0.000194688	0.00459244		3.06705	0.000285468	up
ENSMUSG00000022951	Rcan1	54720	FALSE	0.578871	4.28226e-05	0.00176043	up	3.50847	3.0981e-05	up
ENSMUSG00000022940	Pigp	56176	FALSE	0.654922	1.59359e-05	0.00102567	up	3.9588	0.000570935	up
ENSMUSG00000062609	Kcnj15	16516	FALSE	1.54079	8.67543e-05	0.00271207	up	4.00788	0.0136463	up
ENSMUSG00000005251	Ripk4	72388	FALSE	0.362956	0.162029	0.347449		2.17744	6.66091e-05	up
ENSMUSG00000038141	Tmem181a	77106	FALSE	0.531469	0.0013524	0.0162412	up	2.17438	0.0432291	up
ENSMUSG00000046991	Wdr27	71682	FALSE	0.875811	0.00192433	0.0204991	up	2.89339	0.0244693	up
ENSMUSG00000069743	Zfp820	75424	FALSE	0.572539	0.0268558	0.110151	up	5.41474	0.00214672	up
ENSMUSG00000044533	Rps2	16898	FALSE	2.11055	0.000318292	0.00636753	up	19.1224	0.000285468	up
ENSMUSG00000033825	Tpsb2	17229	FALSE	1.41099	0.0461497	0.156704	up	2.14701	0.0432291	up
ENSMUSG00000002274	Metrn	70083	FALSE	-0.805963	0.00122456	0.0150387	down	-11.3197	0.0074921	down
ENSMUSG00000037805	Rpl10a	19896	FALSE	0.658933	0.000376418	0.00709162	up	3.41957	0.000285468	up
ENSMUSG00000037446	Tulp1	22157	FALSE	0.414743	0.454806	0.650101		3.33957	0.0244693	up
ENSMUSG00000024011	Pi16	74116	FALSE	1.26437	0.00141735	0.016762	up	5.77139	0.00404573	up
ENSMUSG00000067288	Rps28	54127	FALSE	1.02139	0.000430789	0.00781574	up	25.5761	0.000139562	up
ENSMUSG00000008668	Rps18	20084	FALSE	0.730042	0.00620229	0.0427843	up	20.1065	6.66091e-05	up
ENSMUSG00000024330	Col11a2	12815	FALSE	0.943893	0.0202592	0.0920027	up	6.57111	0.0244693	up
ENSMUSG00000024371	C2	12263	FALSE	0.993432	0.000269149	0.00573109	up	2.48113	0.00404573	up
ENSMUSG00000007030	Vwa7	27762	FALSE	1.16868	0.000128854	0.00355198	up	2.77009	0.00404573	up
ENSMUSG00000003541	Ier3	15937	TRUE	0.0602045	0.82634	0.909038		2.8966	0.0432291	up
ENSMUSG00000037537	H2-M11	224754	FALSE	1.49013	0.000294798	0.00609478	up	3.60884	0.0432291	up
ENSMUSG00000040140	Tdrd6	210510	FALSE	1.02327	0.00630144	0.0432168	up	8.74814	0.0136463	up
ENSMUSG00000003206	Ebi3	50498	FALSE	-0.0478131	0.779565	0.880671		-1.987	0.0432291	down
ENSMUSG00000057863	Rpl36	54217	FALSE	2.67161	1.20329e-05	0.00085152	up	27.9993	0.000285468	up
ENSMUSG00000024043	Arhgap28	268970	FALSE	-0.436302	0.00439276	0.0339027		-4.00057	0.0136463	down
ENSMUSG00000024059	Clip4	78785	FALSE	1.35308	0.00910837	0.0551308	up	4.47642	0.0244693	up
ENSMUSG00000033960	Jcad	240185	FALSE	0.553007	0.00113399	0.0143333	up	2.29069	0.0244693	up
ENSMUSG00000024421	Lama3	16774	FALSE	0.470178	0.0985289	0.253477		3.28929	0.0432291	up
ENSMUSG00000024268	Celf4	108013	FALSE	1.0963	5.75141e-05	0.00209255	up	9.34375	0.00111808	up
ENSMUSG00000024379	Tslp	53603	FALSE	0.383249	0.215065	0.415337		5.55633	0.0244693	up
ENSMUSG00000042834	Nrep	27528	FALSE	-0.806386	3.73728e-05	0.00159686	down	-2.13474	0.0432291	down
ENSMUSG00000037236	Matr3	17184	TRUE	-0.18423	0.0839751	0.229704		-2.54278	0.0244693	down
ENSMUSG00000051242	Pcdhb9	93880	FALSE	1.17537	0.000527053	0.00891415	up	4.64517	0.0244693	up
ENSMUSG00000062210	Tnfaip8	106869	FALSE	-0.312379	0.00744897	0.0483367		-2.67197	0.00404573	down
ENSMUSG00000024590	Lmnb1	16906	FALSE	-0.639279	2.3446e-06	0.000295129	down	-2.3644	0.0244693	down
ENSMUSG00000024598	Fbn2	14119	FALSE	-1.21653	0.00234281	0.0229821	down	-8.0297	0.0074921	down
ENSMUSG00000024600	Slc27a6	225579	FALSE	-0.508742	0.210464	0.409526		-4.15728	0.0136463	down
ENSMUSG00000052026	Slc6a7	240332	FALSE	1.05858	0.016386	0.0805373	up	5.95808	0.0244693	up
ENSMUSG00000046610	Oacyl	319888	FALSE	0.18661	0.374962	0.581938		-7.0136	0.0432291	down
ENSMUSG00000046318	Ccbe1	320924	FALSE	1.81425	0.00572888	0.0407234	up	4.85995	0.0244693	up
ENSMUSG00000024525	Impa2	114663	FALSE	-0.513546	2.45843e-05	0.00132961	down	-3.18731	0.00214672	down
ENSMUSG00000062328	Rpl17	319195	FALSE	2.5778	4.70302e-05	0.00185307	up	28.0145	0.000139562	up
ENSMUSG00000075296	Aldh3b2	621603	FALSE	0.459621	0.191094	0.385167		2.66733	0.0432291	up
ENSMUSG00000024871	Doc2g	60425	FALSE	-0.536482	0.00274645	0.0253021	down	-5.00969	0.0136463	down
ENSMUSG00000024851	Pitpnm1	18739	FALSE	0.234155	0.030971	0.121425		2.20389	0.00404573	up
ENSMUSG00000006457	Actn3	11474	FALSE	1.80289	2.494e-05	0.00133867	up	6.27688	0.0244693	up
ENSMUSG00000006464	Bbs1	52028	FALSE	0.439954	0.00631477	0.0432749		3.24775	0.00404573	up
ENSMUSG00000024873	Cnih2	12794	FALSE	-0.518988	0.00941831	0.0563984	down	-2.78269	0.0432291	down
ENSMUSG00000038274	Fau	14109	FALSE	2.19286	3.13057e-05	0.00147938	up	27.9975	0.000285468	up
ENSMUSG00000054999	Naaladl1	381204	FALSE	0.0681949	0.705839	0.834037		2.29403	0.0432291	up
ENSMUSG00000032648	Pygm	19309	FALSE	0.751554	0.000610743	0.00967395	up	3.9816	0.00111808	up
ENSMUSG00000038812	Trmt112	67674	FALSE	1.49555	6.67466e-05	0.00231562	up	27.0174	6.66091e-05	up
ENSMUSG00000071656	Lrrn4cl	68852	FALSE	1.10522	0.000106402	0.00310819	up	4.11861	0.0432291	up
ENSMUSG00000071644	Eef1g	67160	FALSE	0.454499	0.0184829	0.0868234		5.56316	0.00111808	up
ENSMUSG00000024660	Incenp	16319	FALSE	-0.343025	0.00179978	0.0196772		-2.44282	0.0244693	down
ENSMUSG00000046805	Mpeg1	17476	FALSE	0.835226	4.81514e-06	0.000469254	up	3.45524	0.0244693	up
ENSMUSG00000041491	Cep78	208518	FALSE	-0.352988	0.00945625	0.0564913		-2.44455	0.000570935	down
ENSMUSG00000024726	Carnmt1	67383	FALSE	1.01734	8.42292e-05	0.00268114	up	11.7649	0.000285468	up
ENSMUSG00000024897	Apba1	319924	FALSE	0.525732	0.00537134	0.0390004	up	2.81312	0.00111808	up
ENSMUSG00000042372	Dmrt3	240590	FALSE	2.17937	0.0375995	0.137874	up	12.3722	0.0074921	up
ENSMUSG00000062456	Rpl9-ps6		FALSE	2.03044	0.000427683	0.00776931	up	22.0036	0.000570935	up
ENSMUSG00000024771	Lipk	240633	FALSE	1.64998	0.00142077	0.016762	up	11.4724	0.0136463	up
ENSMUSG00000035783	Acta2	11475	FALSE	-1.26472	0.000137006	0.0036814	down	-6.22896	0.00404573	down
ENSMUSG00000049164	Zfp518a	72672	FALSE	-0.298811	0.11221	0.275415		-4.58882	0.0244693	down
ENSMUSG00000025019	Lcor	212391	FALSE	-0.34398	0.089915	0.239549		-5.05591	0.00404573	down
ENSMUSG00000025154	Arhgap19	71085	FALSE	-0.288167	0.0461372	0.156704		-3.74518	0.0432291	down
ENSMUSG00000011752	Pgam1	18648	FALSE	0.818853	0.00232586	0.0228877	up	10.2603	0.000285468	up
ENSMUSG00000025185	Loxl4	67573	FALSE	1.85376	0.00203247	0.0211638	up	5.27017	0.0432291	up
ENSMUSG00000057506	Bloc1s2	73689	FALSE	0.573125	0.00202726	0.0211251	up	7.02669	6.66091e-05	up
ENSMUSG00000025064	Col17a1	12821	FALSE	0.936575	0.0562288	0.178686	up	6.50429	0.000139562	up
ENSMUSG00000026131	Dst	13518	TRUE	0.668719	0.00552259	0.0398141	up	0.225576	0.129426
ENSMUSG00000008136	Fhl2	14200	FALSE	0.784907	8.93731e-05	0.00275299	up	-0.507707	0.610169
ENSMUSG00000026051	Ecrg4	78896	FALSE	1.14446	0.00351538	0.0293615	up	0.257126	0.610169
ENSMUSG00000025981	Coq10b	67876	FALSE	0.540593	0.000336127	0.00659457	up	2.04547	0.368206
ENSMUSG00000063558	Aox1	11761	FALSE	1.11411	2.97433e-05	0.00145604	up	0	1
ENSMUSG00000025969	Nrp2	18187	FALSE	0.607556	0.00389998	0.0314297	up	2.59601	0.129426
ENSMUSG00000025964	Adam23	23792	FALSE	-1.33777	0.00487097	0.0364656	down	-1.42837	0.129426
ENSMUSG00000026177	Slc11a1	18173	TRUE	0.656198	0.0010439	0.0135232	up	0.104806	0.368206
ENSMUSG00000026170	Cyp27a1	104086	FALSE	0.73581	0.000478931	0.00837923	up	0.828803	0.0753022
ENSMUSG00000051703	Tmem198	319998	FALSE	0.612159	0.00237827	0.0231672	up	0.191964	0.0074921
ENSMUSG00000032883	Acsl3	74205	FALSE	-0.576922	5.30953e-05	0.00199796	down	-0.124058	0.219631
ENSMUSG00000026227	2810459M11Rik	72792	FALSE	-1.16998	0.00625952	0.0430506	down	-1.42318	0.219631
ENSMUSG00000034066	Farp2	227377	FALSE	-0.729106	0.000282645	0.00589493	down	-0.1193	0.368206
ENSMUSG00000067006	Serpinb5	20724	FALSE	0.91409	0.00636139	0.0434395	up	0.65933	0.368206
ENSMUSG00000026389	Steap3	68428	TRUE	0.745347	0.000894041	0.0122395	up	2.02423	0.0753022
ENSMUSG00000026390	Marco	17167	FALSE	-1.68777	0.00557778	0.040147	down	-0.253833	0.129426
ENSMUSG00000042510	AA986860	212439	FALSE	0.69749	0.00629245	0.043176	up	3.92382	0.129426
ENSMUSG00000053024	Cntn2	21367	FALSE	1.60963	8.44453e-05	0.00268114	up	2.06802	0.368206
ENSMUSG00000070643	Sox13	20668	FALSE	-0.534337	0.00447819	0.0343594	down	0	1
ENSMUSG00000041577	Prelp	116847	FALSE	0.776665	0.000905122	0.0123201	up	0.541535	0.368206
ENSMUSG00000026450	Chit1	71884	FALSE	1.76425	0.00034019	0.00665592	up	4.67841	0.0753022
ENSMUSG00000026458	Ppfia4	68507	FALSE	0.579925	0.00693394	0.0462393	up	-1.81032	0.219631
ENSMUSG00000031506	Ptpn7	320139	FALSE	-1.07149	0.00237778	0.0231672	down	0.0116974	0.368206
ENSMUSG00000026365	Cfh	12628	FALSE	1.03676	0.000103818	0.0030637	up	3.78298	0.0753022
ENSMUSG00000032649	Colgalt2	269132	FALSE	-0.655155	0.00237959	0.0231672	down	-0.137385	0.368206
ENSMUSG00000026480	Ncf2	17970	FALSE	0.531988	0.00371236	0.0303649	up	1.05291	0.219631
ENSMUSG00000026478	Lamc1	226519	FALSE	-0.770329	1.31917e-05	0.000913879	down	-2.03679	0.129426
ENSMUSG00000033701	Acbd6	72482	FALSE	-0.553989	0.000136022	0.00368097	down	-0.326475	0.0753022
ENSMUSG00000040181	Fmo1	14261	FALSE	0.983551	0.00338775	0.0286558	up	2.23569	0.0753022
ENSMUSG00000040170	Fmo2	55990	FALSE	1.8118	4.99822e-06	0.000476367	up	1.63587	0.610169
ENSMUSG00000059089	Fcgr4	246256	FALSE	0.852479	0.00561141	0.0402516	up	1.88144	0.0432291
ENSMUSG00000059498	Fcgr3	14131	FALSE	0.537712	0.00356233	0.0296146	up	3.17816	0.0753022
ENSMUSG00000056569	Mpz	17528	FALSE	-1.13807	0.00362627	0.0299536	down	0	1
ENSMUSG00000038147	Cd84	12523	FALSE	0.51726	0.00245677	0.0236599	up	2.92734	0.0753022
ENSMUSG00000044708	Kcnj10	16513	FALSE	0.767656	5.69863e-05	0.00209255	up	0.0191648	0.368206
ENSMUSG00000026548	Slamf9	98365	FALSE	0.64951	0.00581125	0.0411069	up	0.00524861	0.610169
ENSMUSG00000053318	Slamf8	74748	FALSE	0.870746	0.00289994	0.026149	up	2.47998	0.129426
ENSMUSG00000073490	Ifi207	226691	FALSE	0.88563	7.36423e-05	0.00246363	up	0.329195	0.129426
ENSMUSG00000073489	Ifi204	15951	TRUE	1.07383	0.000501163	0.0086013	up	2.42027	0.0753022
ENSMUSG00000090272	Mndal	100040462	FALSE	1.50489	0.000172776	0.00425184	up	3.84981	0.0753022
ENSMUSG00000026536	Ifi211	381308	TRUE	1.47157	2.67196e-05	0.00138476	up	2.53735	0.129426
ENSMUSG00000039997	Ifi203	15950	FALSE	0.96434	0.00112479	0.0143104	up	3.72619	0.129426
ENSMUSG00000026525	Opn3	13603	FALSE	-0.684221	0.00107424	0.0138156	down	-3.80239	0.0753022
ENSMUSG00000039748	Exo1	26909	TRUE	-0.519503	0.000310726	0.00627324	down	-0.638193	0.0244693
ENSMUSG00000038776	Ephx1	13849	TRUE	0.530087	2.07986e-05	0.00120751	up	0.0325111	0.610169
ENSMUSG00000037568	Vash2	226841	FALSE	-0.724189	0.00221121	0.0221735	down	-0.0364807	0.129426
ENSMUSG00000058248	Kcnh1	16510	FALSE	1.37435	0.000891019	0.0122334	up	0.301652	0.129426
ENSMUSG00000037254	Itih2	16425	FALSE	4.00484	0.000106854	0.00311453	up	6.26239	0.0753022
ENSMUSG00000054057	A930004D18Rik		FALSE	-0.917196	7.60935e-06	0.000608064	down	-1.99998	0.610169
ENSMUSG00000054074	Skida1	72668	FALSE	-0.729321	0.000859638	0.0119643	down	-1.64856	0.368206
ENSMUSG00000044628	Rnf208	68846	FALSE	-0.743715	0.00393372	0.0316017	down	-0.0265041	0.610169
ENSMUSG00000026959	Grin1	14810	FALSE	-0.972423	0.00276205	0.0253851	down	0	1
ENSMUSG00000026955	Sapcd2	72080	FALSE	-0.870927	1.70321e-06	0.000242456	down	-2.57444	0.129426
ENSMUSG00000015337	Endog	13804	FALSE	-0.818835	5.02356e-06	0.000476367	down	-0.773994	0.0244693
ENSMUSG00000044320	1700001O22Rik	73598	FALSE	-0.660617	4.95618e-05	0.00191048	down	0	1
ENSMUSG00000026764	Kif5c	16574	FALSE	1.3365	0.00131142	0.0158754	up	4.57909	0.129426
ENSMUSG00000060703	Cd302	66205	FALSE	0.580254	0.00277301	0.0254308	up	-0.761683	0.368206
ENSMUSG00000075324	Fign	60344	FALSE	-1.17998	0.00432993	0.0335769	down	-0.0099224	0.610169
ENSMUSG00000034810	Scn7a	20272	FALSE	0.873043	0.00730415	0.0477894	up	2.79676	0.0753022
ENSMUSG00000027022	Xirp2	241431	FALSE	3.1248	1.50863e-05	0.000992956	up	8.11833	0.0753022
ENSMUSG00000006494	Pdk1	228026	FALSE	-0.724451	7.65775e-05	0.0025178	down	-1.65422	0.00214672
ENSMUSG00000018770	Atp5g3	228033	FALSE	-0.546499	2.51607e-08	1.98826e-05	down	-0.022557	0.610169
ENSMUSG00000001819	Hoxd13	15433	TRUE	1.73252	0.00522398	0.0382497	up	3.99653	0.368206
ENSMUSG00000042499	Hoxd11	15431	FALSE	1.71567	0.00300701	0.0265828	up	2.05246	0.368206
ENSMUSG00000027102	Hoxd8	15437	FALSE	1.1692	0.00437173	0.0337954	up	0.00932199	0.610169
ENSMUSG00000027004	Frzb	20378	FALSE	1.10003	0.00642095	0.0436993	up	3.81013	0.368206
ENSMUSG00000076437	Selenoh	72657	FALSE	-0.568531	5.16369e-06	0.000483213	down	-0.0540726	0.368206
ENSMUSG00000040794	C1qtnf4	67445	FALSE	-0.741597	0.00151509	0.0175924	down	-3.80196	0.129426
ENSMUSG00000074971	Fibin	67606	FALSE	0.853179	0.00530427	0.038612	up	0.469374	0.0753022
ENSMUSG00000027210	Meis2	17536	FALSE	1.09253	0.00464275	0.0353147	up	2.02437	0.368206
ENSMUSG00000078137	Ankrd63	383787	FALSE	-1.20542	0.00472887	0.0356952	down	-0.51473	0.368206
ENSMUSG00000045838	Ccdc9b	214239	FALSE	0.508935	0.00403144	0.0320696	up	0.0883369	0.219631
ENSMUSG00000040035	Disp2	214240	FALSE	0.74345	0.00207337	0.0214044	up	1.49556	0.0432291
ENSMUSG00000074899	Sptbn5	640524	FALSE	0.957163	0.00250129	0.0238461	up	0.015631	0.610169
ENSMUSG00000027254	Map1a	17754	FALSE	0.798672	0.000235972	0.00524506	up	1.07525	0.0074921
ENSMUSG00000027208	Fgf7	14178	FALSE	0.85967	0.00423884	0.0331022	up	0	1
ENSMUSG00000027375	Mal	17153	FALSE	1.57191	0.000654206	0.0100817	up	3.74251	0.0753022
ENSMUSG00000027377	Mall	228576	FALSE	0.787196	0.00735913	0.0481049	up	0.101425	0.368206
ENSMUSG00000027399	Il1a	16175	FALSE	1.07402	0.00429594	0.0333727	up	3.28747	0.0753022
ENSMUSG00000027333	Smox	228608	TRUE	-0.521335	0.00063412	0.00991179	down	-1.54045	0.0753022
ENSMUSG00000079037	Prnp	19122	FALSE	0.637774	5.82945e-05	0.00209919	up	0.543043	0.0753022
ENSMUSG00000027419	Pcsk2	18549	FALSE	-3.27318	0.00769959	0.0494442	down	0	1
ENSMUSG00000037259	Dzank1	241688	FALSE	0.79013	0.00539731	0.0391286	up	2.05926	0.0753022
ENSMUSG00000063873	Slc24a3	94249	FALSE	1.35086	0.00324323	0.0279247	up	2.46252	0.219631
ENSMUSG00000027452	Acss1	68738	FALSE	-0.661723	0.000727741	0.0107411	down	-0.330394	0.219631
ENSMUSG00000027463	Slc52a3	69698	FALSE	0.803453	0.000933175	0.0125341	up	0.14324	0.129426
ENSMUSG00000051817	Sox12	20667	FALSE	-0.637395	0.000143679	0.00379163	down	-1.83837	0.129426
ENSMUSG00000074682	Zcchc3	67917	FALSE	-0.568695	0.000314201	0.00630999	down	-4.95787	0.0753022
ENSMUSG00000027478	Dnmt3b	13436	TRUE	-0.675298	0.000179821	0.00434744	down	-1.38918	0.0432291
ENSMUSG00000084897	Gm14226	50518	FALSE	-1.78887	0.00189417	0.0203188	down	0	1
ENSMUSG00000013338	Fer1l4	74562	FALSE	1.82389	0.00404711	0.0321181	up	5.94652	0.219631
ENSMUSG00000067786	Nnat	18111	FALSE	-1.2439	0.00217484	0.0220334	down	-0.0428247	0.368206
ENSMUSG00000016024	Lbp	16803	FALSE	0.711872	0.000972336	0.0129257	up	0.195429	0.129426
ENSMUSG00000017002	Slpi	20568	FALSE	1.27234	0.00553416	0.0398773	up	0.132201	0.219631
ENSMUSG00000001403	Ube2c	68612	TRUE	-0.615956	2.76981e-06	0.000319475	down	-0.375919	0.129426
ENSMUSG00000056501	Cebpb	12608	TRUE	-0.504926	0.00216373	0.0219365	down	-0.00728052	0.610169
ENSMUSG00000016356	Col20a1	73368	FALSE	0.797799	0.004172	0.0328222	up	0.868541	0.610169
ENSMUSG00000038751	Ptk6	20459	FALSE	1.37117	0.000920103	0.0124488	up	3.68529	0.368206
ENSMUSG00000023279	Bmp15	12155	FALSE	1.32	0.00431076	0.0334513	up	0	1
ENSMUSG00000051592	Ccnb3	209091	FALSE	-1.41913	0.0030736	0.0270538	down	0	1
ENSMUSG00000031170	Slc38a5	209837	FALSE	1.70622	0.00527524	0.038455	up	2.00716	0.368206
ENSMUSG00000015340	Cybb	13058	FALSE	0.799708	0.000136234	0.00368097	up	3.01135	0.0753022
ENSMUSG00000016150	Tenm1	23963	FALSE	2.39482	0.00572357	0.0407218	up	2	0.610169
ENSMUSG00000031391	L1cam	16728	FALSE	0.724794	0.00567013	0.0405083	up	1.25042	0.219631
ENSMUSG00000035150	Eif2s3x	26905	FALSE	0.507313	0.00420524	0.0329561	up	1.84455	0.00214672
ENSMUSG00000034457	Eda2r	245527	FALSE	0.879021	0.00698331	0.0463671	up	-1.90497	0.610169
ENSMUSG00000031216	Stard8	236920	FALSE	0.527331	0.00251778	0.0239552	up	1.32446	0.0753022
ENSMUSG00000031312	Itgb1bp2	26549	FALSE	-0.761182	0.00254736	0.0241515	down	-2.43339	0.0753022
ENSMUSG00000033777	Tlr13	279572	FALSE	0.615945	0.000681821	0.0103528	up	1.35819	0.0753022
ENSMUSG00000049929	Lpar4	78134	FALSE	-1.20663	0.00169401	0.0189475	down	-1.55273	0.219631
ENSMUSG00000031428	Zcchc18	66995	FALSE	-0.956095	0.0059533	0.0415812	down	-0.0880008	0.610169
ENSMUSG00000079418	Atg4a	666468	FALSE	0.629344	5.40973e-05	0.00202495	up	0.0765453	0.129426
ENSMUSG00000042271	Nxt2	237082	FALSE	0.548498	7.49949e-05	0.00249133	up	0.372639	0.0432291
ENSMUSG00000025283	Sat1	20229	TRUE	0.537248	0.000451831	0.00801352	up	1.18209	0.0244693
ENSMUSG00000025287	Acot9	56360	FALSE	0.600529	0.000190687	0.00451303	up	2.53478	0.0753022
ENSMUSG00000031298	Adgrg2	237175	FALSE	0.789838	0.00195568	0.020713	up	2.03608	0.0074921
ENSMUSG00000031293	Rs1	20147	FALSE	0.850448	0.000284329	0.00591921	up	2.50282	0.129426
ENSMUSG00000040855	Reps2	194590	FALSE	1.02942	2.57238e-05	0.00136001	up	0.498063	0.0432291
ENSMUSG00000040808	S100g	12309	FALSE	1.84255	0.00335989	0.0285995	up	5.83079	0.0753022
ENSMUSG00000031380	Vegfd	14205	FALSE	1.03453	0.00622902	0.0429063	up	-2.0062	0.368206
ENSMUSG00000044583	Tlr7	170743	TRUE	0.76714	0.000921299	0.0124488	up	0.639897	0.129426
ENSMUSG00000027500	Stmn2	20257	FALSE	2.68763	3.45721e-05	0.00154155	up	5.69905	0.129426
ENSMUSG00000039519	Cyp7b1	13123	FALSE	0.672383	0.00481077	0.0361481	up	-1.58604	0.610169
ENSMUSG00000003617	Cp	12870	FALSE	0.927922	0.000367054	0.00697059	up	2.61568	0.0753022
ENSMUSG00000027695	Pld1	18805	FALSE	0.507191	0.00190066	0.0203424	up	1.88346	0.610169
ENSMUSG00000050192	Eif5a2	208691	FALSE	0.523832	2.67723e-05	0.00138476	up	0.0261014	0.610169
ENSMUSG00000037016	Frem2	242022	FALSE	-0.911775	0.00336977	0.0286115	down	-5.7745	0.0753022
ENSMUSG00000036362	P2ry13	74191	FALSE	0.652095	0.00716312	0.0471973	up	-1.84988	0.610169
ENSMUSG00000027761	Aadac	67758	FALSE	1.47284	0.000551587	0.00914425	up	4.26458	0.129426
ENSMUSG00000027833	Shox2	20429	FALSE	1.23776	0.000504119	0.00862887	up	1.82354	0.368206
ENSMUSG00000033831	Fgb	110135	FALSE	4.10918	0.000200718	0.00469574	up	6	0.219631
ENSMUSG00000033752	Mnd1	76915	FALSE	-0.51138	1.52072e-05	0.000992956	down	-0.226725	0.219631
ENSMUSG00000028078	Dclk2	70762	FALSE	-0.884514	0.000166746	0.00413205	down	-0.534	0.610169
ENSMUSG00000028066	Pmf1	67037	FALSE	-0.544767	1.04144e-06	0.000176803	down	-0.30831	0.129426
ENSMUSG00000074480	Mex3a	72640	FALSE	-0.626027	1.35566e-05	0.000913879	down	-0.25368	0.129426
ENSMUSG00000027952	Pmvk	68603	FALSE	-0.560608	3.6031e-05	0.00156252	down	-0.0125269	0.368206
ENSMUSG00000042250	Pglyrp4	384997	FALSE	1.85441	0.00016359	0.00408494	up	5.72649	0.0753022
ENSMUSG00000068874	Selenbp1	20341	FALSE	-0.881191	0.00234169	0.0229821	down	-0.426073	0.610169
ENSMUSG00000005628	Tmod4	50874	FALSE	0.717421	0.000271151	0.00575875	up	2.34738	0.129426
ENSMUSG00000038642	Ctss	13040	FALSE	0.74783	0.000739871	0.0108494	up	1.81659	0.129426
ENSMUSG00000015850	Adamtsl4	229595	FALSE	0.728215	0.000161265	0.00407431	up	0.631737	0.129426
ENSMUSG00000028108	Ecm1	13601	FALSE	0.806457	0.000333136	0.00656306	up	2.62619	0.129426
ENSMUSG00000015750	Aph1a	226548	FALSE	0.673862	0.000380403	0.00714934	up	0.214922	0.0432291
ENSMUSG00000015943	Bola1	69168	FALSE	-0.565805	8.63185e-05	0.00271036	down	-0.118507	0.368206
ENSMUSG00000015947	Fcgr1	14129	FALSE	0.75739	0.00132974	0.0160426	up	0.0545839	0.610169
ENSMUSG00000090210	Itga10	213119	FALSE	0.681162	0.00682058	0.0457838	up	2.49297	0.0753022
ENSMUSG00000033147	Slc22a15	242126	FALSE	0.578286	0.00363909	0.0299824	up	0.421564	0.368206
ENSMUSG00000027861	Casq2	12373	FALSE	1.17223	0.000179911	0.00434744	up	0.177861	0.368206
ENSMUSG00000074342	I830077J02Rik	433638	FALSE	0.873961	0.00352756	0.0294288	up	0.0604858	0.219631
ENSMUSG00000058135	Gstm1	14862	TRUE	0.574883	0.00287957	0.0260885	up	0.0798507	0.610169
ENSMUSG00000068744	Psrc1	56742	TRUE	-0.610989	0.00113066	0.0143333	down	-0.802272	0.610169
ENSMUSG00000027997	Casp6	12368	FALSE	-0.517794	5.00681e-05	0.00191172	down	-0.40963	0.0136463
ENSMUSG00000074207	Adh1	11522	FALSE	1.14981	0.00709745	0.0468682	up	1.4477	0.0753022
ENSMUSG00000040213	Kyat3	229905	FALSE	-0.612608	0.000855119	0.0119247	down	-1.29023	0.219631
ENSMUSG00000028266	Lmo4	16911	FALSE	-0.621542	6.02379e-06	0.000526483	down	0.0058123	0.610169
ENSMUSG00000036960	Clca2	229933	FALSE	0.83886	0.00101564	0.0132658	up	2.84936	0.219631
ENSMUSG00000028195	Ccn1	16007	FALSE	-0.603159	0.00058502	0.00943744	down	-0.111673	0.0432291
ENSMUSG00000036745	Ttll7	70892	FALSE	1.16882	0.000135356	0.00368097	up	0.450757	0.219631
ENSMUSG00000045573	Penk	18619	FALSE	1.65747	0.000746079	0.0108732	up	2.27745	0.219631
ENSMUSG00000036062	Phf24	230085	FALSE	1.57993	0.00300195	0.0265634	up	3.71619	0.368206
ENSMUSG00000028469	Npr2	230103	FALSE	0.737924	0.00338867	0.0286558	up	0.957359	0.368206
ENSMUSG00000035637	Grhpr	76238	FALSE	-0.574718	0.00016241	0.00407862	down	0.00796563	0.610169
ENSMUSG00000035615	Frmpd1	666060	FALSE	1.18	0.0017627	0.0194362	up	0.035226	0.368206
ENSMUSG00000028327	Stra6l	74152	FALSE	0.793709	0.00182686	0.0197608	up	1.9691	0.368206
ENSMUSG00000028333	Anp32b	67628	FALSE	-0.572529	2.98755e-09	7.5393e-06	down	-1.55357	2.61503e-06
ENSMUSG00000028392	Bspry	192120	FALSE	-0.71347	0.00249597	0.0238461	down	0	1
ENSMUSG00000028358	Zfp618	72701	FALSE	-0.95835	0.000145763	0.00382525	down	-1.5406	0.368206
ENSMUSG00000066113	Adamtsl1	77739	FALSE	0.842865	0.000902426	0.0122951	up	0.610441	0.610169
ENSMUSG00000028497	Hacd4	66775	FALSE	0.65585	0.00216092	0.0219365	up	-1.58055	0.610169
ENSMUSG00000067261	Foxd3	15221	FALSE	-1.64503	0.0016171	0.0184013	down	-0.100575	0.219631
ENSMUSG00000034853	Acot11	329910	FALSE	0.659665	0.000560215	0.00920089	up	-1.44006	0.610169
ENSMUSG00000028716	Pdzk1ip1	67182	FALSE	1.14244	0.00640717	0.0436473	up	5.28584	0.0753022
ENSMUSG00000028713	Cyp4b1	13120	FALSE	1.15706	0.000521954	0.00884895	up	0.386513	0.0753022
ENSMUSG00000028645	Slc2a1	20525	FALSE	-0.636448	0.00430294	0.0334089	down	0.244285	0.610169
ENSMUSG00000070803	Cited4	56222	FALSE	-0.609685	0.00522133	0.0382497	down	-0.573386	0.368206
ENSMUSG00000078570	1110065P20Rik	68920	FALSE	-0.537903	5.74848e-05	0.00209255	down	-1.7092	0.0244693
ENSMUSG00000028859	Csf3r	12986	FALSE	0.831201	0.000710204	0.010589	up	0	1
ENSMUSG00000062545	Tlr12	384059	FALSE	1.05789	0.000562899	0.00920308	up	-0.0053525	0.610169
ENSMUSG00000078532	Nkain1	67149	FALSE	-0.596581	0.00173493	0.0192493	down	0	1
ENSMUSG00000028885	Smpdl3b	100340	FALSE	-0.618059	0.00586269	0.0413675	down	-1.99871	0.610169
ENSMUSG00000028884	Rpa2	19891	TRUE	-0.518298	2.74497e-05	0.00140165	down	-0.82142	0.219631
ENSMUSG00000037731	Themis2	230787	FALSE	0.765627	0.00161153	0.0183946	up	0.180784	0.129426
ENSMUSG00000036896	C1qc	12262	FALSE	0.506002	0.00325645	0.0279709	up	0.363242	0.219631
ENSMUSG00000028758	Kif17	16559	FALSE	0.617795	0.00616806	0.0425689	up	0.880784	0.0244693
ENSMUSG00000028743	Akr7a5	110198	FALSE	-0.560074	5.78317e-05	0.0020959	down	-0.426488	0.0244693
ENSMUSG00000060572	Mfap2	17150	FALSE	-0.97271	0.00737015	0.0481548	down	-2.88004	0.129426
ENSMUSG00000028979	Masp2	17175	FALSE	1.1271	6.74063e-05	0.00232008	up	1.67511	0.0753022
ENSMUSG00000024793	Tnfrsf25	85030	FALSE	0.850607	0.000162583	0.00407862	up	1.53849	0.0136463
ENSMUSG00000028943	Espn	56226	FALSE	-0.790421	0.000153326	0.00395134	down	0	1
ENSMUSG00000057751	Megf6	230971	FALSE	-0.92788	0.00350854	0.0293339	down	-0.0057184	0.610169
ENSMUSG00000074738	Fndc10	230991	FALSE	-0.863014	5.6383e-05	0.00208852	down	0	1
ENSMUSG00000053178	Mterf1b	208595	FALSE	0.674262	0.000264362	0.00567163	up	0.777929	0.00404573
ENSMUSG00000040537	Adam22	11496	FALSE	1.11639	4.86985e-05	0.00189777	up	1.90291	0.129426
ENSMUSG00000039934	Gsap	212167	FALSE	0.859178	6.04298e-06	0.000526483	up	0.476148	0.219631
ENSMUSG00000044968	Napepld	242864	FALSE	0.500138	0.00306498	0.0270113	up	0.54079	0.0753022
ENSMUSG00000028949	Smarcd3	66993	FALSE	0.827265	4.2867e-06	0.000435529	up	0.0553745	0.129426
ENSMUSG00000055235	Wdr86	269633	FALSE	-1.04628	0.00169441	0.0189475	down	-0.411285	0.610169
ENSMUSG00000044681	Cnpy1	269637	FALSE	1.74183	0.0044615	0.0343029	up	2.5924	0.368206
ENSMUSG00000029131	Dnajb6	23950	FALSE	0.56697	0.0001684	0.00416578	up	1.62942	0.000570935
ENSMUSG00000029175	Slc35f6	74919	FALSE	0.526939	3.39772e-05	0.0015289	up	1.06051	0.000139562
ENSMUSG00000029166	Mapre3	100732	FALSE	0.649567	1.49226e-05	0.000991864	up	0.0200761	0.219631
ENSMUSG00000101678	Gm29609		FALSE	0.760236	0.000738355	0.0108383	up	1.24388	0.0753022
ENSMUSG00000037224	Zfyve28	231125	FALSE	1.01267	0.00272451	0.025194	up	2.26992	0.219631
ENSMUSG00000029102	Hgfac	54426	FALSE	1.19135	0.000340919	0.00666103	up	-2.02459	0.368206
ENSMUSG00000029098	Acox3	80911	FALSE	0.549274	0.00455141	0.03475	up	0.560303	0.219631
ENSMUSG00000029093	Sorcs2	81840	FALSE	1.16479	0.00015219	0.0039359	up	0.588338	0.0244693
ENSMUSG00000029119	Man2b2	17160	FALSE	0.770471	6.73065e-05	0.00232008	up	0.277159	0.129426
ENSMUSG00000029121	Crmp1	12933	FALSE	1.22063	0.00279734	0.0255803	up	1.95151	0.368206
ENSMUSG00000029084	Cd38	12494	FALSE	0.57542	0.0073901	0.048167	up	-0.399853	0.368206
ENSMUSG00000045790	Ccdc149	100503884	FALSE	0.602394	0.00567416	0.0405137	up	0.492176	0.129426
ENSMUSG00000039252	Lgi2	246316	FALSE	1.10225	0.00564431	0.040405	up	2.0092	0.129426
ENSMUSG00000051498	Tlr6	21899	FALSE	0.62039	0.00093678	0.0125705	up	0.450389	0.129426
ENSMUSG00000029206	Nsun7	70918	FALSE	1.01503	0.00374503	0.0305794	up	0.0161511	0.610169
ENSMUSG00000029154	Cwh43	231293	FALSE	1.42159	0.00337328	0.0286115	up	2.06115	0.368206
ENSMUSG00000029375	Cxcl15	20309	FALSE	3.49925	0.000126304	0.00352958	up	9.40094	0.0753022
ENSMUSG00000029378	Areg	11839	FALSE	2.33908	0.00555777	0.0400272	up	5.89858	0.129426
ENSMUSG00000029403	Cdkl2	53886	FALSE	0.750503	0.000549443	0.00911934	up	0.434981	0.0753022
ENSMUSG00000029385	Ccng2	12452	TRUE	-0.51227	0.000826921	0.0116562	down	-1.59317	0.0136463
ENSMUSG00000050640	Tmem150c	231503	FALSE	0.600697	0.00776751	0.0497662	up	0.101151	0.219631
ENSMUSG00000029314	Gpat3	231510	FALSE	0.981733	0.00424018	0.0331022	up	1.28415	0.0136463
ENSMUSG00000029313	Aff1	17355	FALSE	0.624402	4.12504e-06	0.00042212	up	0.055292	0.219631
ENSMUSG00000029279	Brdt	114642	FALSE	0.616079	0.00247079	0.0237463	up	0.338664	0.610169
ENSMUSG00000029499	Pxmp2	19301	FALSE	-0.65467	0.00236776	0.0231154	down	0	1
ENSMUSG00000063430	Wscd2	320916	FALSE	1.61814	0.00596253	0.0415944	up	1.97408	0.129426
ENSMUSG00000041548	Hspb8	80888	FALSE	1.06674	0.000219267	0.00499817	up	0.782208	0.0753022
ENSMUSG00000029442	Wdr66	269701	FALSE	0.681243	0.00229621	0.0227288	up	0.342471	0.0753022
ENSMUSG00000015944	Castor2	80909	FALSE	0.516795	0.00289462	0.0261251	up	0.256318	0.219631
ENSMUSG00000070473	Cldn3	12739	FALSE	-0.907642	0.00199976	0.0209823	down	-0.269204	0.610169
ENSMUSG00000001739	Cldn15	60363	FALSE	0.641709	0.00136275	0.0162974	up	1.01723	0.368206
ENSMUSG00000023328	Ache	11423	TRUE	0.869185	0.00293569	0.026279	up	3.66469	0.129426
ENSMUSG00000079173	Zan	22635	FALSE	1.14763	0.00713445	0.0470907	up	0.784458	0.610169
ENSMUSG00000089984	Fbxo24	71176	FALSE	0.789471	0.000586067	0.00944079	up	2.02127	0.00214672
ENSMUSG00000046245	Pilra	231805	FALSE	0.612699	0.000413461	0.00760812	up	1.88346	0.219631
ENSMUSG00000029727	Cyp3a13	13113	FALSE	1.39413	0.00757716	0.0488344	up	3.94968	0.219631
ENSMUSG00000036565	Ttyh3	78339	FALSE	-0.55181	0.00171584	0.0190971	down	-0.725567	0.0432291
ENSMUSG00000039683	Sdk1	330222	FALSE	0.955507	0.0060333	0.0419646	up	0.525206	0.0753022
ENSMUSG00000095040	1700001J03Rik	69282	FALSE	1.1467	0.0036118	0.029921	up	2.78091	0.129426
ENSMUSG00000041298	Katnal1	231912	FALSE	0.555356	4.67271e-05	0.00184624	up	0.0674871	0.129426
ENSMUSG00000029659	Medag	70717	FALSE	1.24821	0.00187274	0.0201649	up	1.31513	0.219631
ENSMUSG00000029759	Pon3	269823	FALSE	0.678874	0.00116727	0.0146672	up	-0.0286493	0.610169
ENSMUSG00000029754	Dlx6	13396	FALSE	1.74365	0.00197474	0.0208408	up	0.357003	0.368206
ENSMUSG00000032625	Thsd7a	330267	FALSE	0.850643	0.00452534	0.0346067	up	1.36328	0.129426
ENSMUSG00000000058	Cav2	12390	FALSE	0.603399	0.00068931	0.0103999	up	-1.97008	0.610169
ENSMUSG00000071537	Klrg2	74253	FALSE	1.22811	0.00101665	0.0132668	up	5.16734	0.0753022
ENSMUSG00000029925	Tbxas1	21391	FALSE	0.650012	0.00541978	0.0392121	up	0.152085	0.0753022
ENSMUSG00000029811	Aoc1	76507	FALSE	1.74155	0.000225697	0.0051069	up	-1.68062	0.610169
ENSMUSG00000038210	Hoxa11	15396	FALSE	-0.746873	0.00605039	0.0420629	down	0	1
ENSMUSG00000030043	Tacr1	21336	FALSE	1.23173	0.00526589	0.038431	up	0.0099842	0.610169
ENSMUSG00000059430	Actg2	11468	FALSE	-1.48957	6.52279e-05	0.00228149	down	0	1
ENSMUSG00000033735	Spr	20751	FALSE	-0.508968	2.64273e-05	0.00137693	down	-0.235132	0.0432291
ENSMUSG00000030047	Arhgap25	232201	FALSE	0.548456	0.00244145	0.0235599	up	0.0258778	0.368206
ENSMUSG00000044927	H1f10	243529	TRUE	-1.16779	4.46662e-08	2.76232e-05	down	-0.536547	0.0753022
ENSMUSG00000033152	Podxl2	319655	FALSE	-0.602561	0.00476359	0.0359074	down	-2.20407	0.219631
ENSMUSG00000030091	Nup210	54563	FALSE	-0.811063	2.27986e-05	0.00128177	down	0	1
ENSMUSG00000030254	Rad18	58186	TRUE	-0.516644	3.88121e-05	0.00163817	down	-1.88715	0.219631
ENSMUSG00000030276	Ttll3	101100	FALSE	0.666238	0.00112927	0.0143333	up	0.502155	0.0753022
ENSMUSG00000009394	Syn2	20965	FALSE	1.50646	0.00243201	0.0235327	up	0.0904573	0.368206
ENSMUSG00000048489	Depp1	213393	FALSE	-0.703663	0.00166923	0.0188431	down	-1.13357	0.0074921
ENSMUSG00000030110	Ret	19713	FALSE	-1.136	0.00403572	0.0320696	down	-0.0110732	0.610169
ENSMUSG00000007827	Ankrd26	232339	TRUE	-0.571328	0.00147978	0.0172528	down	-0.219171	0.368206
ENSMUSG00000058979	Hdhd5	214932	FALSE	-0.509008	0.0005623	0.00920308	down	-4.31878	0.0753022
ENSMUSG00000040552	C3ar1	12267	FALSE	0.595496	0.000303022	0.00617505	up	1.5758	0.219631
ENSMUSG00000055172	C1ra	50909	FALSE	0.682861	0.000643646	0.0100276	up	0.351943	0.368206
ENSMUSG00000053063	Clec12a	232413	FALSE	0.933389	0.0010404	0.0135093	up	5.59825	0.0753022
ENSMUSG00000030205	Gprc5d	93746	FALSE	-1.83212	0.000598299	0.00958357	down	-0.0287491	0.219631
ENSMUSG00000030225	Dera	232449	FALSE	-0.574962	2.12642e-06	0.000274966	down	-0.0653702	0.129426
ENSMUSG00000071112	Spx	319552	FALSE	0.658542	0.00122995	0.0150765	up	-0.0114421	0.610169
ENSMUSG00000058818	Pirb	18733	FALSE	0.654504	0.00193064	0.0205211	up	0.280352	0.368206
ENSMUSG00000055541	Lair1	52855	FALSE	0.906486	0.000156705	0.00398742	up	0.0739371	0.219631
ENSMUSG00000055633	Zfp580	68992	FALSE	-0.684431	0.000590457	0.0094793	down	0	1
ENSMUSG00000049600	Zbtb45	232879	FALSE	-0.526729	5.26271e-06	0.000486083	down	-0.112144	0.0136463
ENSMUSG00000074361	C5ar2	319430	FALSE	0.753734	0.00310032	0.0271921	up	1.57824	0.219631
ENSMUSG00000001988	Npas1	18142	FALSE	0.632176	0.00355324	0.0295736	up	1.21292	0.368206
ENSMUSG00000011263	Exoc3l2	74463	FALSE	0.821978	4.05511e-05	0.00170147	up	0.467634	0.0244693
ENSMUSG00000002985	Apoe	11816	TRUE	0.703142	0.000597068	0.00957462	up	0.0291202	0.610169
ENSMUSG00000040498	Igsf23	70080	FALSE	-0.77178	0.00264872	0.0247486	down	0.104452	0.368206
ENSMUSG00000064264	Zfp428	232969	FALSE	-0.993488	2.21339e-08	1.9318e-05	down	-0.666284	0.0753022
ENSMUSG00000066721	Zfp575	101544	FALSE	-0.700862	0.00422036	0.03302	down	-4.0452	0.219631
ENSMUSG00000008496	Pou2f2	18987	FALSE	0.712902	0.00065392	0.0100817	up	0.803076	0.219631
ENSMUSG00000005447	Pafah1b3	18476	FALSE	-0.556867	4.52368e-07	0.000109974	down	-0.311911	0.0753022
ENSMUSG00000040424	Hipk4	233020	FALSE	-0.547572	0.00287799	0.0260885	down	-0.00705171	0.610169
ENSMUSG00000037552	Plekhg2	101497	FALSE	-0.504686	9.00414e-05	0.0027662	down	-0.210629	0.0136463
ENSMUSG00000045948	Mrps12	24030	FALSE	-0.661555	9.60049e-07	0.000170697	down	-0.354677	0.00404573
ENSMUSG00000053985	Zfp14	243906	FALSE	0.549111	0.000104561	0.00306827	up	0.167414	0.0074921
ENSMUSG00000074218	Cox7a1	12865	FALSE	-0.64538	0.000540584	0.00905593	down	0	1
ENSMUSG00000019194	Scn1b	20266	FALSE	0.709145	0.000497066	0.00858042	up	0.566046	0.0244693
ENSMUSG00000004609	Cd33	12489	FALSE	0.55965	0.00107057	0.013786	up	2.46926	0.219631
ENSMUSG00000044737	Klk14	317653	FALSE	2.14376	0.000243588	0.00536346	up	4.44952	0.219631
ENSMUSG00000067616	Klk11	56538	FALSE	2.08648	0.000193353	0.00456852	up	6.11653	0.129426
ENSMUSG00000004473	Clec11a	20256	FALSE	0.850922	0.00741479	0.048225	up	0.373066	0.368206
ENSMUSG00000038502	Ptov1	84113	FALSE	-0.519979	3.0124e-08	2.0404e-05	down	-0.0208381	0.368206
ENSMUSG00000030796	Tead2	21677	FALSE	-0.557958	3.38542e-05	0.0015289	down	0	1
ENSMUSG00000003865	Gys1	14936	FALSE	-0.686036	9.14218e-06	0.00070291	down	-0.393145	0.0244693
ENSMUSG00000042918	Mamstr	74490	FALSE	-0.673763	0.00122182	0.0150387	down	-2.31038	0.0753022
ENSMUSG00000033585	Ndn	17984	TRUE	-1.44574	0.00025292	0.00548613	down	-0.438613	0.368206
ENSMUSG00000070527	Mkrn3	22652	FALSE	-0.62134	0.000688857	0.0103999	down	-3.83174	0.219631
ENSMUSG00000030554	Synm	233335	FALSE	0.596762	0.00156719	0.0180646	up	1.35944	0.0432291
ENSMUSG00000055652	Klhl25	207952	FALSE	-0.595885	2.651e-07	8.02293e-05	down	-0.0749216	0.0244693
ENSMUSG00000070469	Adamtsl3	269959	FALSE	2.24932	0.00012487	0.00350326	up	2.04505	0.219631
ENSMUSG00000070462	Tlnrd1	80889	FALSE	-0.551757	0.00064908	0.0100682	down	-0.0133432	0.368206
ENSMUSG00000052353	Cemip	80982	FALSE	1.5219	7.56754e-05	0.00250327	up	4.45522	0.0753022
ENSMUSG00000051515	Fam181b	58238	FALSE	-0.759109	0.00106137	0.0136996	down	-2.639	0.368206
ENSMUSG00000044952	Kctd21	622320	FALSE	0.539115	2.01297e-05	0.00117582	up	0.434099	0.0136463
ENSMUSG00000035686	Thrsp	21835	FALSE	-1.47279	0.00105401	0.0136293	down	-0.101942	0.368206
ENSMUSG00000051727	Kctd14	233529	FALSE	-0.564988	0.00055299	0.00915684	down	-0.305366	0.368206
ENSMUSG00000030761	Myo7a	17921	FALSE	0.579181	0.00683427	0.0458405	up	1.42362	0.219631
ENSMUSG00000007946	Phox2a	11859	FALSE	-0.799281	0.00198148	0.0208929	down	-2.38014	0.129426
ENSMUSG00000048065	Cyb5r2	320635	FALSE	0.881993	0.00117191	0.0146995	up	0	1
ENSMUSG00000005686	Ampd3	11717	FALSE	0.679652	0.000779234	0.0111497	up	-0.396193	0.219631
ENSMUSG00000030772	Dkk3	50781	FALSE	0.765992	0.00434096	0.0336306	up	1.99879	0.610169
ENSMUSG00000030867	Plk1	18817	TRUE	-0.67195	2.38171e-07	7.69941e-05	down	-1.62072	0.0753022
ENSMUSG00000042978	Sbk1	104175	FALSE	-0.691613	6.67568e-07	0.000142647	down	-0.491996	0.0432291
ENSMUSG00000030730	Atp2a1	11937	FALSE	1.14712	0.00367537	0.0301839	up	2.26994	0.219631
ENSMUSG00000063065	Mapk3	26417	TRUE	-0.513027	6.75275e-05	0.00232008	down	-0.0309666	0.219631
ENSMUSG00000030695	Aldoa	11674	FALSE	-0.612253	0.000409111	0.00753781	down	-0.115762	0.219631
ENSMUSG00000030685	Kctd13	233877	TRUE	-0.500701	2.32938e-05	0.00129818	down	-0.261129	0.129426
ENSMUSG00000030680	Pagr1a		TRUE	-0.541243	8.80965e-05	0.00274198	down	-0.185357	0.129426
ENSMUSG00000030678	Maz	17188	FALSE	-0.626931	1.46601e-10	2.08526e-06	down	-0.678268	0.00111808
ENSMUSG00000030677	Kif22	110033	TRUE	-0.642223	1.01025e-07	5.13207e-05	down	-1.95156	0.0136463
ENSMUSG00000054716	Zfp771	244216	FALSE	-0.850027	4.80741e-09	9.21516e-06	down	-1.57068	0.0432291
ENSMUSG00000049091	Sephs2	20768	FALSE	-0.525628	7.96004e-06	0.000632534	down	-0.380298	0.0136463
ENSMUSG00000030814	Bcl7c	12055	FALSE	-0.550565	2.99514e-07	8.52057e-05	down	-0.315377	0.0244693
ENSMUSG00000042340	Ctf1	13019	FALSE	-0.613328	1.99306e-05	0.00117582	down	-0.348272	0.0244693
ENSMUSG00000030811	Fbxl19	233902	FALSE	-0.705562	6.64698e-09	1.05052e-05	down	-1.0531	6.66091e-05
ENSMUSG00000030802	Bckdk	12041	FALSE	-0.60282	2.70737e-08	2.00801e-05	down	-1.38169	0.00214672
ENSMUSG00000030800	Prss8	76560	FALSE	-0.948173	8.95515e-06	0.000692272	down	-5.77727	0.219631
ENSMUSG00000030789	Itgax	16411	FALSE	0.932567	1.61105e-05	0.0010259	up	0.2959	0.368206
ENSMUSG00000040331	Nsmce4a	67872	TRUE	-0.570249	3.18025e-09	7.5393e-06	down	-0.0594545	0.0136463
ENSMUSG00000063179	Pstk	214580	FALSE	-0.704158	2.72251e-07	8.06769e-05	down	-0.34215	0.00214672
ENSMUSG00000030862	Cpxm2	55987	FALSE	1.22126	0.000809332	0.0114775	up	1.62995	0.129426
ENSMUSG00000030970	Ctbp2	13017	FALSE	-0.708033	2.82342e-08	2.00801e-05	down	-0.212212	0.0244693
ENSMUSG00000030976	Tex36	73808	FALSE	-1.06538	0.00636834	0.043466	down	-0.0965848	0.368206
ENSMUSG00000066129	Kndc1	76484	FALSE	-1.10973	0.00218025	0.0220569	down	-0.059958	0.219631
ENSMUSG00000047751	Utf1	22286	FALSE	-2.76692	2.7411e-06	0.000319475	down	-0.206287	0.0432291
ENSMUSG00000025480	Syce1	74075	FALSE	-1.12963	0.0029699	0.0264078	down	0	1
ENSMUSG00000038637	Lrrc56	70552	FALSE	-0.571436	0.00180975	0.0197407	down	-0.178821	0.368206
ENSMUSG00000051007	Gatd1	213350	FALSE	-0.539402	2.19249e-05	0.00124744	down	-0.290763	0.0136463
ENSMUSG00000025508	Rplp2	67186	FALSE	-0.510004	0.000759628	0.0109695	down	-0.338511	0.00404573
ENSMUSG00000025509	Pnpla2	66853	FALSE	-0.592996	4.04366e-05	0.00170147	down	-0.0421397	0.129426
ENSMUSG00000048200	Cracr2b	213573	FALSE	-0.650315	0.000142079	0.00376765	down	0	1
ENSMUSG00000002957	Ap2a2	11772	FALSE	-0.507583	3.98537e-07	0.000103069	down	-0.134083	0.0244693
ENSMUSG00000061723	Tnnt3	21957	FALSE	2.25514	0.00522457	0.0382497	up	7.42172	0.0753022
ENSMUSG00000037664	Cdkn1c	12577	FALSE	-2.54927	1.18206e-05	0.000840682	down	-0.0328581	0.610169
ENSMUSG00000059119	Nap1l4	17955	FALSE	-0.504239	7.77426e-05	0.00253046	down	-0.0541068	0.368206
ENSMUSG00000058454	Dhcr7	13360	FALSE	-0.614206	0.00029702	0.00611544	down	-0.0221681	0.610169
ENSMUSG00000019767	Ccdc170	100504234	FALSE	1.25413	0.00128656	0.0156144	up	2.64904	0.129426
ENSMUSG00000039891	Txlnb	378431	FALSE	1.54256	8.44025e-05	0.00268114	up	2.09821	0.129426
ENSMUSG00000037440	Vnn1	22361	FALSE	2.10893	0.00062059	0.00977549	up	7.32118	0.129426
ENSMUSG00000019998	Stx7	53331	FALSE	0.672466	3.56787e-05	0.00155197	up	0.295808	0.0432291
ENSMUSG00000015519	2310057J18Rik	67719	FALSE	3.07036	1.42315e-06	0.000217666	up	2	0.610169
ENSMUSG00000020108	Ddit4	74747	TRUE	-0.732206	2.21474e-05	0.00125508	down	-0.0543559	0.219631
ENSMUSG00000037868	Egr2	13654	FALSE	-0.85807	0.00109591	0.0140373	down	0	1
ENSMUSG00000037762	Slc16a9	66859	FALSE	1.34351	0.00202192	0.0211003	up	0.5012	0.368206
ENSMUSG00000033307	Mif	17319	TRUE	0.663544	0.00311409	0.0272509	up	0	1
ENSMUSG00000033208	S100b	20203	FALSE	1.29732	0.00593336	0.0415812	up	0	1
ENSMUSG00000020262	Adarb1	110532	FALSE	0.617899	0.000314524	0.00630999	up	0	1
ENSMUSG00000051652	Lrrc3	237387	FALSE	0.767632	0.00274949	0.0253078	up	0	1
ENSMUSG00000000731	Aire	11634	FALSE	-1.17548	0.00674713	0.0454194	down	-3.52662	0.0753022
ENSMUSG00000000374	Trappc10	216131	FALSE	0.56131	0.000205762	0.00477447	up	0.0210664	0.368206
ENSMUSG00000043822	Adamtsl5	66548	FALSE	0.832199	0.000662539	0.0101395	up	2.58138	0.0753022
ENSMUSG00000035242	Oaz1	18245	FALSE	0.630793	0.00139479	0.0165605	up	1.01989	0.368206
ENSMUSG00000034949	Zfr2	103406	FALSE	0.514367	0.0032454	0.0279248	up	0.0210364	0.219631
ENSMUSG00000020032	Nuak1	77976	TRUE	0.818508	0.00185581	0.0200281	up	0.450699	0.129426
ENSMUSG00000059602	Syn3	27204	FALSE	0.623774	0.00375122	0.0306124	up	0.633415	0.0432291
ENSMUSG00000020044	Timp3	21859	FALSE	0.539155	0.00320565	0.0277187	up	2.54187	0.219631
ENSMUSG00000020018	Snrpf	69878	FALSE	-0.693196	0.00522455	0.0382497	down	-0.325439	0.129426
ENSMUSG00000020019	Ntn4	57764	FALSE	0.95535	2.37655e-05	0.00129818	up	0.12987	0.219631
ENSMUSG00000020023	Tmcc3	319880	FALSE	0.605323	0.000247876	0.00543265	up	0.439245	0.610169
ENSMUSG00000074785	Plxnc1	54712	FALSE	0.520777	0.00664488	0.0448831	up	1.44883	0.219631
ENSMUSG00000019929	Dcn	13179	FALSE	1.46534	0.00384964	0.0311803	up	4.01429	0.219631
ENSMUSG00000002578	Ikzf4	22781	FALSE	0.58001	0.00337896	0.0286426	up	0.0145635	0.610169
ENSMUSG00000090247	Bloc1s1	14533	FALSE	-0.556165	0.00296935	0.0264078	down	-1.54952	0.00404573
ENSMUSG00000089736	Tgfbr3l	100044509	FALSE	0.667992	0.00393053	0.0316017	up	1.33531	0.0753022
ENSMUSG00000008206	Cers4	67260	FALSE	0.610456	0.00426799	0.0332431	up	-0.768872	0.610169
ENSMUSG00000031497	Tnfsf13b	24099	FALSE	1.0452	1.61558e-05	0.0010259	up	0.0137861	0.610169
ENSMUSG00000031504	Rab20	19332	FALSE	0.61224	2.63805e-05	0.00137693	up	0.0143464	0.610169
ENSMUSG00000031441	Atp11a	50770	FALSE	0.591815	3.7791e-05	0.00160459	up	0.163621	0.0753022
ENSMUSG00000050052	Tdrp	72148	FALSE	0.785596	0.00517117	0.0379735	up	1.02358	0.368206
ENSMUSG00000031543	Ank1	11733	FALSE	0.83623	0.00612876	0.0423387	up	0.290369	0.368206
ENSMUSG00000031548	Sfrp1	20377	FALSE	1.00908	0.0010357	0.0134744	up	0.0116141	0.610169
ENSMUSG00000031574	Star	20845	FALSE	0.680639	0.000180019	0.00434744	up	1.97248	0.0074921
ENSMUSG00000050914	Ankrd37	654824	FALSE	-0.963978	5.26456e-05	0.00198959	down	-1.44166	0.0432291
ENSMUSG00000031613	Hpgd	15446	FALSE	1.33338	0.00086835	0.012015	up	4.14418	0.129426
ENSMUSG00000004319	Clcn3	12725	FALSE	0.659165	0.000237907	0.00526281	up	0	1
ENSMUSG00000036469	Marchf1	72925	FALSE	0.680543	0.00201837	0.021097	up	3.38032	0.129426
ENSMUSG00000036246	Gmip	78816	FALSE	0.54829	3.05293e-05	0.00146246	up	0.0427322	0.610169
ENSMUSG00000036151	Tm6sf2	107770	FALSE	0.772897	0.0005135	0.00875782	up	5.40468	0.0753022
ENSMUSG00000019139	Isyna1	71780	FALSE	-0.533829	0.00660197	0.0446748	down	-1.98614	0.610169
ENSMUSG00000000792	Slc5a5	114479	FALSE	1.14491	0.00331523	0.0282772	up	6.55135	0.129426
ENSMUSG00000031807	Pgls	66171	FALSE	-0.510597	3.50112e-05	0.00155056	down	-0.717428	0.000139562
ENSMUSG00000031803	B3gnt3	72297	FALSE	1.21508	0.000206985	0.00479398	up	1.55919	0.219631
ENSMUSG00000048148	Nwd1	319555	FALSE	0.904703	0.00164256	0.0186348	up	0.0189274	0.368206
ENSMUSG00000031709	Tbc1d9	71310	FALSE	0.636301	0.000422927	0.00772416	up	0.00887994	0.610169
ENSMUSG00000063253	Scoc	56367	FALSE	0.869474	7.30379e-07	0.000146323	up	1.0513	0.0136463
ENSMUSG00000056155	Nanos3	244551	FALSE	-0.988521	3.72392e-05	0.00159686	down	-2.586	0.368206
ENSMUSG00000053560	Ier2	15936	FALSE	-0.565468	1.28868e-05	0.000902967	down	-0.0197643	0.610169
ENSMUSG00000031775	Pllp	67801	FALSE	0.963182	0.00412895	0.0325556	up	1.80626	0.129426
ENSMUSG00000061577	Adgrg5	382045	FALSE	0.749821	0.00389934	0.0314297	up	0.503986	0.219631
ENSMUSG00000036564	Ndrg4	234593	FALSE	0.916642	0.000284641	0.00591921	up	4.91788	0.129426
ENSMUSG00000031877	Ces2g	72361	FALSE	1.87108	1.00108e-05	0.000747064	up	2.03447	0.129426
ENSMUSG00000014776	Nol3	78688	FALSE	0.708001	0.00316578	0.0275576	up	0.892185	0.0753022
ENSMUSG00000014782	Plekhg4	102075	FALSE	0.871734	0.00284886	0.0259425	up	1.53276	0.0244693
ENSMUSG00000008450	Nutf2	68051	FALSE	0.679232	0.000162309	0.00407862	up	0	1
ENSMUSG00000053399	Adamts18	208936	FALSE	-0.95618	0.00302457	0.0266999	down	-0.77117	0.610169
ENSMUSG00000034416	Pkd1l2	76645	FALSE	0.855575	0.000392336	0.00731401	up	1.20873	0.368206
ENSMUSG00000034330	Plcg2	234779	FALSE	0.610457	0.00513445	0.0378589	up	0	1
ENSMUSG00000006517	Mvd	192156	FALSE	-0.618942	0.000155832	0.00398742	down	-0.0935319	0.129426
ENSMUSG00000031972	Acta1	11459	FALSE	2.75875	0.000931431	0.0125341	up	5.34161	0.219631
ENSMUSG00000057060	Slc35f3	210027	FALSE	1.26351	0.00675391	0.0454436	up	6.24585	0.129426
ENSMUSG00000025810	Nrp1	18186	FALSE	0.519389	0.00515282	0.037917	up	0.293081	0.0432291
ENSMUSG00000091400	Gm6356		FALSE	-0.844951	0.0064692	0.0439614	down	-0.0887076	0.129426
ENSMUSG00000056296	Synpr	72003	FALSE	2.05059	5.53551e-05	0.00206118	up	4.94314	0.0753022
ENSMUSG00000053453	Thoc7	66231	FALSE	-0.571683	1.61734e-07	6.35363e-05	down	-0.379244	0.0432291
ENSMUSG00000017485	Top2b	21974	TRUE	-0.590196	1.48545e-05	0.000991864	down	-0.447923	0.219631
ENSMUSG00000043004	Gng2	14702	FALSE	-0.678317	0.000673233	0.0102637	down	-0.867014	0.129426
ENSMUSG00000045107	Saysd1	67509	FALSE	-0.589505	5.70322e-05	0.00209255	down	-0.25785	0.0074921
ENSMUSG00000023243	Kcnk5	16529	FALSE	-0.802161	8.48685e-05	0.0026826	down	0	1
ENSMUSG00000021811	Dnajc9	108671	FALSE	-0.596982	3.94761e-07	0.000103069	down	-0.334445	0.0244693
ENSMUSG00000049960	Mrps16	66242	FALSE	-0.516648	2.58157e-05	0.00136001	down	-0.384464	0.0074921
ENSMUSG00000021816	Ppp3cb	19056	FALSE	-0.600162	1.05654e-06	0.000176803	down	-1.10123	0.00111808
ENSMUSG00000063787	Chchd1	66121	FALSE	-0.557734	3.06924e-07	8.56016e-05	down	-1.37104	2.61503e-06
ENSMUSG00000021823	Vcl	22330	FALSE	-0.71729	2.85245e-06	0.000319475	down	-0.309627	0.368206
ENSMUSG00000039197	Adk	11534	FALSE	-0.558748	8.55879e-05	0.00269337	down	-0.0117417	0.610169
ENSMUSG00000039081	Zfp503	218820	FALSE	-0.862966	2.31785e-07	7.66724e-05	down	-0.0289933	0.368206
ENSMUSG00000063458	Lrmda	76633	FALSE	-0.643567	0.00101409	0.0132577	down	-1.04266	0.368206
ENSMUSG00000021868	Ppif	105675	FALSE	-0.726265	2.21035e-07	7.48572e-05	down	-0.579821	0.00214672
ENSMUSG00000040760	Appl1	72993	FALSE	-0.587069	1.15158e-05	0.000823122	down	-0.0825768	0.0753022
ENSMUSG00000015971	Actr8	56249	TRUE	-0.604828	9.29172e-07	0.000169443	down	-1.33394	0.000570935
ENSMUSG00000052395	Rft1	328370	FALSE	-0.508323	6.42072e-06	0.000546876	down	-0.542245	0.0136463
ENSMUSG00000006526	Stimate	69179	FALSE	-0.571537	9.55227e-08	5.13207e-05	down	-0.852014	6.66091e-05
ENSMUSG00000021918	Nek4	23955	TRUE	-0.609928	2.60967e-07	8.02293e-05	down	-1.1375	0.0136463
ENSMUSG00000042354	Gnl3	30877	TRUE	-0.598046	1.23028e-06	0.000197645	down	-1.11247	0.00404573
ENSMUSG00000071547	Nt5dc2	70021	FALSE	-0.966915	1.35797e-07	5.81862e-05	down	0	1
ENSMUSG00000021910	Nisch	64652	FALSE	-0.582419	3.86554e-06	0.00040429	down	-0.584559	0.00214672
ENSMUSG00000021902	Phf7	71838	FALSE	-0.695539	2.35904e-05	0.00129818	down	-0.793291	0.0432291
ENSMUSG00000021901	Bap1	104416	TRUE	-0.59145	1.3383e-07	5.81862e-05	down	-0.327091	0.000570935
ENSMUSG00000021884	Hacl1	56794	FALSE	-0.659248	8.6481e-06	0.000675882	down	-0.257393	0.0136463
ENSMUSG00000014496	Ankrd28	105522	FALSE	-0.661981	7.3371e-06	0.000596747	down	-1.02682	0.0244693
ENSMUSG00000021906	Oxnad1	218885	FALSE	-0.725476	2.30882e-08	1.9318e-05	down	-1.1095	0.000570935
ENSMUSG00000056234	Ncoa4	27057	FALSE	0.578957	0.00466465	0.0354434	up	0.976183	0.00214672
ENSMUSG00000021913	Ogdhl	239017	FALSE	-0.866304	0.00145215	0.0170144	down	-0.425229	0.610169
ENSMUSG00000054051	Ercc6	319955	TRUE	-0.513463	7.58273e-06	0.000608064	down	-0.177533	0.0244693
ENSMUSG00000021936	Mapk8	26419	TRUE	-0.724358	1.27468e-08	1.32828e-05	down	-0.110926	0.0136463
ENSMUSG00000021950	Anxa8	11752	FALSE	1.44215	0.00686441	0.0459624	up	5.32719	0.219631
ENSMUSG00000041479	Syt15	319508	FALSE	1.20713	6.46857e-05	0.00227183	up	1.44808	0.0753022
ENSMUSG00000041471	Shld2	75698	FALSE	-0.81809	9.73355e-08	5.13207e-05	down	-0.80196	0.0074921
ENSMUSG00000021796	Bmpr1a	12166	FALSE	-0.589454	8.47193e-07	0.0001565	down	-0.696088	0.000139562
ENSMUSG00000049092	Gpr137c	70713	FALSE	-0.930404	9.82901e-05	0.00293098	down	-0.0946767	0.610169
ENSMUSG00000021831	Ero1l	50527	FALSE	-1.12938	0.000203677	0.00474874	down	-0.194757	0.0753022
ENSMUSG00000037712	Fermt2	218952	FALSE	-0.591398	5.00639e-05	0.00191172	down	-0.157355	0.0244693
ENSMUSG00000037628	Cdkn3	72391	FALSE	-0.620712	0.00014795	0.00385573	down	-3.07959	0.0753022
ENSMUSG00000021846	Peli2	93834	FALSE	-0.846341	0.00141902	0.016762	down	-0.12635	0.219631
ENSMUSG00000036339	Tmem260	218989	FALSE	-0.542564	0.00264525	0.0247486	down	-0.0916674	0.368206
ENSMUSG00000006288	Ttc5	219022	FALSE	-0.639617	4.56164e-07	0.000109974	down	-0.242723	0.0432291
ENSMUSG00000036023	Parp2	11546	TRUE	-0.620475	7.9678e-07	0.000155618	down	-0.610331	0.0136463
ENSMUSG00000006289	Osgep	66246	FALSE	-0.508377	6.94342e-05	0.00236276	down	-0.380093	0.129426
ENSMUSG00000004561	Mettl17	52535	FALSE	-0.572996	5.34377e-06	0.000486936	down	-0.279203	0.0432291
ENSMUSG00000072572	Slc39a2	214922	FALSE	-0.584664	0.00414424	0.0326407	down	-0.0238549	0.610169
ENSMUSG00000004558	Ndrg2	29811	FALSE	-0.837511	0.00143166	0.0168603	down	-0.0580321	0.610169
ENSMUSG00000049295	Zfp219	69890	FALSE	-0.742626	3.16571e-06	0.000343734	down	-0.591412	0.00214672
ENSMUSG00000022160	Mettl3	56335	FALSE	-0.564395	1.35114e-05	0.000913879	down	-0.463345	0.0244693
ENSMUSG00000022174	Dad1	13135	FALSE	-0.581044	2.97073e-05	0.00145604	down	-0.446065	0.0136463
ENSMUSG00000000959	Oxa1l	69089	FALSE	-0.697821	8.39612e-07	0.0001565	down	-1.88401	0.0074921
ENSMUSG00000010406	Mrpl52	68836	FALSE	-0.696932	2.54187e-06	0.000311686	down	-0.873793	0.00214672
ENSMUSG00000023110	Prmt5	27374	FALSE	-0.550983	1.20111e-06	0.000196375	down	-0.826517	0.000570935
ENSMUSG00000022177	Haus4	219072	FALSE	-0.71187	1.27862e-06	0.000202079	down	-0.602408	0.0074921
ENSMUSG00000022178	Ajuba	16475	FALSE	-0.579625	0.000272508	0.00575951	down	-0.323814	0.368206
ENSMUSG00000022193	Psmb5	19173	TRUE	-0.923111	2.04156e-07	7.25977e-05	down	-0.28101	0.368206
ENSMUSG00000059674	Cdh24	239096	FALSE	-0.685065	0.000481025	0.00838493	down	-1.44273	0.0753022
ENSMUSG00000022185	Acin1	56215	FALSE	-0.57119	1.64376e-06	0.000238581	down	-0.71509	0.00111808
ENSMUSG00000072494	Ppp1r3e	105651	FALSE	-0.62235	0.000432742	0.00782649	down	-2	0.610169
ENSMUSG00000022194	Pabpn1	54196	FALSE	-0.660364	1.79382e-06	0.000248614	down	-1.81876	0.00111808
ENSMUSG00000022199	Slc22a17	59049	FALSE	-0.572516	0.00048913	0.00848462	down	-0.30194	0.368206
ENSMUSG00000022203	Efs	13644	FALSE	-0.731093	1.10576e-05	0.000794362	down	-0.122541	0.368206
ENSMUSG00000022204	Ngdn	68966	FALSE	-0.506717	2.34351e-05	0.00129818	down	-0.0329729	0.368206
ENSMUSG00000045691	Thtpa	105663	FALSE	-0.824997	9.47643e-07	0.000170624	down	-0.369509	0.0432291
ENSMUSG00000022209	Dhrs2	71412	FALSE	-1.14391	0.000662021	0.0101395	down	0	1
ENSMUSG00000022210	Dhrs4	28200	FALSE	-0.599555	0.00034322	0.00668761	down	-2.05416	0.129426
ENSMUSG00000022214	Dcaf11	28199	FALSE	-0.50807	0.000116296	0.00334181	down	-0.0938438	0.129426
ENSMUSG00000002324	Rec8	56739	FALSE	-2.14649	4.62353e-05	0.00184053	down	-2.80421	0.368206
ENSMUSG00000002320	Tm9sf1	74140	FALSE	-0.551988	1.64942e-05	0.00104273	down	-0.774969	0.0136463
ENSMUSG00000010376	Nedd8	18002	TRUE	-0.666016	1.48541e-06	0.000222405	down	-0.408787	0.0244693
ENSMUSG00000007589	Tinf2	28113	TRUE	-0.74365	1.88042e-07	6.90525e-05	down	-0.42142	0.0244693
ENSMUSG00000040472	Rabggta	56187	FALSE	-0.565562	1.55978e-05	0.00101103	down	-0.477545	0.0074921
ENSMUSG00000019297	Nop9	67842	FALSE	-0.513731	1.60189e-05	0.0010259	down	-0.02845	0.368206
ENSMUSG00000022221	Ripk3	56532	FALSE	-0.628688	0.00199217	0.020959	down	-0.0836894	0.610169
ENSMUSG00000023411	Nfatc4	73181	TRUE	-0.754204	0.00214645	0.0218498	down	0	1
ENSMUSG00000047153	Khnyn	219094	FALSE	-0.526593	0.000342527	0.00668328	down	-0.0700276	0.219631
ENSMUSG00000022223	Sdr39u1	654795	FALSE	-0.635221	1.82802e-05	0.00110646	down	-1.4003	0.368206
ENSMUSG00000021945	Zmym2	76007	FALSE	-0.539639	0.000185695	0.00441692	down	-1.21691	0.0432291
ENSMUSG00000046352	Gjb2	14619	FALSE	-1.18613	0.00273556	0.0252338	down	-1.37747	0.610169
ENSMUSG00000021947	Cryl1	68631	FALSE	-0.545335	0.00370502	0.0303398	down	-0.362799	0.129426
ENSMUSG00000021952	Xpo4	57258	FALSE	-0.669373	0.000253531	0.00548892	down	-1.74773	0.0432291
ENSMUSG00000021965	Ska3	219114	FALSE	-0.683349	1.50299e-05	0.000992956	down	-0.705823	0.0074921
ENSMUSG00000021967	Mrpl57	67840	FALSE	-0.600886	6.27688e-05	0.00222095	down	-0.598944	0.0136463
ENSMUSG00000035469	Rcbtb1	71330	FALSE	-0.575118	6.52815e-05	0.00228149	down	-0.0184284	0.219631
ENSMUSG00000021986	Amer2	72125	FALSE	-1.38468	0.000338008	0.00662234	down	-1.99269	0.610169
ENSMUSG00000021993	Mipep	70478	FALSE	-0.671024	5.69652e-07	0.000125856	down	-0.171747	0.0753022
ENSMUSG00000021273	Fdft1	14137	FALSE	-0.504895	0.00411278	0.0324493	down	-0.0833791	0.219631
ENSMUSG00000063060	Sox7	20680	FALSE	0.831777	0.00236629	0.0231154	up	0.918955	0.610169
ENSMUSG00000007989	Fzd3	14365	FALSE	-1.06667	2.77709e-05	0.00140574	down	-2.14845	0.368206
ENSMUSG00000034522	Zfp395	380912	FALSE	-0.772149	7.2055e-06	0.000592434	down	-0.335249	0.0074921
ENSMUSG00000022034	Esco2	71988	TRUE	-0.530692	0.00270915	0.0250732	down	-1.61891	0.0432291
ENSMUSG00000048922	Cdca2	108912	TRUE	-0.640985	1.86915e-05	0.00112656	down	-0.733164	0.129426
ENSMUSG00000034194	R3hcc1	71843	FALSE	-0.589888	2.14732e-05	0.00123159	down	-0.0883023	0.129426
ENSMUSG00000033589	Reep4	72549	FALSE	-0.599525	0.000271663	0.00575875	down	-0.111648	0.129426
ENSMUSG00000022021	Diaph3	56419	FALSE	-0.535526	0.00182357	0.0197608	down	-0.18489	0.368206
ENSMUSG00000055639	Dach1	13134	FALSE	-0.937604	0.0066582	0.0449484	down	-0.0156173	0.610169
ENSMUSG00000022070	Bora	77744	FALSE	-0.594897	3.76254e-05	0.00160235	down	-0.203621	0.219631
ENSMUSG00000055717	Slain1	105439	FALSE	-0.726652	0.00339432	0.0286703	down	0	1
ENSMUSG00000042104	Uggt2	66435	FALSE	-0.898544	0.000165275	0.00410992	down	-0.642819	0.129426
ENSMUSG00000041594	Tmtc4	70551	FALSE	-0.531544	0.00341507	0.0287431	down	-0.9339	0.0753022
ENSMUSG00000032925	Itgbl1	223272	FALSE	1.28377	9.20326e-05	0.00280507	up	2.09876	0.219631
ENSMUSG00000033538	Casp4	12363	FALSE	0.831251	0.00394434	0.0316616	up	-2.05501	0.129426
ENSMUSG00000032006	Pdgfd	71785	FALSE	0.965876	0.000180701	0.00435643	up	1.99311	0.0136463
ENSMUSG00000053070	Cfap300	234912	FALSE	0.516839	0.0025503	0.0241515	up	0.257645	0.368206
ENSMUSG00000031932	Gpr83	14608	FALSE	-1.62065	0.00287072	0.0260748	down	-0.203305	0.610169
ENSMUSG00000074505	Fat3	270120	FALSE	1.76281	0.000623568	0.0098007	up	2.34312	0.368206
ENSMUSG00000031965	Tbx20	57246	FALSE	2.16328	1.33881e-05	0.000913879	up	0.395188	0.610169
ENSMUSG00000040111	Gramd1b	235283	FALSE	-0.853414	0.00218451	0.0220685	down	-0.0295683	0.368206
ENSMUSG00000049932	H2ax	15270	TRUE	-1.17334	6.33583e-10	3.00403e-06	down	-1.42851	0.00111808
ENSMUSG00000048534	Jaml	270152	FALSE	0.962974	0.00176968	0.019482	up	5.39627	0.0753022
ENSMUSG00000032085	Tagln	21345	FALSE	-0.793023	0.00181601	0.01976	down	-1.52517	0.0753022
ENSMUSG00000042293	Gm5617	434402	FALSE	-0.6617	0.000305749	0.00620725	down	-0.0187759	0.368206
ENSMUSG00000066687	Zbtb16	235320	FALSE	1.35111	0.00138771	0.0164949	up	1.70777	0.368206
ENSMUSG00000032066	Bco2	170752	FALSE	0.766472	0.00363316	0.0299757	up	1.24405	0.368206
ENSMUSG00000000088	Cox5a	12858	FALSE	-0.638542	1.99937e-06	0.000268293	down	-0.229152	0.0244693
ENSMUSG00000037206	Islr	26968	FALSE	0.821381	0.00776108	0.0497493	up	-0.0396169	0.610169
ENSMUSG00000025232	Hexa	15211	FALSE	0.594174	3.70017e-05	0.00159686	up	0.0432621	0.0753022
ENSMUSG00000053641	Dennd4a	102442	FALSE	0.662749	0.00213753	0.0218498	up	2.23093	0.0753022
ENSMUSG00000042254	Cilp	214425	FALSE	1.1917	0.00371192	0.0303649	up	0.336947	0.0753022
ENSMUSG00000032387	Rbpms2	71973	FALSE	-0.578023	0.00395411	0.0317042	down	-0.102879	0.368206
ENSMUSG00000032375	Aph1b	208117	FALSE	0.618596	0.000179565	0.00434744	up	0.285541	0.610169
ENSMUSG00000032356	Rasgrf1	19417	FALSE	2.47734	3.28441e-06	0.00035392	up	3.8841	0.219631
ENSMUSG00000032377	Plscr4	235527	FALSE	0.808183	0.000731358	0.0107801	up	0.0699178	0.368206
ENSMUSG00000032548	Slco2a1	24059	FALSE	0.890171	0.000253016	0.00548613	up	0.022319	0.610169
ENSMUSG00000032561	Acpp	56318	FALSE	1.42572	2.3729e-05	0.00129818	up	0.290152	0.129426
ENSMUSG00000032572	Col6a4	68553	TRUE	1.04467	0.0041849	0.032851	up	-1.59372	0.368206
ENSMUSG00000023249	Parp3	235587	TRUE	0.712108	0.000297714	0.00611948	up	-0.371768	0.610169
ENSMUSG00000032936	Camkv	235604	FALSE	-1.13512	0.00376806	0.0307322	down	-2.22398	0.219631
ENSMUSG00000091537	Tma7	66167	FALSE	0.693563	0.000892501	0.0122395	up	0.566972	0.0753022
ENSMUSG00000038775	Vill	22351	FALSE	1.09451	0.00222422	0.0222172	up	1.18214	0.368206
ENSMUSG00000038060	Dlec1	320256	FALSE	0.965186	0.00028548	0.00592799	up	0.155225	0.368206
ENSMUSG00000041608	Entpd3	215446	FALSE	0.911095	0.000265952	0.00569713	up	0.195219	0.610169
ENSMUSG00000025245	Lztfl1	93730	FALSE	0.547483	3.37529e-05	0.0015289	up	1.5483	0.0074921
ENSMUSG00000049103	Ccr2	12772	FALSE	0.789519	0.00592947	0.0415812	up	0.213248	0.368206
ENSMUSG00000079227	Ccr5	12774	FALSE	0.671051	0.000224519	0.0050934	up	0.430838	0.368206
ENSMUSG00000034164	Emid1	140703	FALSE	-0.535809	0.00265801	0.0248003	down	-4.01408	0.0753022
ENSMUSG00000041126	H2az2	77605	FALSE	-0.584154	3.13983e-07	8.58865e-05	down	-0.0278362	0.219631
ENSMUSG00000046634	Pkd1l1	171395	FALSE	0.826433	0.00135873	0.0162818	up	0.139099	0.610169
ENSMUSG00000035455	Fignl1	60530	FALSE	-0.517362	1.0518e-05	0.000771177	down	-0.172508	0.129426
ENSMUSG00000044072	Eml6	237711	FALSE	0.686455	0.000655972	0.010098	up	0	1
ENSMUSG00000040767	Snrnp25	78372	FALSE	-0.508805	1.93164e-05	0.00114751	down	-1.06642	0.129426
ENSMUSG00000020287	Mpg	268395	TRUE	-0.589578	5.61939e-06	0.000502705	down	-0.334773	0.0136463
ENSMUSG00000020415	Pttg1	30939	TRUE	-0.502077	8.46478e-05	0.00268158	down	-0.382814	0.610169
ENSMUSG00000020399	Havcr2	171285	FALSE	0.673759	0.00236507	0.0231154	up	0.0323107	0.610169
ENSMUSG00000020372	Rack1	14694	FALSE	-0.523739	1.39084e-07	5.81862e-05	down	-0.387625	0.0244693
ENSMUSG00000040350	Trim7	94089	FALSE	-0.902793	0.00077021	0.0110885	down	-1.64185	0.0244693
ENSMUSG00000020334	Slc22a4	30805	FALSE	0.770216	0.00421596	0.0330038	up	1.04128	0.368206
ENSMUSG00000069873	4930438A08Rik	73988	FALSE	-2.47155	0.000323193	0.00641156	down	-0.00659746	0.610169
ENSMUSG00000037145	2210407C18Rik	78354	FALSE	1.77279	0.0067103	0.0451928	up	7.98404	0.129426
ENSMUSG00000056895	H2bu2	78303	FALSE	-1.48449	0.000119336	0.00341535	down	-0.0632875	0.368206
ENSMUSG00000048070	Pirt	193003	FALSE	1.80042	0.0047947	0.0360845	up	4.43481	0.219631
ENSMUSG00000057003	Myh4	17884	FALSE	2.19193	0.00762014	0.0490892	up	1.99995	0.610169
ENSMUSG00000020897	Aurkb	20877	TRUE	-0.623822	2.07259e-06	0.000272625	down	-1.0511	0.0244693
ENSMUSG00000020892	Aloxe3	23801	FALSE	0.748072	0.0021878	0.022086	up	1.69198	0.219631
ENSMUSG00000018750	Zbtb4	75580	TRUE	0.505004	0.000106418	0.00310819	up	0.0293205	0.129426
ENSMUSG00000046731	Kctd11	216858	FALSE	-0.553986	0.00678193	0.0455889	down	-0.168281	0.0753022
ENSMUSG00000018570	2810408A11Rik	70419	FALSE	-0.931386	4.92088e-06	0.000472936	down	-0.00796687	0.610169
ENSMUSG00000018293	Pfn1	18643	FALSE	-0.556001	2.16384e-05	0.00123608	down	-0.0383593	0.368206
ENSMUSG00000018451	6330403K07Rik	103712	FALSE	-1.2703	0.00228616	0.0226497	down	-0.175135	0.610169
ENSMUSG00000040471	Ggt6	71522	FALSE	0.872547	0.00216333	0.0219365	up	1.93712	0.219631
ENSMUSG00000000632	Sez6	20370	FALSE	-1.95811	5.81419e-05	0.00209901	down	-0.0272947	0.610169
ENSMUSG00000017390	Aldoc	11676	FALSE	-0.612386	0.00600546	0.0418119	down	2.09728	0.368206
ENSMUSG00000078771	Evi2a	14017	FALSE	0.573348	0.00421141	0.0329863	up	0.701479	0.129426
ENSMUSG00000035413	Tmem98	103743	FALSE	-0.612873	0.00188523	0.0202799	down	-4.543	0.0753022
ENSMUSG00000035042	Ccl5	20304	FALSE	-1.43421	0.00372358	0.0304392	down	0	1
ENSMUSG00000069763	Tmem100	67888	FALSE	1.27038	0.00262666	0.0246449	up	-1.81498	0.610169
ENSMUSG00000020865	Abcc3	76408	FALSE	0.813617	0.000148005	0.00385573	up	0.136222	0.610169
ENSMUSG00000039110	Mycbpap	104601	FALSE	1.37862	3.42673e-05	0.00153276	up	3.79451	0.129426
ENSMUSG00000046719	Nxph3	104079	FALSE	0.905549	0.00135549	0.0162567	up	0.845698	0.129426
ENSMUSG00000070337	Gpr179	217143	FALSE	0.742184	0.00345057	0.0289905	up	0.0881552	0.610169
ENSMUSG00000043439	Epop	103551	FALSE	-0.655494	0.00142119	0.016762	down	-0.00539671	0.610169
ENSMUSG00000069744	Psmb3	26446	TRUE	0.525694	0.000451575	0.00801352	up	1.52015	0.00404573
ENSMUSG00000038352	Arl5c	217151	FALSE	0.577404	0.00241757	0.0234307	up	0.0397563	0.368206
ENSMUSG00000038067	Csf3	12985	TRUE	1.15277	0.00696786	0.0463351	up	1.99931	0.610169
ENSMUSG00000038020	Rapgefl1	268480	FALSE	0.561743	0.00331597	0.0282772	up	1.81496	0.368206
ENSMUSG00000035775	Krt20	66809	FALSE	1.23433	0.00330501	0.0282345	up	3.99085	0.368206
ENSMUSG00000069722	Krtap3-3	66380	FALSE	-2.16683	5.653e-05	0.00208853	down	0	1
ENSMUSG00000047564	Krtap3-1	69473	FALSE	-2.5929	6.72801e-07	0.000142647	down	0	1
ENSMUSG00000047253	Krtap1-5	69664	FALSE	-1.94176	0.000501299	0.0086013	down	0	1
ENSMUSG00000035592	Krt33a	71888	FALSE	-1.66575	0.00232346	0.022887	down	0	1
ENSMUSG00000043485	Krt34	16672	FALSE	-2.41308	4.90696e-06	0.000472936	down	0	1
ENSMUSG00000053654	Krt42	68239	FALSE	2.66048	0.000300024	0.00615383	up	5.49063	0.219631
ENSMUSG00000078651	Aoc2	237940	FALSE	0.616255	6.1112e-05	0.00217314	up	1.05694	0.0432291
ENSMUSG00000003518	Dusp3	72349	FALSE	0.606746	2.32471e-05	0.00129818	up	1.39976	0.0136463
ENSMUSG00000020599	Rgs9	19739	FALSE	0.64531	0.00516049	0.0379538	up	0.0208636	0.610169
ENSMUSG00000041920	Slc16a6	104681	FALSE	0.576437	0.00208877	0.0215139	up	-0.0159315	0.610169
ENSMUSG00000020604	Arsg	74008	FALSE	0.56456	0.00661774	0.0447389	up	2.17972	0.129426
ENSMUSG00000018800	Abca5	217265	FALSE	0.720027	3.38413e-05	0.0015289	up	1.40045	0.0074921
ENSMUSG00000041592	Sdk2	237979	FALSE	2.15362	0.000165673	0.00411263	up	0.339056	0.129426
ENSMUSG00000034706	Dnaic2	432611	FALSE	0.84167	0.00748682	0.0484497	up	-0.73801	0.368206
ENSMUSG00000044811	Cd300c2	140497	FALSE	0.654763	0.00144294	0.0169343	up	1.55773	0.129426
ENSMUSG00000047798	Cd300lf	246746	FALSE	0.520523	0.00769037	0.0494073	up	1.77515	0.219631
ENSMUSG00000034227	Foxj1	15223	FALSE	1.01096	0.0039628	0.0317091	up	1.99998	0.610169
ENSMUSG00000039329	Tex19.1	73679	FALSE	0.962136	0.00069094	0.0103999	up	1.70903	0.610169
ENSMUSG00000033715	Akr1c14	105387	FALSE	1.10451	0.00168813	0.0189219	up	0.302982	0.219631
ENSMUSG00000021196	Pfkp	56421	FALSE	-0.707225	0.00428723	0.0333394	down	-4.13119	0.0753022
ENSMUSG00000058258	Idi1	319554	FALSE	-0.550331	0.00467342	0.0354721	down	-1.01616	0.610169
ENSMUSG00000003062	Stard3nl	76205	FALSE	-0.500007	2.55895e-05	0.00135815	down	-0.743694	0.000285468
ENSMUSG00000021326	Trim27	19720	FALSE	-0.709082	3.06529e-05	0.00146311	down	-0.70421	0.0074921
ENSMUSG00000006720	Zfp184	193452	FALSE	-0.60681	0.00264128	0.0247486	down	-0.117931	0.129426
ENSMUSG00000036376	Abt1	30946	FALSE	-0.662991	3.50889e-05	0.00155056	down	-0.105232	0.129426
ENSMUSG00000006715	Gmnn	57441	TRUE	-0.712161	6.8457e-06	0.000569434	down	-0.643575	0.0074921
ENSMUSG00000035910	Dcdc2a	195208	FALSE	1.63527	0.00574354	0.0407801	up	5.92193	0.129426
ENSMUSG00000076431	Sox4	20677	TRUE	-0.682657	0.00032866	0.00649287	down	0	1
ENSMUSG00000045827	Serpinb9	20723	FALSE	0.770931	0.000693246	0.0104126	up	1.97806	0.0244693
ENSMUSG00000071451	Psmg4	69666	FALSE	-0.572487	0.000121636	0.0034534	down	-0.40248	0.0753022
ENSMUSG00000021417	Eci2	23986	FALSE	-0.536853	4.27604e-05	0.00176043	down	-0.0851415	0.0136463
ENSMUSG00000021423	Ly86	17084	FALSE	0.739065	0.000798619	0.0113541	up	1.17362	0.0753022
ENSMUSG00000039004	Bmp6	12161	TRUE	0.995459	0.00272593	0.025194	up	1.98926	0.610169
ENSMUSG00000038175	Mylip	218203	FALSE	0.652336	7.23394e-05	0.00243252	up	0.0934908	0.219631
ENSMUSG00000038068	Rnf144b	218215	FALSE	0.61545	0.00700731	0.0464222	up	0.172308	0.368206
ENSMUSG00000047842	Diras2	68203	FALSE	1.37966	0.000765635	0.0110338	up	-3.99111	0.368206
ENSMUSG00000049625	Tifab	212937	FALSE	0.624377	0.00088609	0.0122011	up	0.952218	0.219631
ENSMUSG00000021508	Cxcl14	57266	FALSE	0.856086	0.00386313	0.0312566	up	-1.20714	0.368206
ENSMUSG00000033114	Slc35d2	70484	FALSE	0.564176	0.000544693	0.00908775	up	1.17835	0.0074921
ENSMUSG00000051037	Zfp455	218311	FALSE	0.568635	0.000618491	0.00975323	up	-1.75268	0.610169
ENSMUSG00000001542	Ell2	192657	FALSE	0.551196	0.00151473	0.0175924	up	0.243698	0.219631
ENSMUSG00000021702	Thbs4	21828	FALSE	1.35963	0.00162011	0.0184208	up	1.85889	0.129426
ENSMUSG00000047419	Cmya5	76469	FALSE	1.00434	0.00613955	0.0423927	up	0.934949	0.219631
ENSMUSG00000021665	Hexb	15212	FALSE	0.635647	2.85105e-06	0.000319475	up	1.9078	1.40152e-05
ENSMUSG00000078945	Naip2	17948	FALSE	0.652444	0.00192684	0.0204991	up	1.55873	0.368206
ENSMUSG00000071203	Naip5	17951	FALSE	0.784721	0.000391403	0.00730619	up	1.5679	0.0753022
ENSMUSG00000020635	Fkbp1b	14226	FALSE	-0.515665	0.00597688	0.0416537	down	-0.0423841	0.368206
ENSMUSG00000045679	Pqlc3	217430	FALSE	0.535843	0.00121883	0.0150387	up	0.0751121	0.0753022
ENSMUSG00000062563	Cys1	12879	FALSE	1.51241	2.1367e-05	0.00123046	up	1.77046	0.610169
ENSMUSG00000020642	Rnf144a	108089	FALSE	-0.848814	0.000182486	0.00436982	down	-2.16569	0.368206
ENSMUSG00000050103	Agmo	319660	FALSE	1.19598	3.82617e-08	2.47379e-05	up	2.02308	0.0136463
ENSMUSG00000020950	Foxg1	15228	FALSE	1.45781	0.00406506	0.0321622	up	0.341507	0.368206
ENSMUSG00000001497	Pax9	18511	FALSE	1.75573	0.00393466	0.0316017	up	0.120067	0.219631
ENSMUSG00000045930	Clec14a	66864	FALSE	0.783668	0.00699556	0.0463867	up	0.820139	0.0432291
ENSMUSG00000060073	Psma3	19167	TRUE	0.696438	5.73158e-05	0.00209255	up	0.252834	0.00111808
ENSMUSG00000042808	Gpx2	14776	FALSE	1.22661	0.00136168	0.0162974	up	0.317323	0.129426
ENSMUSG00000091803	Cox16	66272	FALSE	-0.514033	0.00243202	0.0235327	down	-0.0795938	0.0432291
ENSMUSG00000042734	Ttc9	69480	FALSE	0.774455	0.00570948	0.0407076	up	5.56543	0.0753022
ENSMUSG00000021223	Papln	170721	FALSE	0.683291	0.00352391	0.0294155	up	-0.175735	0.610169
ENSMUSG00000021234	Fam161b	217705	FALSE	0.638817	0.000137431	0.0036814	up	1.63058	0.0432291
ENSMUSG00000021236	Entpd5	12499	FALSE	0.598065	0.000649031	0.0100682	up	1.53454	0.0136463
ENSMUSG00000002020	Ltbp2	16997	FALSE	0.585851	0.00727957	0.0476725	up	0.206675	0.0432291
ENSMUSG00000021886	Gpr65	14744	FALSE	0.697932	0.00188962	0.0202853	up	1.31397	0.0753022
ENSMUSG00000021200	Asb2	65256	FALSE	1.20935	2.59941e-05	0.00136435	up	0.0696169	0.219631
ENSMUSG00000021095	Gsc	14836	FALSE	1.35827	0.00730413	0.0477894	up	0.0568195	0.0753022
ENSMUSG00000040856	Dlk1	13386	FALSE	-1.32985	0.00127112	0.0154931	down	-0.0849102	0.368206
ENSMUSG00000010529	Gm266	212539	FALSE	-1.06122	0.000632597	0.00989886	down	-4.31741	0.219631
ENSMUSG00000072812	Ahnak2	100041194	FALSE	1.18579	0.000236881	0.00524828	up	1.7923	0.0753022
ENSMUSG00000064373	Selenop	20363	FALSE	0.827218	2.23506e-05	0.00126157	up	2.03251	0.0136463
ENSMUSG00000022181	C6	12274	FALSE	1.66301	0.00245787	0.0236599	up	1.39716	0.129426
ENSMUSG00000022150	Dab2	13132	FALSE	0.55872	0.000491868	0.00852172	up	0.202763	0.219631
ENSMUSG00000022146	Osmr	18414	FALSE	0.554869	0.0052367	0.0382572	up	0.708113	0.219631
ENSMUSG00000022246	Rai14	75646	FALSE	0.575279	0.000179698	0.00434744	up	0.708015	0.0074921
ENSMUSG00000022265	Ank	11732	FALSE	0.984754	0.000541166	0.00905593	up	1.20579	0.0432291
ENSMUSG00000022235	Cmbl	69574	FALSE	1.09741	0.00144069	0.0169343	up	0.00835151	0.610169
ENSMUSG00000039007	Cpq	54381	FALSE	0.657651	0.00441274	0.0340271	up	0.213757	0.0432291
ENSMUSG00000045996	Polr2k	17749	TRUE	0.532989	0.0015937	0.0182813	up	0.303689	0.610169
ENSMUSG00000022303	Dcstamp	75766	FALSE	1.25371	3.51012e-05	0.00155056	up	0.273527	0.610169
ENSMUSG00000061731	Ext1	14042	FALSE	0.518487	5.51814e-05	0.0020601	up	1.29609	0.0244693
ENSMUSG00000037362	Ccn3	18133	FALSE	1.99937	1.05979e-05	0.00077305	up	2.06566	0.219631
ENSMUSG00000075602	Ly6a	110454	FALSE	1.8205	0.000138556	0.00369067	up	1.91749	0.219631
ENSMUSG00000063704	Mapk15	332110	TRUE	-0.574548	0.0022028	0.0221735	down	-0.00642729	0.610169
ENSMUSG00000044986	Tst	22117	FALSE	-0.577038	0.000755351	0.0109299	down	-0.248452	0.368206
ENSMUSG00000096210	H1f0	14958	FALSE	-0.643271	2.00465e-05	0.00117582	down	-1.4382	0.0753022
ENSMUSG00000068101	Cenpm	66570	FALSE	-0.51194	0.000764501	0.0110287	down	-0.0832275	0.368206
ENSMUSG00000048755	Mcat	223722	FALSE	-0.55981	5.41324e-06	0.000487328	down	-1.64972	0.00404573
ENSMUSG00000036106	Prr5	109270	FALSE	-0.636323	0.00214251	0.0218498	down	0.100335	0.610169
ENSMUSG00000078937	Cpt1b	12895	FALSE	0.827816	0.00167809	0.018854	up	0.731663	0.0753022
ENSMUSG00000054619	Mettl7a1	70152	FALSE	0.573694	0.0054394	0.0392741	up	0.0593109	0.368206
ENSMUSG00000067615	Krt81	64818	FALSE	-2.06821	0.000127152	0.00353934	down	-0.00516995	0.610169
ENSMUSG00000067614	Krt86	16679	FALSE	-2.11056	0.000131596	0.00360724	down	0	1
ENSMUSG00000051669	AU021092	239691	FALSE	0.805172	0.00230875	0.0227901	up	3.42819	0.219631
ENSMUSG00000022758	P2rx6	18440	FALSE	1.33069	0.000102677	0.00303634	up	0	1
ENSMUSG00000022756	Slc7a4	224022	FALSE	0.834836	0.00103624	0.0134744	up	2.03337	0.0753022
ENSMUSG00000043391	2510009E07Rik	72190	FALSE	0.60744	1.39413e-06	0.000215544	up	0.36239	0.00404573
ENSMUSG00000033618	Map3k13	71751	FALSE	0.913402	0.0014712	0.0171741	up	3.03396	0.0753022
ENSMUSG00000022861	Dgkg	110197	FALSE	1.02475	0.00404781	0.0321181	up	4.14489	0.129426
ENSMUSG00000060459	Kng2	385643	FALSE	1.60463	0.000197122	0.00463448	up	1.65908	0.129426
ENSMUSG00000048399	Tprg	71338	FALSE	0.936657	0.000354422	0.00683649	up	0.255706	0.219631
ENSMUSG00000056423	Uts2b	224065	FALSE	0.923259	0.000207276	0.00479398	up	1.93686	0.610169
ENSMUSG00000051065	Mb21d2	239796	FALSE	0.562883	6.37745e-05	0.00224537	up	0.0134331	0.368206
ENSMUSG00000022548	Apod	11815	FALSE	1.09174	0.00683547	0.0458405	up	2.35917	0.0753022
ENSMUSG00000005615	Pcyt1a	13026	FALSE	0.502225	1.09464e-05	0.000790365	up	0.483834	0.0074921
ENSMUSG00000060636	Rpl35a	57808	FALSE	0.657694	0.000349056	0.00676426	up	0.0915529	0.219631
ENSMUSG00000075254	Heg1	77446	FALSE	0.572493	0.000978869	0.0129641	up	1.85381	0.219631
ENSMUSG00000022817	Itgb5	16419	FALSE	0.522006	5.75131e-07	0.000125856	up	0.594319	0.0074921
ENSMUSG00000022836	Mylk	107589	TRUE	0.804613	0.00151352	0.0175924	up	0.685937	0.368206
ENSMUSG00000035376	Hacd2	70757	FALSE	0.62992	4.75971e-07	0.000111752	up	0.8943	0.00214672
ENSMUSG00000034362	Csta1	209294	FALSE	1.65863	0.000466283	0.00820843	up	3.88563	0.368206
ENSMUSG00000071550	Cfap44	212517	FALSE	1.02476	0.00120596	0.0149813	up	1.14283	0.129426
ENSMUSG00000022723	Crybg3	224273	FALSE	0.600781	6.94089e-07	0.000142647	up	0.726906	0.129426
ENSMUSG00000022722	Arl6	56297	FALSE	0.554008	4.33745e-05	0.00177798	up	0.515994	0.00404573
ENSMUSG00000032932	Hspa13	110920	FALSE	0.501055	2.98098e-05	0.00145604	up	0.393904	0.129426
ENSMUSG00000022892	App	11820	TRUE	0.633211	1.80029e-06	0.000248614	up	0.111874	0.129426
ENSMUSG00000022893	Adamts1	11504	FALSE	0.995255	0.000691669	0.0103999	up	3.52421	0.0753022
ENSMUSG00000056350	Krtap13-1	268905	FALSE	-2.26053	2.44989e-05	0.00132961	down	0	1
ENSMUSG00000022931	Krtap15	26560	FALSE	-2.1842	0.000313929	0.00630999	down	0	1
ENSMUSG00000059632	Krtap8-1	16703	FALSE	-1.887	0.000208478	0.00479937	down	0	1
ENSMUSG00000056706	Krtap7-1	71363	FALSE	-2.39138	4.12464e-05	0.0017205	down	0	1
ENSMUSG00000039903	Eva1c	70967	FALSE	0.722351	0.00489405	0.0365999	up	1.95958	0.0136463
ENSMUSG00000022973	Synj1	104015	FALSE	0.665187	9.88632e-09	1.32828e-05	up	1.08685	0.0074921
ENSMUSG00000022964	Tmem50b	77975	FALSE	0.530459	0.000141868	0.00376765	up	0.2136	0.0432291
ENSMUSG00000089774	Slc5a3	53881	FALSE	0.536592	0.00220548	0.0221735	up	0	1
ENSMUSG00000074892	B3galt5	93961	FALSE	1.01917	0.00517028	0.0379735	up	3.73787	0.129426
ENSMUSG00000090223	Pcp4	18546	FALSE	1.89956	0.00742665	0.0482593	up	8.58511	0.0753022
ENSMUSG00000062743	Zfp677	210503	FALSE	0.577299	0.00322719	0.0278514	up	1.50875	0.368206
ENSMUSG00000063383	Zfp947	210853	FALSE	0.837197	0.00109403	0.014032	up	1.593	0.0432291
ENSMUSG00000023906	Cldn6	54419	FALSE	-2.39362	1.25871e-07	5.77543e-05	down	-0.0748844	0.368206
ENSMUSG00000023909	Paqr4	76498	FALSE	-0.583765	0.000225832	0.0051069	down	0	1
ENSMUSG00000071230	Npw	381073	FALSE	-1.03522	0.000371684	0.00702103	down	-1.25815	0.610169
ENSMUSG00000025732	Mcrip2	68241	FALSE	-0.64322	0.000207921	0.00479937	down	-0.0326427	0.368206
ENSMUSG00000024177	Nme4	56520	FALSE	-0.694671	4.81261e-06	0.000469254	down	-1.6647	0.0244693
ENSMUSG00000043286	Pnpla1	433091	FALSE	1.04148	0.00640437	0.0436473	up	2.29704	0.368206
ENSMUSG00000061613	U2af1	108121	FALSE	0.697197	0.000443106	0.00792956	up	0.00804731	0.610169
ENSMUSG00000024300	Myo1f	17916	FALSE	0.50239	0.00291424	0.0261813	up	0.145582	0.368206
ENSMUSG00000091971	Hspa1a	193740	TRUE	-0.779373	0.0069857	0.0463671	down	-3.91787	0.219631
ENSMUSG00000067201	H2-M9	14997	FALSE	1.20869	4.48768e-05	0.00182379	up	0.276513	0.0432291
ENSMUSG00000016283	H2-M2	14990	FALSE	1.19787	0.000203985	0.00474874	up	2.10564	0.368206
ENSMUSG00000039601	Rcan2	53901	FALSE	1.01817	0.00273141	0.0252283	up	0	1
ENSMUSG00000023960	Enpp5	83965	FALSE	0.539257	0.00266464	0.0248049	up	2.26175	0.0753022
ENSMUSG00000023959	Clic5	224796	FALSE	0.884716	0.00660916	0.0447022	up	2.20271	0.0753022
ENSMUSG00000044469	Tnfaip8l1	66443	FALSE	-0.517975	0.000182174	0.00436982	down	0	1
ENSMUSG00000090273	Prr22	100504446	FALSE	-0.60105	0.00296122	0.0264078	down	-0.114232	0.610169
ENSMUSG00000024228	Nudt12	67993	TRUE	0.961675	0.00463169	0.0352494	up	-1.81532	0.610169
ENSMUSG00000045761	Togaram2	320159	FALSE	1.42044	0.00249999	0.0238461	up	0.0317336	0.368206
ENSMUSG00000044375	Pcare	225004	FALSE	2.55134	5.41308e-07	0.000122215	up	2.02037	0.368206
ENSMUSG00000032624	Eml4	78798	FALSE	-0.506698	2.34872e-05	0.00129818	down	-0.960037	0.0074921
ENSMUSG00000002475	Abhd3	106861	FALSE	0.597526	0.0076635	0.0493008	up	0.113673	0.368206
ENSMUSG00000057766	Ankrd29	225187	FALSE	0.592311	0.000774502	0.0111166	up	0	1
ENSMUSG00000024304	Cdh2	12558	FALSE	1.36687	0.000555061	0.00915915	up	2.03494	0.129426
ENSMUSG00000024277	Mapre2	212307	FALSE	0.550098	0.000700239	0.0104955	up	1.3149	0.219631
ENSMUSG00000038418	Egr1	13653	TRUE	-0.622275	0.00296406	0.0264078	down	-1.61187	0.0432291
ENSMUSG00000014294	Ndufa2	17991	FALSE	-0.587387	1.43776e-05	0.000964653	down	-0.340526	0.0244693
ENSMUSG00000063687	Pcdhb5	93876	FALSE	0.911829	0.00167509	0.0188501	up	4.13965	0.0753022
ENSMUSG00000047033	Pcdhb15	93886	FALSE	0.670726	0.00740644	0.0482246	up	0.0276514	0.368206
ENSMUSG00000036585	Fgf1	14164	FALSE	1.26036	2.7493e-05	0.00140165	up	0.17477	0.610169
ENSMUSG00000056671	Prelid2	77619	FALSE	-0.66607	0.000315764	0.00632595	down	0	1
ENSMUSG00000055561	Spink5	72432	FALSE	2.3295	0.00011861	0.00340142	up	5.99978	0.219631
ENSMUSG00000061144	Spink12	78242	FALSE	4.10334	2.48838e-06	0.00030778	up	4.00987	0.219631
ENSMUSG00000019647	Sema6a	20358	FALSE	-0.560279	0.00479743	0.036086	down	-0.50075	0.219631
ENSMUSG00000024621	Csf1r	12978	FALSE	0.659399	0.000358169	0.00684758	up	0.973122	0.368206
ENSMUSG00000033871	Ppargc1b	170826	FALSE	-0.63311	0.000665509	0.0101678	down	-0.130604	0.610169
ENSMUSG00000036880	Acaa2	52538	FALSE	-0.583715	0.000539559	0.00905034	down	-0.0695519	0.368206
ENSMUSG00000041840	Haus1	225745	FALSE	-0.522681	7.59058e-06	0.000608064	down	-0.483677	0.0432291
ENSMUSG00000024907	Gal	14419	FALSE	1.5147	0.00251663	0.0239552	up	2.37242	0.129426
ENSMUSG00000056481	Cd248	70445	FALSE	-0.609395	0.00648251	0.043992	down	-0.233181	0.368206
ENSMUSG00000056185	Snx32	225861	FALSE	0.67978	0.000396552	0.00737327	up	0.330154	0.129426
ENSMUSG00000100937	1700020D05Rik	75555	FALSE	0.714019	0.00317461	0.0275844	up	0.0310162	0.610169
ENSMUSG00000036278	Macrod1	107227	TRUE	-0.505668	0.00408838	0.0323073	down	-0.0562315	0.219631
ENSMUSG00000047787	Flrt1	396184	FALSE	0.869613	0.0059345	0.0415812	up	1.47615	0.129426
ENSMUSG00000035179	Ppp1r32	67752	FALSE	0.947357	0.000996478	0.0131118	up	0	1
ENSMUSG00000099398	Ms4a14	383435	FALSE	0.605206	0.00571926	0.0407218	up	0.749113	0.368206
ENSMUSG00000024672	Ms4a7	109225	FALSE	0.608211	0.000901245	0.0122908	up	0.0453996	0.368206
ENSMUSG00000024749	Tmc1	13409	FALSE	-2.16883	0.00340678	0.028719	down	0	1
ENSMUSG00000058624	Gda	14544	FALSE	0.759758	0.000708607	0.0105763	up	-0.140917	0.610169
ENSMUSG00000024924	Vldlr	22359	FALSE	-0.556362	0.0053119	0.0386209	down	-1.48958	0.129426
ENSMUSG00000052942	Glis3	226075	FALSE	0.735025	0.0006913	0.0103999	up	0.647588	0.0753022
ENSMUSG00000024810	Il33	77125	FALSE	1.14284	0.00664537	0.0448831	up	2.02285	0.219631
ENSMUSG00000042401	Crtac1	72832	FALSE	2.60236	0.000532089	0.00896734	up	5.82873	0.219631
ENSMUSG00000051984	Sec31b	240667	FALSE	0.611047	0.0013881	0.0164949	up	0.173239	0.610169
ENSMUSG00000033033	Calhm2	72691	FALSE	0.571425	0.000161951	0.00407862	up	0.29457	0.00214672
ENSMUSG00000043531	Sorcs1	58178	FALSE	-1.36399	0.00608364	0.0422322	down	-2.14104	0.368206
ENSMUSG00000034765	Dusp5	240672	FALSE	-0.554996	0.00299237	0.0265193	down	-1.92218	0.219631
ENSMUSG00000035283	Adrb1	11554	FALSE	0.796681	0.006694	0.0451258	up	0.152917	0.368206
ENSMUSG00000025089	Gfra1	14585	FALSE	2.06458	3.30202e-05	0.00152	up	2.16829	0.129426
ENSMUSG00000064341	mt-Nd1	17716	FALSE	0.751862	1.56375e-05	0.00101103	up	0.0281896	0.610169
ENSMUSG00000064345	mt-Nd2	17717	FALSE	1.02824	2.59653e-06	0.000315667	up	0.00816484	0.610169
ENSMUSG00000064363	mt-Nd4	17719	FALSE	0.664259	5.26836e-05	0.00198959	up	0.0954982	0.219631
ENSMUSG00000064367	mt-Nd5	17721	FALSE	0.782866	0.00014224	0.00376765	up	0.0668113	0.368206
ENSMUSG00000064368	mt-Nd6	17722	FALSE	0.759405	7.58972e-05	0.00250478	up	0.161554	0.610169

## Sheet: KB2P_Genomic
Geneid	mgi_symbol	entrezgene_id	DDR	alt
ENSMUSG00000026153	Fam135a	68187	FALSE	SNV
ENSMUSG00000042197	Zfp451	98403	FALSE	SNV
ENSMUSG00000026109	Tmeff2	56363	FALSE	SNV
ENSMUSG00000027520	Zdbf2	73884	FALSE	SNV
ENSMUSG00000026361	Cdc73	214498	FALSE	SNV
ENSMUSG00000026584	Scyl3	240880	FALSE	SNV
	Pyhin1		FALSE	SNV
ENSMUSG00000026535	Ifi202b	26388	FALSE	SNV
ENSMUSG00000010175	Prox1	19130	FALSE	SNV
ENSMUSG00000061759	Armt1	73419	FALSE	SNV
ENSMUSG00000019899	Lama2	16773	FALSE	SNV
ENSMUSG00000044770	Scml4	268297	FALSE	SNV
ENSMUSG00000038774	Ascc3	77987	TRUE	SNV
ENSMUSG00000037171	Nodal	18119	FALSE	SNV
ENSMUSG00000009070	Rsph14	71236	FALSE	SNV
ENSMUSG00000001150	Mcm3ap	54387	TRUE	SNV
ENSMUSG00000003346	Abhd17a	216169	FALSE	SNV
ENSMUSG00000047638	Nr1h4	20186	FALSE	SNV
ENSMUSG00000020214	Glipr1l2	67537	FALSE	SNV
ENSMUSG00000020114	Cand1	71902	FALSE	SNV
ENSMUSG00000020474	Polm	54125	TRUE	SNV
ENSMUSG00000020152	Actr2	66713	FALSE	SNV
ENSMUSG00000049470	Aff4	93736	FALSE	SNV
ENSMUSG00000018899	Irf1	16362	TRUE	SNV
ENSMUSG00000020524	Gria1	14799	FALSE	SNV
ENSMUSG00000002812	Flii	14248	FALSE	SNV
ENSMUSG00000070390	Nlrp1b	637515	FALSE	SNV
ENSMUSG00000020790	Ankfy1	11736	FALSE	SNV
ENSMUSG00000020788	Atp2a3	53313	FALSE	SNV
ENSMUSG00000085148	Mir22hg		FALSE	SNV
ENSMUSG00000035208	Slfn8	276950	FALSE	SNV
ENSMUSG00000078763	Slfn1	20555	FALSE	SNV
ENSMUSG00000018481	Appbp2	66884	FALSE	SNV
ENSMUSG00000056158	Car10	72605	FALSE	SNV
ENSMUSG00000017400	Stac2	217154	FALSE	SNV
ENSMUSG00000057723	Krt33b	16671	FALSE	SNV
ENSMUSG00000078635	1700028N14Rik		FALSE	SNV
ENSMUSG00000041592	Sdk2	237979	FALSE	SNV
ENSMUSG00000020747	Tmem94	71947	FALSE	SNV
ENSMUSG00000047446	Arl4a	11861	FALSE	SNV
ENSMUSG00000020954	Strn3	94186	FALSE	SNV
ENSMUSG00000061603	Akap6	238161	FALSE	SNV
ENSMUSG00000020982	Nemf	66244	FALSE	SNV
ENSMUSG00000063450	Syne2	319565	TRUE	SNV
ENSMUSG00000021112	Mpp5	56217	FALSE	SNV
ENSMUSG00000072972	Adam4	11498	FALSE	SNV
ENSMUSG00000021298	Gpr132	56696	FALSE	SNV
ENSMUSG00000095200	Ighv1-7		FALSE	SNV
ENSMUSG00000006191	Cdkal1	68916	FALSE	SNV/CNV_losses
ENSMUSG00000021366	Hivep1	110521	FALSE	SNV
ENSMUSG00000021392	Nol8	70930	TRUE	SNV
ENSMUSG00000021510	Zfp729a	212281	FALSE	SNV
ENSMUSG00000022040	Ephx2	13850	FALSE	SNV
ENSMUSG00000075478	Slitrk1	76965	FALSE	SNV
ENSMUSG00000022142	Nup155	170762	FALSE	SNV
ENSMUSG00000044726	Erich5	239368	FALSE	SNV
ENSMUSG00000038679	Trps1	83925	FALSE	SNV
ENSMUSG00000036167	Pphln1	223828	TRUE	SNV
ENSMUSG00000044636	Csrnp2	207785	FALSE	SNV
ENSMUSG00000039637	Coro7	78885	FALSE	SNV
ENSMUSG00000039457	Ppl	19041	FALSE	SNV
ENSMUSG00000034473	Sec22a	317717	FALSE	SNV
ENSMUSG00000022844	Pdia5	72599	FALSE	SNV
ENSMUSG00000022829	Stxbp5l	207227	FALSE	SNV
ENSMUSG00000039456	Morc3	338467	FALSE	SNV
ENSMUSG00000040785	Ttc3	22129	FALSE	SNV
ENSMUSG00000007564	Ppp2r1a	51792	TRUE	SNV
ENSMUSG00000041881	Ndufa7	66416	FALSE	SNV
ENSMUSG00000073411	H2-D1	14964	FALSE	SNV
ENSMUSG00000067212	H2-T23	15040	FALSE	SNV
ENSMUSG00000036036	Zfp57	22715	FALSE	SNV
ENSMUSG00000032842	Abcc10	224814	FALSE	SNV
ENSMUSG00000073386	9830107B12Rik	328829	FALSE	SNV
	BC027072		FALSE	SNV
ENSMUSG00000001870	Ltbp1	268977	FALSE	SNV
ENSMUSG00000034774	Dsg1c	211924	FALSE	SNV
ENSMUSG00000058152	Chsy3	78923	FALSE	SNV
	Slmo1		FALSE	SNV
ENSMUSG00000059336	Slc14a1	108052	FALSE	SNV
ENSMUSG00000063904	Dpp3	75221	FALSE	SNV
ENSMUSG00000024941	Scyl1	78891	TRUE	SNV
ENSMUSG00000024981	Acsl5	433256	FALSE	SNV
ENSMUSG00000025081	Tdrd1	83561	FALSE	SNV
ENSMUSG00000115074	Ndor1	78797	FALSE	SNV
ENSMUSG00000015790	Surf1	20930	FALSE	SNV
ENSMUSG00000026790	Odf2	18286	FALSE	SNV
ENSMUSG00000089762	Ier5l	72500	FALSE	SNV
ENSMUSG00000027070	Lrp2	14725	FALSE	SNV
ENSMUSG00000059588	Calcrl	54598	FALSE	SNV
ENSMUSG00000002102	Psmc3	19182	TRUE	SNV
ENSMUSG00000027198	Ext2	14043	FALSE	SNV
ENSMUSG00000027634	Ndrg3	29812	FALSE	SNV
ENSMUSG00000027547	Sall4	99377	FALSE	SNV
ENSMUSG00000027569	Mrgbp	73247	FALSE	SNV
ENSMUSG00000025255	Zfhx4	80892	FALSE	SNV
ENSMUSG00000082766	1700064H15Rik		FALSE	SNV
ENSMUSG00000034544	Rsrc1	66880	FALSE	SNV
ENSMUSG00000027932	Slc27a3	26568	FALSE	SNV
ENSMUSG00000027855	Sycp1	20957	TRUE	SNV
ENSMUSG00000050947	Amigo1	229715	FALSE	SNV
ENSMUSG00000045751	Mms22l	212377	TRUE	SNV
	AI464131		FALSE	SNV
ENSMUSG00000028339	Col15a1	12819	FALSE	SNV
ENSMUSG00000028370	Pappa	18491	FALSE	SNV
ENSMUSG00000095498	Ifna1	15962	FALSE	SNV
ENSMUSG00000035305	Ror1	26563	FALSE	SNV
ENSMUSG00000028618	Tmem59	56374	FALSE	SNV
ENSMUSG00000066036	Ubr4	69116	FALSE	SNV/SV
ENSMUSG00000028737	Aldh4a1	212647	FALSE	SNV
ENSMUSG00000070618	BC080695	329986	FALSE	SNV
ENSMUSG00000066031	Gm13023	194227	FALSE	SNV
ENSMUSG00000028975	Pex14	56273	FALSE	SNV
ENSMUSG00000028992	Nmnat1	66454	FALSE	SNV
ENSMUSG00000067220	Cnga1	12788	FALSE	SNV
ENSMUSG00000029253	Cenpc1	12617	FALSE	SNV
ENSMUSG00000044221	Grsf1	231413	FALSE	SNV
ENSMUSG00000050640	Tmem150c	231503	FALSE	SNV
ENSMUSG00000072774	Zfp951	626391	FALSE	SNV
ENSMUSG00000018263	Tbx5	21388	FALSE	SNV
ENSMUSG00000044017	Adgrd1	243277	FALSE	SNV
ENSMUSG00000023079	Gtf2ird1	57080	FALSE	SNV
ENSMUSG00000056035	Cyp3a11	13112	FALSE	SNV
ENSMUSG00000017978	Cadps2	320405	FALSE	SNV
ENSMUSG00000029788	Cpa5	74649	FALSE	SNV
ENSMUSG00000039419	Cntnap2	66797	FALSE	SNV
ENSMUSG00000029844	Hoxa1	15394	FALSE	SNV
ENSMUSG00000030138	Bms1	213895	FALSE	SNV
ENSMUSG00000058349	Tas2r117	353166	FALSE	SNV
	H2afj		FALSE	SNV
ENSMUSG00000055150	Zfp78	330463	FALSE	SNV
ENSMUSG00000067173	Mrgpra4	235854	FALSE	SNV
ENSMUSG00000030451	Herc2	15204	TRUE	SNV
ENSMUSG00000066406	Akap13	75547	FALSE	SNV
ENSMUSG00000035354	Uvrag	78610	TRUE	SNV
ENSMUSG00000007279	Scube2	56788	FALSE	SNV
ENSMUSG00000043964	Orai3	269999	FALSE	SNV
ENSMUSG00000040268	Plekha1	101476	FALSE	SNV
ENSMUSG00000015980	Lrrc27	76612	FALSE	SNV
ENSMUSG00000031458	Coprs	66423	FALSE	SNV/CNV_losses
ENSMUSG00000031467	Agpat5	52123	FALSE	SNV/CNV_losses
ENSMUSG00000031543	Ank1	11733	FALSE	SNV
ENSMUSG00000031592	Pcm1	18536	FALSE	SNV
ENSMUSG00000079058	Adam34	252866	FALSE	SNV
ENSMUSG00000031608	Galnt7	108150	FALSE	SNV
ENSMUSG00000031708	Tecr	106529	FALSE	SNV
ENSMUSG00000031822	Gse1	382034	FALSE	SNV
ENSMUSG00000032009	Sesn3	75747	TRUE	SNV
ENSMUSG00000031966	Glb1l3	70893	FALSE	SNV
ENSMUSG00000032021	Crtam	54698	FALSE	SNV
ENSMUSG00000042790	Rnf214	235315	FALSE	SNV
ENSMUSG00000054156	Gm4894	235327	FALSE	SNV
ENSMUSG00000035878	Hykk	235386	FALSE	SNV
ENSMUSG00000032356	Rasgrf1	19417	FALSE	SNV
ENSMUSG00000032553	Srprb	20818	FALSE	SNV
ENSMUSG00000006673	Qrich1	69232	FALSE	SNV/SV
ENSMUSG00000066357	Wdr6	83669	FALSE	SNV
ENSMUSG00000032500	Dclk3	245038	FALSE	SNV
ENSMUSG00000010651	Acaa1b	235674	FALSE	SNV
ENSMUSG00000000134	Tfe3	209446	FALSE	SNV
ENSMUSG00000031161	Hdac6	15185	TRUE	SNV
	A630033H20Rik		FALSE	SNV
ENSMUSG00000025261	Huwe1	59026	TRUE	SNV
ENSMUSG00000088353	Gm24014		FALSE	SV
ENSMUSG00000026024	Als2	74018	FALSE	SV
ENSMUSG00000056536	Pign	27392	FALSE	SV
ENSMUSG00000026404	Ddx59	67997	FALSE	SV
ENSMUSG00000066842	Hmcn1	545370	FALSE	SV
ENSMUSG00000038370	Pcp4l1	66425	FALSE	SV
ENSMUSG00000013997	Nit1	27045	FALSE	SV
ENSMUSG00000037440	Vnn1	22361	FALSE	SV
ENSMUSG00000071324	Armc2	213402	FALSE	SV
	Rtdr1		FALSE	SV
ENSMUSG00000034453	Polr3b	70428	FALSE	SV
ENSMUSG00000019943	Atp2b1	67972	FALSE	SV
ENSMUSG00000019368	Sec14l4	103655	FALSE	SV
ENSMUSG00000020326	Ccng1	12450	TRUE	SV
ENSMUSG00000020021	Fgd6	13998	FALSE	SV
ENSMUSG00000069893	9930111J21Rik1	667214	FALSE	SV
ENSMUSG00000069892	9930111J21Rik2	245240	FALSE	SV
ENSMUSG00000040283	Btnl9	237754	FALSE	SV
ENSMUSG00000082454	Gm12183		FALSE	SV
ENSMUSG00000078154	Gm12184		FALSE	SV
ENSMUSG00000048852	Gm12185	620913	FALSE	SV
ENSMUSG00000084153	Gm12186		FALSE	SV
ENSMUSG00000083178	Gm12187		FALSE	SV
ENSMUSG00000082116	Gm12188		FALSE	SV
ENSMUSG00000086245	Gm16170		FALSE	SV
ENSMUSG00000064500	Gm25296		FALSE	SV
ENSMUSG00000058163	Gm5431	432555	FALSE	SV
	Gnb2l1		FALSE	SV
ENSMUSG00000078920	Ifi47	15953	FALSE	SV
ENSMUSG00000046879	Irgm1	15944	FALSE	SV
ENSMUSG00000048378	Olfr1394	258273	FALSE	SV
ENSMUSG00000050763	Olfr1395	258877	FALSE	SV
ENSMUSG00000047511	Olfr1396	258334	FALSE	SV
ENSMUSG00000040328	Olfr56	18356	FALSE	SV
ENSMUSG00000078153	Psme2b	621823	FALSE	SV
ENSMUSG00000064780	Snord95		FALSE	SV
ENSMUSG00000064725	Snord96a		FALSE	SV
ENSMUSG00000078922	Tgtp1	21822	FALSE	SV
ENSMUSG00000078921	Tgtp2	100039796	FALSE	SV
ENSMUSG00000040365	Trim41	211007	FALSE	SV
ENSMUSG00000040350	Trim7	94089	FALSE	SV
ENSMUSG00000046311	Zfp62	22720	FALSE	SV
	2310047M10Rik		FALSE	SV
ENSMUSG00000020898	Ctc1	68964	TRUE	SV
ENSMUSG00000001506	Col1a1	12842	FALSE	SV
ENSMUSG00000057058	Skap1	78473	FALSE	SV
ENSMUSG00000038756	Ttll6	237930	FALSE	SV
ENSMUSG00000043485	Krt34	16672	FALSE	SV
ENSMUSG00000020718	Polg2	50776	TRUE	SV
ENSMUSG00000020990	Cdkl1	71091	FALSE	SV
ENSMUSG00000021238	Aldh6a1	104776	FALSE	SV
	Ccdc176		FALSE	SV
ENSMUSG00000085793	Lin52	217708	FALSE	SV
ENSMUSG00000098134	Rnf113a2	66381	FALSE	SV
	2310035C23Rik		FALSE	SV
ENSMUSG00000037787	Apopt1	68020	FALSE	SV
ENSMUSG00000090193	Gm15995		FALSE	SV
ENSMUSG00000001119	Col6a1	12833	FALSE	SV
ENSMUSG00000072115	Ang	11727	FALSE	SV
ENSMUSG00000039942	Ptger4	19219	FALSE	SV
ENSMUSG00000040420	Cdh18	320865	FALSE	SV
ENSMUSG00000022422	Dscc1	72107	TRUE	SV
ENSMUSG00000016200	Syt14	329324	FALSE	SV
ENSMUSG00000022335	Zfat	380993	TRUE	SV
ENSMUSG00000022332	Khdrbs3	13992	FALSE	SV
ENSMUSG00000079022	Col22a1	69700	FALSE	SV
ENSMUSG00000034422	Parp14	547253	FALSE	SV
ENSMUSG00000002846	Timmdc1	76916	FALSE	SV
ENSMUSG00000052712	BC004004	80748	FALSE	SV
ENSMUSG00000024008	Cpne5	240058	FALSE	SV
ENSMUSG00000094326	Gm10045		FALSE	SV
ENSMUSG00000024012	Mtch1	56462	FALSE	SV
ENSMUSG00000024011	Pi16	74116	FALSE	SV
ENSMUSG00000024007	Ppil1	68816	FALSE	SV
ENSMUSG00000048440	Cyp4f16	70101	FALSE	SV
ENSMUSG00000091586	Cyp4f17	208285	FALSE	SV
ENSMUSG00000061126	Cyp4f39	320997	FALSE	SV
ENSMUSG00000090700	Cyp4f40	631304	FALSE	SV
	Gm9705		FALSE	SV
ENSMUSG00000038762	Abcf1	224742	FALSE	SV
ENSMUSG00000024245	Tmem178	68027	FALSE	SV
ENSMUSG00000045817	Zfp36l2	12193	FALSE	SV
ENSMUSG00000024306	Ccdc178	70950	FALSE	SV
ENSMUSG00000034295	Fhod3	225288	FALSE	SV
	BC048609		FALSE	SV
ENSMUSG00000064202	4430402I18Rik	381218	FALSE	SV
	Ppapdc2		FALSE	SV
ENSMUSG00000024986	Hhex	15242	FALSE	SV
ENSMUSG00000048612	Myof	226101	FALSE	SV
ENSMUSG00000004105	Angptl2	26360	FALSE	SV
ENSMUSG00000026950	Neb	17996	FALSE	SV
ENSMUSG00000055371	Stam2	56324	FALSE	SV
ENSMUSG00000019790	Stxbp5	78808	FALSE	SV
ENSMUSG00000051747	Ttn	22138	FALSE	SV
ENSMUSG00000034101	Ctnnd1	12388	FALSE	SV
ENSMUSG00000040591	1110051M20Rik	228356	FALSE	SV
ENSMUSG00000022986	Krt75	109052	FALSE	SV
ENSMUSG00000081248	Gm13787		FALSE	SV
ENSMUSG00000040506	Ambra1	228361	FALSE	SV
ENSMUSG00000027122	Arl14ep	212772	FALSE	SV
ENSMUSG00000027298	Tyro3	22174	FALSE	SV
ENSMUSG00000027254	Map1a	17754	FALSE	SV
ENSMUSG00000016664	Pacsin2	23970	FALSE	SV
	PRND		FALSE	SV
ENSMUSG00000037014	Sstr4	20608	FALSE	SV
ENSMUSG00000081092	Gm14128		FALSE	SV
ENSMUSG00000057133	Chd6	71389	TRUE	SV
ENSMUSG00000078861	Zfp931	353208	FALSE	SV
ENSMUSG00000079056	Kcnip3	56461	FALSE	SV
ENSMUSG00000027808	Serp1	28146	FALSE	SV
ENSMUSG00000056476	Med12l	329650	FALSE	SV
ENSMUSG00000028086	Fbxw7	50754	TRUE	SV
ENSMUSG00000028164	Manba	110173	FALSE	SV
ENSMUSG00000020186	Csrp2	13008	FALSE	SV
ENSMUSG00000036863	Syde2	214804	FALSE	SV
ENSMUSG00000028245	Nsmaf	18201	FALSE	SV
ENSMUSG00000028207	Asph	65973	FALSE	SV
ENSMUSG00000048720	Tbc1d12	209478	FALSE	SV
ENSMUSG00000017897	Eya2	14049	TRUE	SV
ENSMUSG00000045672	Col27a1	373864	FALSE	SV
ENSMUSG00000008575	Nfib	18028	TRUE	SV
ENSMUSG00000028842	Ago3	214150	FALSE	SV
ENSMUSG00000083193	4930595D18Rik		FALSE	SV
ENSMUSG00000024381	Bin1	30948	TRUE	SV
ENSMUSG00000039852	Rere	68703	FALSE	SV
ENSMUSG00000019947	Arid5b	71371	FALSE	SV
ENSMUSG00000014592	Camta1	100072	FALSE	SV
ENSMUSG00000029111	Nelfa	24116	FALSE	SV
	Whsc1		FALSE	SV
ENSMUSG00000059866	Tnip2	231130	FALSE	SV
ENSMUSG00000055923	Aasdh	231326	FALSE	SV
ENSMUSG00000029475	Kdm2b	30841	TRUE	SV
ENSMUSG00000066684	Pilrb1	170741	FALSE	SV
ENSMUSG00000021262	Evl	14026	FALSE	SV
ENSMUSG00000029570	Lfng	16848	FALSE	SV
ENSMUSG00000021279	Cdc42bpb	217866	FALSE	SV
ENSMUSG00000001847	Rac1	19353	TRUE	SV
ENSMUSG00000041298	Katnal1	231912	FALSE	SV
ENSMUSG00000004633	Chn2	69993	FALSE	SV
ENSMUSG00000005667	Mthfd2	17768	FALSE	SV
	Fam19a1		FALSE	SV
ENSMUSG00000015889	Lta4h	16993	FALSE	SV
	H1foo		FALSE	SV
ENSMUSG00000038127	Ccdc50	67501	FALSE	SV
ENSMUSG00000056901	Tas2r102	387339	FALSE	SV
ENSMUSG00000030220	Arhgdib	11857	FALSE	SV
ENSMUSG00000074364	Ehd2	259300	FALSE	SV
	Gm26551		FALSE	SV
	BC089491		FALSE	SV
	RP24-234J3.4		FALSE	SV
ENSMUSG00000019647	Sema6a	20358	FALSE	SV
ENSMUSG00000031070	Mrgprf	211577	FALSE	SV
ENSMUSG00000021830	Txndc16	70561	FALSE	SV
ENSMUSG00000052906	Ubxn8	108159	FALSE	SV
ENSMUSG00000036330	Slc18a1	110877	FALSE	SV
ENSMUSG00000031841	Cdh13	12554	FALSE	SV
	Gm20388		FALSE	SV
ENSMUSG00000042616	Oscp1	230751	FALSE	SV
ENSMUSG00000052698	Tln2	70549	FALSE	SV
	Dopey1		FALSE	SV
ENSMUSG00000032369	Plscr1	22038	TRUE	SV
ENSMUSG00000036086	Zranb3	226409	TRUE	SV
ENSMUSG00000032452	Clstn2	64085	FALSE	SV
ENSMUSG00000038357	Camp	12796	FALSE	SV
ENSMUSG00000045435	Tmem60	212090	FALSE	SV
ENSMUSG00000032477	Cdc25a	12530	TRUE	SV
ENSMUSG00000032489	Kif9	16578	FALSE	SV
ENSMUSG00000031512	Tex29	75528	FALSE	SV
ENSMUSG00000038205	Prkab2	108097	FALSE	SV
ENSMUSG00000031393	Mecp2	17257	FALSE	SV
ENSMUSG00000056537	Rlim	19820	FALSE	SV
ENSMUSG00000031442	Mcf2l	17207	FALSE	CNV_losses
ENSMUSG00000031443	F7	14068	FALSE	CNV_losses
ENSMUSG00000031444	F10	14058	FALSE	CNV_losses
ENSMUSG00000031445	Proz	66901	FALSE	CNV_losses
ENSMUSG00000038542	Pcid2	234069	TRUE	CNV_losses
ENSMUSG00000031446	Cul4a	99375	TRUE	CNV_losses
ENSMUSG00000031447	Lamp1	16783	FALSE	CNV_losses
ENSMUSG00000038515	Grtp1	66790	FALSE	CNV_losses
ENSMUSG00000031448	Adprhl1	234072	FALSE	CNV_losses
ENSMUSG00000038506	Dcun1d2	102323	FALSE	CNV_losses
ENSMUSG00000038497	Tmco3	234076	FALSE	CNV_losses
ENSMUSG00000038482	Tfdp1	21781	FALSE	CNV_losses
ENSMUSG00000031449	Atp4b	11945	FALSE	CNV_losses
ENSMUSG00000031450	Grk1	24013	FALSE	CNV_losses
ENSMUSG00000038457	Tmem255b	272465	FALSE	CNV_losses
ENSMUSG00000031451	Gas6	14456	FALSE	CNV_losses
ENSMUSG00000031452	1700029H14Rik	66501	FALSE	CNV_losses
ENSMUSG00000031453	Rasa3	19414	FALSE	CNV_losses
ENSMUSG00000038416	Cdc16	69957	FALSE	CNV_losses
ENSMUSG00000038398	Upf3a	67031	FALSE	CNV_losses
ENSMUSG00000057116	AF366264	231201	FALSE	CNV_losses
ENSMUSG00000047710	Champ1	101994	FALSE	CNV_losses
ENSMUSG00000038365	Fbxo25	66822	FALSE	CNV_losses
ENSMUSG00000050052	Tdrp	72148	FALSE	CNV_losses
ENSMUSG00000051978	Erich1	234086	FALSE	CNV_losses
ENSMUSG00000047495	Dlgap2	244310	FALSE	CNV_losses
ENSMUSG00000026317	Cln8	26889	FALSE	CNV_losses
ENSMUSG00000071176	Arhgef10	234094	FALSE	CNV_losses
ENSMUSG00000055675	Kbtbd11	74901	FALSE	CNV_losses
ENSMUSG00000049008	BB014433		FALSE	CNV_losses
ENSMUSG00000031461	Myom2	17930	FALSE	CNV_losses
ENSMUSG00000060924	Csmd1	94109	FALSE	CNV_losses
ENSMUSG00000039842	Mcph1	244329	TRUE	CNV_losses
ENSMUSG00000031465	Angpt2	11601	FALSE	CNV_losses
ENSMUSG00000039814	Xkr5	319581	FALSE	CNV_losses
ENSMUSG00000053678	Defb40	360217	FALSE	CNV_losses
ENSMUSG00000053695	Defb37	353320	FALSE	CNV_losses
ENSMUSG00000053790	Defb38	360212	FALSE	CNV_losses
ENSMUSG00000043787	Defb12	77674	FALSE	CNV_losses
ENSMUSG00000052554	Defb34	360211	FALSE	CNV_losses
ENSMUSG00000059463	Spag11b	546038	FALSE	CNV_losses
ENSMUSG00000110641	Gm45826		FALSE	CNV_losses
ENSMUSG00000079842	Spag11a	78128	FALSE	CNV_losses
ENSMUSG00000046354	Defb14	244332	FALSE	CNV_losses
ENSMUSG00000059230	Defb4	56519	FALSE	CNV_losses
ENSMUSG00000050756	Defb6	116746	FALSE	CNV_losses
ENSMUSG00000071169	Defb46	574081	FALSE	CNV_losses
ENSMUSG00000039785	Defb5	81007	FALSE	CNV_losses
ENSMUSG00000039775	Defb3	27358	FALSE	CNV_losses
ENSMUSG00000031471	Defb8	244334	FALSE	CNV_losses
ENSMUSG00000021218	Gdi2	14569	FALSE	CNV_losses
ENSMUSG00000033781	Asb13	142688	FALSE	CNV_losses
ENSMUSG00000063130	Calml3	70405	FALSE	CNV_losses
ENSMUSG00000033765	Calm4	80796	FALSE	CNV_losses
ENSMUSG00000099269	Calm5	494124	FALSE	CNV_losses
ENSMUSG00000021215	Net1	56349	TRUE	CNV_losses
ENSMUSG00000033715	Akr1c14	105387	FALSE	CNV_losses
ENSMUSG00000021214	Akr1c18	105349	FALSE	CNV_losses
ENSMUSG00000021213	Akr1c13	27384	FALSE	CNV_losses
ENSMUSG00000071551	Akr1c19	432720	FALSE	CNV_losses
ENSMUSG00000021210	Akr1c6	83702	FALSE	CNV_losses
ENSMUSG00000054757	Akr1c20	116852	FALSE	CNV_losses
ENSMUSG00000045410	Akr1e1	56043	FALSE	CNV_losses
ENSMUSG00000000078	Klf6	23849	FALSE	CNV_losses
ENSMUSG00000021193	Pitrm1	69617	FALSE	CNV_losses
ENSMUSG00000021196	Pfkp	56421	FALSE	CNV_losses
ENSMUSG00000052551	Adarb2	94191	FALSE	CNV_losses
ENSMUSG00000021147	Wdr37	207615	FALSE	CNV_losses
ENSMUSG00000058258	Idi1	319554	FALSE	CNV_losses
ENSMUSG00000021148	Gm9745		FALSE	CNV_losses
ENSMUSG00000033520	Idi2	320581	FALSE	CNV_losses
ENSMUSG00000021149	Gtpbp4	69237	TRUE	CNV_losses
ENSMUSG00000033499	Larp4b	217980	FALSE	CNV_losses
ENSMUSG00000048264	Dip2c	208440	FALSE	CNV_losses
ENSMUSG00000021156	Zmynd11	66505	FALSE	CNV_losses
ENSMUSG00000046159	Chrm3	12671	FALSE	CNV_losses
ENSMUSG00000021313	Ryr2	20191	FALSE	CNV_losses
ENSMUSG00000021311	Mtr	238505	FALSE	CNV_losses
ENSMUSG00000052374	Actn2	11472	FALSE	CNV_losses
ENSMUSG00000057554	Lgals8	56048	FALSE	CNV_losses
ENSMUSG00000095105	Edaradd	171211	FALSE	CNV_losses
ENSMUSG00000057069	Ero1lb	67475	FALSE	CNV_losses
ENSMUSG00000005397	Nid1	18073	FALSE	CNV_losses
ENSMUSG00000019726	Lyst	17101	FALSE	CNV_losses
ENSMUSG00000021303	Gng4	14706	FALSE	CNV_losses
ENSMUSG00000021302	Ggps1	14593	FALSE	CNV_losses
ENSMUSG00000039219	Arid4b	94246	FALSE	CNV_losses
ENSMUSG00000021301	Hecw1	94253	FALSE	CNV_losses
ENSMUSG00000015672	Mrpl32	75398	FALSE	CNV_losses
ENSMUSG00000015671	Psma2	19166	TRUE	CNV_losses
ENSMUSG00000039182	AW209491	105351	FALSE	CNV_losses
ENSMUSG00000021318	Gli3	14634	FALSE	CNV_losses
ENSMUSG00000041324	Inhba	16323	FALSE	CNV_losses
ENSMUSG00000055137	Sugct	192136	FALSE	CNV_losses
ENSMUSG00000012429	Mplkip	66308	TRUE	CNV_losses
ENSMUSG00000041297	Cdk13	69562	FALSE	CNV_losses
ENSMUSG00000008859	Rala	56044	FALSE	CNV_losses
ENSMUSG00000075054	Yae1d1	67008	FALSE	CNV_losses
ENSMUSG00000009734	Pou6f2	218030	FALSE	CNV_losses
ENSMUSG00000041236	Vps41	218035	FALSE	CNV_losses
ENSMUSG00000021314	Amph	218038	FALSE	CNV_losses
ENSMUSG00000003062	Stard3nl	76205	FALSE	CNV_losses
ENSMUSG00000002808	Epdr1	105298	FALSE	CNV_losses
ENSMUSG00000021319	Sfrp4	20379	FALSE	CNV_losses
ENSMUSG00000041138	Nme8	73412	FALSE	CNV_losses
ENSMUSG00000053101	Gpr141	353346	FALSE	CNV_losses
ENSMUSG00000041112	Elmo1	140580	FALSE	CNV_losses
ENSMUSG00000021322	Aoah	27052	FALSE	CNV_losses
ENSMUSG00000042869	Olfr1370	258528	FALSE	CNV_losses
ENSMUSG00000060404	Olfr1369-ps1		FALSE	CNV_losses
ENSMUSG00000071522	Olfr263	18341	FALSE	CNV_losses
ENSMUSG00000045474	Olfr1368	258527	FALSE	CNV_losses
ENSMUSG00000021326	Trim27	19720	FALSE	CNV_losses
ENSMUSG00000004344	Gpx5	14780	FALSE	CNV_losses
ENSMUSG00000004341	Gpx6	75512	FALSE	CNV_losses
ENSMUSG00000045508	Olfr1367	258526	FALSE	CNV_losses
ENSMUSG00000036721	Zscan12	22758	FALSE	CNV_losses
ENSMUSG00000021327	Zkscan3	72739	FALSE	CNV_losses
ENSMUSG00000055313	Pgbd1	319207	FALSE	CNV_losses
ENSMUSG00000022228	Zscan26	432731	FALSE	CNV_losses
ENSMUSG00000059395	Nkapl	66707	FALSE	CNV_losses
ENSMUSG00000054931	Zkscan4	544922	FALSE	CNV_losses
ENSMUSG00000078139	AK157302		FALSE	CNV_losses
ENSMUSG00000063894	Zkscan8	93681	FALSE	CNV_losses
ENSMUSG00000048996	Olfr1366	258280	FALSE	CNV_losses
ENSMUSG00000054890	Olfr1535	404335	FALSE	CNV_losses
ENSMUSG00000046016	Olfr1364	258533	FALSE	CNV_losses
ENSMUSG00000051258	Olfr1362	258739	FALSE	CNV_losses
ENSMUSG00000036658	Olfr11	218066	FALSE	CNV_losses
ENSMUSG00000049737	Olfr1361	258534	FALSE	CNV_losses
ENSMUSG00000108534	Olfr1360	258536	FALSE	CNV_losses
ENSMUSG00000108674	Olfr1359	258067	FALSE	CNV_losses
ENSMUSG00000006720	Zfp184	193452	FALSE	CNV_losses
ENSMUSG00000016982	Pom121l2	195236	FALSE	CNV_losses
ENSMUSG00000006179	Prss16	54373	FALSE	CNV_losses
ENSMUSG00000069299	Vmn1r188	252912	FALSE	CNV_losses
ENSMUSG00000099611	Vmn1r189	252906	FALSE	CNV_losses
ENSMUSG00000095916	Vmn1r191	632534	FALSE	CNV_losses
ENSMUSG00000099787	Vmn1r192	252907	FALSE	CNV_losses
ENSMUSG00000046932	Vmn1r193	171259	FALSE	CNV_losses
ENSMUSG00000069297	Vmn1r194	626299	FALSE	CNV_losses
ENSMUSG00000069294	Vmn1r197	171278	FALSE	CNV_losses
ENSMUSG00000095125	Vmn1r198	171254	FALSE	CNV_losses
ENSMUSG00000069292	Vmn1r199	171247	FALSE	CNV_losses
ENSMUSG00000101073	Vmn1r200	171246	FALSE	CNV_losses
ENSMUSG00000094898	Vmn1r201	171255	FALSE	CNV_losses
ENSMUSG00000094379	Vmn1r202	171258	FALSE	CNV_losses
ENSMUSG00000071491	Vmn1r209	432736	FALSE	CNV_losses
ENSMUSG00000061296	Vmn1r210	171269	FALSE	CNV_losses
ENSMUSG00000063998	Vmn1r211	171277	FALSE	CNV_losses
ENSMUSG00000071490	Vmn1r212	171275	FALSE	CNV_losses
ENSMUSG00000060024	Vmn1r213	171249	FALSE	CNV_losses
ENSMUSG00000061829	Vmn1r214	171248	FALSE	CNV_losses
ENSMUSG00000099917	Vmn1r215	171253	FALSE	CNV_losses
ENSMUSG00000115697	Vmn1r216		FALSE	CNV_losses/CNV_losses
ENSMUSG00000115791	Vmn1r217	171273	FALSE	CNV_losses
ENSMUSG00000115020	Vmn1r218	171256	FALSE	CNV_losses
ENSMUSG00000061376	Vmn1r219	171272	FALSE	CNV_losses
ENSMUSG00000096099	Vmn1r220	171271	FALSE	CNV_losses
ENSMUSG00000069280	Vmn1r223	100036518	FALSE	CNV_losses
ENSMUSG00000046351	Zfp322a	218100	FALSE	CNV_losses
ENSMUSG00000036376	Abt1	30946	FALSE	CNV_losses
ENSMUSG00000000706	Btn1a1	12231	FALSE	CNV_losses
ENSMUSG00000053216	Btn2a2	238555	FALSE	CNV_losses
ENSMUSG00000064140	Trim38	214158	FALSE	CNV_losses
ENSMUSG00000036110	Slc17a2	218103	FALSE	CNV_losses
ENSMUSG00000036083	Slc17a3	105355	FALSE	CNV_losses
ENSMUSG00000021335	Slc17a1	20504	FALSE	CNV_losses
ENSMUSG00000021336	Slc17a4	319848	FALSE	CNV_losses
ENSMUSG00000021337	Scgn	214189	FALSE	CNV_losses
ENSMUSG00000021338	Carmil1	68732	FALSE	CNV_losses
ENSMUSG00000016756	Cmah	12763	FALSE	CNV_losses
ENSMUSG00000036006	Ripor2	193385	FALSE	CNV_losses
ENSMUSG00000006715	Gmnn	57441	TRUE	CNV_losses
ENSMUSG00000019132	BC005537	79555	FALSE	CNV_losses
ENSMUSG00000006717	Acot13	66834	FALSE	CNV_losses
ENSMUSG00000035958	Tdp2	56196	TRUE	CNV_losses
ENSMUSG00000006711	D130043K22Rik	210108	FALSE	CNV_losses
ENSMUSG00000035936	Aldh5a1	214579	FALSE	CNV_losses
ENSMUSG00000021340	Gpld1	14756	FALSE	CNV_losses
ENSMUSG00000021339	Mrs2	380836	FALSE	CNV_losses
ENSMUSG00000035910	Dcdc2a	195208	FALSE	CNV_losses
ENSMUSG00000048978	Nrsn1	22360	FALSE	CNV_losses
ENSMUSG00000045835	Hdgfl1	15192	FALSE	CNV_losses
ENSMUSG00000021342	Prl	19109	TRUE	CNV_losses
ENSMUSG00000057170	Prl3d1	18775	FALSE	CNV_losses
ENSMUSG00000017922	Prl3c1	27372	FALSE	CNV_losses
ENSMUSG00000038891	Prl3b1	18776	FALSE	CNV_losses
ENSMUSG00000038883	Prl3a1	67000	FALSE	CNV_losses
ENSMUSG00000069259	Prl6a1	19111	FALSE	CNV_losses
ENSMUSG00000018259	Prl8a2	13529	FALSE	CNV_losses
ENSMUSG00000069258	Prl2b1	66392	FALSE	CNV_losses
ENSMUSG00000021345	Prl8a6	19112	FALSE	CNV_losses
ENSMUSG00000021346	Prl8a8	74188	FALSE	CNV_losses
ENSMUSG00000006490	Prl8a9	67310	FALSE	CNV_losses
ENSMUSG00000019756	Prl8a1	73244	FALSE	CNV_losses
ENSMUSG00000021347	Prl7b1	75596	FALSE	CNV_losses
ENSMUSG00000006488	Prl7a1	19113	FALSE	CNV_losses
ENSMUSG00000046899	Prl7a2	19114	FALSE	CNV_losses
ENSMUSG00000022886	Prl2a1	56635	FALSE	CNV_losses
ENSMUSG00000062551	Prl2c1	666317	FALSE	CNV_losses
ENSMUSG00000005891	Prl4a1	19110	FALSE	CNV_losses
ENSMUSG00000017064	Prl5a1	28078	FALSE	CNV_losses
ENSMUSG00000076431	Sox4	20677	TRUE	CNV_losses
ENSMUSG00000016477	E2f3	13557	TRUE	CNV_losses
ENSMUSG00000038732	Mboat1	218121	FALSE	CNV_losses
ENSMUSG00000049115	Agtr1a	11607	TRUE	CNV_losses
ENSMUSG00000038462	Uqcrfs1	66694	FALSE	CNV_losses
ENSMUSG00000069255	Dusp22	105352	FALSE	CNV_losses
ENSMUSG00000021356	Irf4	16364	FALSE	CNV_losses
ENSMUSG00000021357	Exoc2	66482	FALSE	CNV_losses
ENSMUSG00000076430	Hus1b	210554	TRUE	CNV_losses
ENSMUSG00000038415	Foxq1	15220	FALSE	CNV_losses
ENSMUSG00000090863	A530084C06Rik		FALSE	CNV_losses
ENSMUSG00000038402	Foxf2	14238	FALSE	CNV_losses
ENSMUSG00000050295	Foxc1	17300	FALSE	CNV_losses
ENSMUSG00000038372	Gmds	218138	FALSE	CNV_losses
ENSMUSG00000044951	Mylk4	238564	FALSE	CNV_losses
ENSMUSG00000042842	Serpinb6b	20708	FALSE	CNV_losses
ENSMUSG00000045827	Serpinb9	20723	FALSE	CNV_losses
ENSMUSG00000021403	Serpinb9b	20706	FALSE	CNV_losses
ENSMUSG00000051029	Serpinb1b	282663	FALSE	CNV_losses
ENSMUSG00000021404	Serpinb9c	20707	FALSE	CNV_losses
ENSMUSG00000054266	Serpinb9d	20726	FALSE	CNV_losses
ENSMUSG00000062342	Serpinb9e	20710	FALSE	CNV_losses
ENSMUSG00000069248	Serpinb6e	435350	FALSE	CNV_losses
ENSMUSG00000052180	Serpinb6c	97848	FALSE	CNV_losses
ENSMUSG00000060147	Serpinb6a	20719	FALSE	CNV_losses
ENSMUSG00000046949	Nqo2	18105	FALSE	CNV_losses
ENSMUSG00000021408	Ripk1	19766	TRUE	CNV_losses
ENSMUSG00000038286	Bphl	68021	FALSE	CNV_losses
ENSMUSG00000058672	Tubb2a	22151	FALSE	CNV_losses
ENSMUSG00000071451	Psmg4	69666	FALSE	CNV_losses
ENSMUSG00000038267	Slc22a23	73102	FALSE	CNV_losses
ENSMUSG00000021411	Pxdc1	66895	FALSE	CNV_losses
ENSMUSG00000038246	Fam50b	108161	FALSE	CNV_losses
ENSMUSG00000021413	Prpf4b	19134	FALSE	CNV_losses
ENSMUSG00000021414	Fam217a	71864	FALSE	CNV_losses
ENSMUSG00000021415	4933417A18Rik	66761	FALSE	CNV_losses
ENSMUSG00000021416	Eci3	69123	FALSE	CNV_losses
ENSMUSG00000021417	Eci2	23986	FALSE	CNV_losses
ENSMUSG00000059288	Cdyl	12593	FALSE	CNV_losses
ENSMUSG00000021418	Rpp40	208366	FALSE	CNV_losses
ENSMUSG00000050423	Ppp1r3g	76487	FALSE	CNV_losses
ENSMUSG00000046573	Lyrm4	380840	FALSE	CNV_losses
ENSMUSG00000021420	Fars2	69955	FALSE	CNV_losses
ENSMUSG00000039114	Nrn1	68404	FALSE	CNV_losses
ENSMUSG00000039109	F13a1	74145	FALSE	CNV_losses
ENSMUSG00000021423	Ly86	17084	FALSE	CNV_losses
ENSMUSG00000039087	Rreb1	68750	TRUE	CNV_losses
ENSMUSG00000021427	Ssr1	107513	FALSE	CNV_losses
ENSMUSG00000044566	Cage1	71213	TRUE	CNV_losses
ENSMUSG00000021428	Riok1	71340	FALSE	CNV_losses
ENSMUSG00000054889	Dsp	109620	FALSE	CNV_losses
ENSMUSG00000021431	Snrnp48	67797	FALSE	CNV_losses
ENSMUSG00000015968	Cacna1d	12289	FALSE	CNV_losses
ENSMUSG00000021962	Dcp1a	75901	FALSE	CNV_losses
ENSMUSG00000021957	Tkt	21881	FALSE	CNV_losses
ENSMUSG00000021948	Prkcd	18753	TRUE	CNV_losses
ENSMUSG00000052395	Rft1	328370	FALSE	CNV_losses
ENSMUSG00000006527	Sfmbt1	54650	FALSE	CNV_losses
ENSMUSG00000042485	Mustn1	66175	FALSE	CNV_losses
ENSMUSG00000021922	Itih4	16427	FALSE	CNV_losses
ENSMUSG00000006522	Itih3	16426	FALSE	CNV_losses
ENSMUSG00000006529	Itih1	16424	FALSE	CNV_losses
ENSMUSG00000021918	Nek4	23955	TRUE	CNV_losses
ENSMUSG00000021917	Spcs1	69019	FALSE	CNV_losses
ENSMUSG00000021916	Glt8d1	76485	FALSE	CNV_losses
ENSMUSG00000042354	Gnl3	30877	TRUE	CNV_losses
ENSMUSG00000042323	Pbrm1	66923	TRUE	CNV_losses
ENSMUSG00000058351	Smim4	66487	FALSE	CNV_losses
ENSMUSG00000071547	Nt5dc2	70021	FALSE	CNV_losses
ENSMUSG00000042286	Stab1	192187	FALSE	CNV_losses
ENSMUSG00000021910	Nisch	64652	FALSE	CNV_losses
ENSMUSG00000091898	Tnnc1	21924	FALSE	CNV_losses
ENSMUSG00000021904	Sema3g	218877	FALSE	CNV_losses
ENSMUSG00000021902	Phf7	71838	FALSE	CNV_losses
ENSMUSG00000021901	Bap1	104416	TRUE	CNV_losses
ENSMUSG00000019027	Dnah1	110084	FALSE	CNV_losses
ENSMUSG00000021893	Capn7	12339	FALSE	CNV_losses
ENSMUSG00000021892	Sh3bp5	24056	FALSE	CNV_losses
ENSMUSG00000021891	Mettl6	67011	FALSE	CNV_losses
ENSMUSG00000021890	Eaf1	74427	FALSE	CNV_losses
ENSMUSG00000057606	Colq	382864	FALSE	CNV_losses
ENSMUSG00000021884	Hacl1	56794	FALSE	CNV_losses
ENSMUSG00000021900	Btd	26363	FALSE	CNV_losses
ENSMUSG00000014496	Ankrd28	105522	FALSE	CNV_losses
ENSMUSG00000021903	Galnt15	78754	FALSE	CNV_losses
ENSMUSG00000021905	Dph3	105638	FALSE	CNV_losses
ENSMUSG00000021906	Oxnad1	218885	FALSE	CNV_losses
ENSMUSG00000021907	Msmb	17695	FALSE	CNV_losses
ENSMUSG00000056234	Ncoa4	27057	FALSE	CNV_losses
ENSMUSG00000013701	Timm23	53600	FALSE	CNV_losses
ENSMUSG00000021911	Parg	26430	TRUE	CNV_losses
ENSMUSG00000021913	Ogdhl	239017	FALSE	CNV_losses
ENSMUSG00000072473	1700024G13Rik	67085	FALSE	CNV_losses
ENSMUSG00000021919	Chat	12647	FALSE	CNV_losses
ENSMUSG00000100241	Slc18a3	20508	FALSE	CNV_losses
ENSMUSG00000054051	Ercc6	319955	TRUE	CNV_losses
ENSMUSG00000041730	Prrxl1	107751	FALSE	CNV_losses
ENSMUSG00000071540	3425401B19Rik	100504518	FALSE	CNV_losses
ENSMUSG00000078127	Fam170b	105511	FALSE	CNV_losses
ENSMUSG00000050666	Vstm4	320736	FALSE	CNV_losses
ENSMUSG00000051506	Wdfy4	545030	FALSE	CNV_losses
ENSMUSG00000041673	Lrrc18	67580	FALSE	CNV_losses
ENSMUSG00000063506	Arhgap22	239027	FALSE	CNV_losses
ENSMUSG00000021936	Mapk8	26419	TRUE	CNV_losses
ENSMUSG00000108841	Frmpd2	268729	FALSE	CNV_losses
ENSMUSG00000021940	Ptpn20	19256	FALSE	CNV_losses
ENSMUSG00000021943	Gdf10	14560	FALSE	CNV_losses
ENSMUSG00000072625	Gdf2	12165	TRUE	CNV_losses
ENSMUSG00000041534	Rbp3	19661	FALSE	CNV_losses
ENSMUSG00000044519	Zfp488	382867	FALSE	CNV_losses
ENSMUSG00000072624	Gm5460	432838	FALSE	CNV_losses
ENSMUSG00000095493	A630023A22Rik	105518	FALSE	CNV_losses
ENSMUSG00000047441	Antxrl	239029	FALSE	CNV_losses
ENSMUSG00000021950	Anxa8	11752	FALSE	CNV_losses
ENSMUSG00000048337	Npy4r	19065	FALSE	CNV_losses
ENSMUSG00000071531	Gprin2	432839	FALSE	CNV_losses
ENSMUSG00000041479	Syt15	319508	FALSE	CNV_losses
ENSMUSG00000021794	Glud1	14661	FALSE	CNV_losses
ENSMUSG00000043681	Fam25c	69134	FALSE	CNV_losses
ENSMUSG00000023064	Sncg	20618	FALSE	CNV_losses
ENSMUSG00000041445	Mmrn2	105450	FALSE	CNV_losses
ENSMUSG00000021796	Bmpr1a	12166	FALSE	CNV_losses
ENSMUSG00000021797	9230112D13Rik	78243	FALSE	CNV_losses
ENSMUSG00000021798	Ldb3	24131	FALSE	CNV_losses
ENSMUSG00000021799	Opn4	30044	FALSE	CNV_losses
ENSMUSG00000041408	Wapl	218914	TRUE	CNV_losses
ENSMUSG00000041078	Grid1	14803	FALSE	CNV_losses
ENSMUSG00000041068	4930596D02Rik	239036	FALSE	CNV_losses
ENSMUSG00000000197	Nalcn	338370	FALSE	CNV_gains
ENSMUSG00000032925	Itgbl1	223272	FALSE	CNV_gains
ENSMUSG00000025551	Fgf14	14169	FALSE	CNV_gains
