# Supplementary material for: Multi-omics analysis reveals distinct non-reversion mechanisms of PARPi resistance in BRCA1- versus BRCA2-deficient mammary tumors
Source: Cell Rep. 2023 May 19;42(5):112538. doi: 10.1016/j.celrep.2023.112538 (PMC10242444; doi:10.1016/j.celrep.2023.112538)
Supplement: Table S3. Hallmark and KEGG gene sets represented by genes with genomic and transcriptional alterations in KB1P RAD51-positive, KB1P RAD51-negative, and KB2P PARPi-resistant tumors, related to Figure 4 [file mmc3.xlsx]

## Sheet: KB1P_HR_pos_Genomic_LOF
Pathways	Pvalue	Count	FDR	gene_list
KEGG_Phosphatidylinositol signaling system	0.000276345	11	0.0964444	Pikfyve;Ppip5k2;Dgkk;Impa1;Pik3ca;Itpr2;Pik3c2a;Ipmk;Inpp5j;Synj1;Calm2;
KEGG_Mitophagy - animal	0.00108393	8	0.189145	Tfe3;Fundc1;Mfn1;Mfn2;Mitf;Kras;Foxo3;Atg5;
KEGG_Glutathione metabolism	0.00211396	7	0.245924	Anpep;Idh2;Ggt1;Ggt5;Gstt3;Gstt1;Gstt2;

## Sheet: KB1P_HR_pos_Expression_up
Pathways	Pvalue	Count	FDR	gene_list
HALLMARK_EPITHELIAL_MESENCHYMAL_TRANSITION	5.88791e-05	18	0.0205488	Wipf1;Grem1;Igsf10;Ecm1;Gem;Crmp1;Pdgfra;Pcolce;Emp3;Htra1;Col6a2;Dcn;Lrp1;Vegfc;Sgcd;Thbs4;Matn2;Lgals1;
KEGG_Metabolism of xenobiotics by cytochrome P450	0.00225006	5	0.156782	Hsd11b1;Mgst2;Gstm2;Gstm1;Adh7;
KEGG_Drug metabolism - cytochrome P450	0.00178278	5	0.156782	Mgst2;Fmo5;Gstm2;Gstm1;Adh7;
KEGG_Cytokine-cytokine receptor interaction	0.0026954	11	0.156782	Il6ra;Tgfbr1;Gdf3;Gdf15;Il18;Tgfbr2;Tnfsf13;Tnfsf12;Osmr;Lifr;Clcf1;
KEGG_Malaria	0.00225006	5	0.156782	Hgf;Lrp1;Il18;Thbs4;Gypc;
KEGG_Chemical carcinogenesis	0.00251445	5	0.156782	Hsd11b1;Mgst2;Gstm2;Gstm1;Adh7;
HALLMARK_TNFA_SIGNALING_VIA_NFKB	0.004192	14	0.209001	Tnfaip6;B4galt5;Mcl1;Gem;Spsb1;Nuak1;Dnajb1;Il18;Serpinb6a;Cd83;Rcan1;Hbegf;Clcf1;Fosl1;

## Sheet: KB1P_HR_pos_Expression_down
Pathways	Pvalue	Count	FDR	gene_list
HALLMARK_MYOGENESIS	5.03897e-05	20	0.017586	Erbb4;Des;Col6a3;Large2;Dmd;Agrn;Actg2;Myh14;Tpd52l1;Cfd;Erbb3;Efs;Hspb2;Plxnb1;Col1a1;Col2a1;Myh11;Apod;Notch3;Dtna;
KEGG_Retinol metabolism	0.00102074	5	0.0393607	Ugt1a7c;Ugt1a6b;Ugt1a6a;Lrat;Aldh1a1;
KEGG_Metabolism of xenobiotics by cytochrome P450	0.000695677	6	0.0393607	Ugt1a7c;Ugt1a6b;Ugt1a6a;Aldh1a3;Gstt2;Gsta4;
KEGG_Drug metabolism - cytochrome P450	0.000523854	6	0.0393607	Ugt1a7c;Ugt1a6b;Ugt1a6a;Aldh1a3;Gstt2;Gsta4;
KEGG_Cell adhesion molecules (CAMs)	0.000472264	11	0.0393607	Cntn2;Selp;Mpz;Cadm3;Cdh4;Cldn3;Cd8b1;Cldn7;Sdc2;Cldn1;Igsf11;
KEGG_Chemical carcinogenesis	0.00079646	6	0.0393607	Ugt1a7c;Ugt1a6b;Ugt1a6a;Aldh1a3;Gstt2;Gsta4;
HALLMARK_HYPOXIA	0.00112781	17	0.0393607	Erbb4;Inha;Cxcr4;Pkp1;Pdk1;Large2;Myh14;Erbb3;Gpc6;Car12;Col1a1;Sdc2;Col2a1;Lalba;Myh11;Dtna;Vldlr;
HALLMARK_ESTROGEN_RESPONSE_LATE	0.000568542	17	0.0393607	Farp2;Lamc2;Large2;Cdh4;Lsr;Klk10;Perp;Myb;Tpd52l1;Kcnk5;Hr;Car12;Sema3b;Plxnb1;St6galnac2;Tiam1;Sox8;
HALLMARK_APICAL_JUNCTION	0.000314384	20	0.0393607	Adam23;Erbb4;Cntn2;Lamc2;Cadm3;Cdh4;Shroom2;Cldn3;Actg2;Myh14;Erbb3;Adamts15;Thy1;Cldn7;Col1a1;Adam11;Cdh6;Col2a1;Myh11;Cldn1;
HALLMARK_EPITHELIAL_MESENCHYMAL_TRANSITION	0.00112781	17	0.0393607	Serpine2;Col6a3;Lamc2;Fap;Cdh4;Actg2;Oxtr;Mmp15;Thy1;Col1a1;Cdh6;Cthrc1;Sntb1;Col2a1;Abi3bp;Notch3;Lrp5;
HALLMARK_KRAS_SIGNALING_DN	0.0021282	16	0.067522	Bard1;Pkp1;Nr4a2;Scn7a;Mthfr;Actg2;Gp2;Tgm1;Col1a1;Gprc5c;Edn1;Sox10;Col2a1;Krt90;Krt75;Dtna;
HALLMARK_ESTROGEN_RESPONSE_EARLY	0.00267444	16	0.0777815	Farp2;Tgif2;Muc1;Klk10;Myb;Tpd52l1;Kcnk5;Hr;Car12;Sema3b;Sec14l4;Wwc1;Cldn7;Cldn1;Tiam1;Sox8;
KEGG_ECM-receptor interaction	0.00573851	7	0.154057	Col6a3;Lamc2;Frem2;Agrn;Sv2b;Col1a1;Col2a1;
KEGG_Protein digestion and absorption	0.00729001	6	0.181729	Col6a3;Slc8a2;Kcnk5;Slc15a1;Col1a1;Col2a1;
KEGG_Pentose and glucuronate interconversions	0.0103211	3	0.225128	Ugt1a7c;Ugt1a6b;Ugt1a6a;
KEGG_Calcium signaling pathway	0.0102216	9	0.225128	Erbb4;Cxcr4;Cysltr1;Pde1c;Oxtr;Slc8a2;Stim1;Avpr1a;Erbb3;
KEGG_Steroid hormone biosynthesis	0.0121385	3	0.249196	Ugt1a7c;Ugt1a6b;Ugt1a6a;

## Sheet: KB1P_HR_neg_Genomic_LOF
Pathways	Pvalue	Count	FDR	gene_list
KEGG_Basal transcription factors	1.03689e-05	5	0.00361874	Gtf2a2;Taf15;Gtf2h2;Gtf2a1;Taf6l;
HALLMARK_ANGIOGENESIS	0.000884794	4	0.154397	Itga8;Col27a1;Col4a1;Fgfr4;

## Sheet: KB1P_HR_neg_Expression_up
Pathways	Pvalue	Count	FDR	gene_list
KEGG_Hematopoietic cell lineage	5.78965e-14	17	2.02059e-11	Itga4;Cd1d1;Il6ra;Flt3;Cd22;Cd37;Siglech;Cd3g;Cd3d;H2-DMa;H2-DMb2;H2-DMb1;H2-Ob;H2-Ab1;H2-Aa;H2-Eb1;Ms4a1;
KEGG_Intestinal immune network for IgA production	2.13291e-12	12	3.40516e-10	Icos;Itga4;Tnfrsf13b;Itgb7;Cd86;H2-DMa;H2-DMb2;H2-DMb1;H2-Ob;H2-Ab1;H2-Aa;H2-Eb1;
HALLMARK_ALLOGRAFT_REJECTION	2.92707e-12	27	3.40516e-10	Zap70;Il18rap;Cd247;Was;Cd1d1;Nos3;Cxcl13;Cd79a;Il16;Il27ra;Cd3g;Cd3d;Il18;Itk;Itgb7;Rpl39l;Nrros;Cd86;Hcls1;H2-DMa;H2-DMb2;H2-DMb1;H2-Ob;H2-Aa;C2;Ltb;Cd74;
KEGG_Staphylococcus aureus infection	7.39612e-12	13	6.45311e-10	Cfh;C1qb;C1qa;Selplg;C1ra;H2-DMa;H2-DMb2;H2-DMb1;H2-Ob;H2-Ab1;H2-Aa;H2-Eb1;C2;
KEGG_Th17 cell differentiation	5.98806e-11	16	4.17967e-09	Zap70;Cd247;Il6ra;Il21r;Il27ra;Cd3g;Cd3d;Mapk14;H2-DMa;H2-DMb2;H2-DMb1;H2-Ob;H2-Ab1;H2-Aa;H2-Eb1;Nfatc1;
KEGG_Systemic lupus erythematosus	1.08665e-09	12	6.32069e-08	C1qb;C1qa;C1ra;Cd86;H2-DMa;H2-DMb2;H2-DMb1;H2-Ob;H2-Ab1;H2-Aa;H2-Eb1;C2;
KEGG_Inflammatory bowel disease (IBD)	1.33345e-09	11	6.6482e-08	Il18rap;Il21r;Il18;H2-DMa;H2-DMb2;H2-DMb1;H2-Ob;H2-Ab1;H2-Aa;H2-Eb1;Nfatc1;
KEGG_Th1 and Th2 cell differentiation	6.02155e-09	13	2.6269e-07	Zap70;Cd247;Cd3g;Cd3d;Mapk14;H2-DMa;H2-DMb2;H2-DMb1;H2-Ob;H2-Ab1;H2-Aa;H2-Eb1;Nfatc1;
KEGG_Cell adhesion molecules (CAMs)	7.75004e-09	16	3.00529e-07	Icos;Cadm3;Itga4;Selplg;Cldn15;Cd22;Itgb7;Glycam1;Cd86;H2-DMa;H2-DMb2;H2-DMb1;H2-Ob;H2-Ab1;H2-Aa;H2-Eb1;
KEGG_Autoimmune thyroid disease	2.33283e-07	8	6.78465e-06	Cd86;H2-DMa;H2-DMb2;H2-DMb1;H2-Ob;H2-Ab1;H2-Aa;H2-Eb1;
KEGG_Allograft rejection	2.33283e-07	8	6.78465e-06	Cd86;H2-DMa;H2-DMb2;H2-DMb1;H2-Ob;H2-Ab1;H2-Aa;H2-Eb1;
KEGG_Graft-versus-host disease	2.33283e-07	8	6.78465e-06	Cd86;H2-DMa;H2-DMb2;H2-DMb1;H2-Ob;H2-Ab1;H2-Aa;H2-Eb1;
KEGG_Rheumatoid arthritis	2.97485e-07	11	7.98634e-06	Il18;Angpt1;Cd86;H2-DMa;H2-DMb2;H2-DMb1;H2-Ob;H2-Ab1;H2-Aa;H2-Eb1;Ltb;
KEGG_Type I diabetes mellitus	1.01914e-06	8	2.54058e-05	Cd86;H2-DMa;H2-DMb2;H2-DMb1;H2-Ob;H2-Ab1;H2-Aa;H2-Eb1;
KEGG_Cytokine-cytokine receptor interaction	1.37261e-06	16	3.19361e-05	Il1rl1;Il18rap;Il6ra;Cxcl13;Gdf3;Il16;Il21r;Il27ra;Il34;Il10ra;Il18;Cxcr6;Tnfrsf13b;Osmr;Ltb;Clcf1;
KEGG_Viral myocarditis	3.48293e-06	9	7.59714e-05	Rac2;Cd86;H2-DMa;H2-DMb2;H2-DMb1;H2-Ob;H2-Ab1;H2-Aa;H2-Eb1;
KEGG_Antigen processing and presentation	5.40522e-06	9	0.000104801	Ciita;H2-DMa;H2-DMb2;H2-DMb1;H2-Ob;H2-Ab1;H2-Aa;H2-Eb1;Cd74;
KEGG_Leishmaniasis	5.40522e-06	9	0.000104801	Itga4;Mapk14;H2-DMa;H2-DMb2;H2-DMb1;H2-Ob;H2-Ab1;H2-Aa;H2-Eb1;
KEGG_Toxoplasmosis	8.97316e-06	11	0.000164823	Gnao1;Il10ra;Ciita;Mapk14;H2-DMa;H2-DMb2;H2-DMb1;H2-Ob;H2-Ab1;H2-Aa;H2-Eb1;
KEGG_Complement and coagulation cascades	1.72953e-05	8	0.000301803	Cfh;C1qb;C1qa;C1ra;Vwf;Vtn;Serpina1b;C2;
KEGG_Primary immunodeficiency	3.85317e-05	6	0.00064036	Zap70;Icos;Cd79a;Cd3d;Tnfrsf13b;Ciita;
HALLMARK_KRAS_SIGNALING_DN	5.58908e-05	17	0.000886631	Cacna1e;Scn2a;Capn3;Kcnd1;Cpa3;Abcb4;Nos3;Akr1b8;Zbtb16;Selenop;Pcdhb3;Pcdhb4;Pcdhb5;Pcdhb9;Pcdhb15;Pcdhb16;Pcdhb22;
KEGG_Tuberculosis	6.76156e-05	12	0.00102599	Il10ra;Il18;Ciita;Mapk14;H2-DMa;H2-DMb2;H2-DMb1;H2-Ob;H2-Ab1;H2-Aa;H2-Eb1;Cd74;
KEGG_T cell receptor signaling pathway	0.00017296	9	0.00251513	Zap70;Icos;Cd247;Cd3g;Cd3d;Itk;Grap2;Mapk14;Nfatc1;
HALLMARK_INTERFERON_GAMMA_RESPONSE	0.000494863	15	0.00690829	Sp110;Cfh;Txnip;Bank1;C1ra;Casp4;Il10ra;Itgb7;Ciita;Cd86;H2-DMa;H2-Ab1;H2-Aa;H2-Eb1;Cd74;
HALLMARK_COAGULATION	0.000579401	11	0.00777734	Ctse;Cfh;Capn3;C1qa;C1ra;Vwf;Ctsh;Scin;Serpina1b;Rac2;C2;
KEGG_Human T-cell leukemia virus 1 infection	0.000698037	13	0.00902277	Nrp1;Adcy4;Cd3g;Cd3d;Adcy5;H2-DMa;H2-DMb2;H2-DMb1;H2-Ob;H2-Ab1;H2-Aa;H2-Eb1;Nfatc1;
KEGG_Epstein-Barr virus infection	0.000738953	12	0.00921052	Cd247;Cd3g;Cd3d;Mapk14;H2-DMa;H2-DMb2;H2-DMb1;H2-Ob;H2-Ab1;H2-Aa;H2-Eb1;Entpd1;
KEGG_Dilated cardiomyopathy (DCM)	0.00102605	7	0.012348	Ttn;Itga4;Itga7;Adcy4;Itgb7;Itgb5;Adcy5;
KEGG_Drug metabolism - cytochrome P450	0.00131242	5	0.0152678	Gsta3;Fmo5;Gstm1;Adh7;Gsto2;
KEGG_Taste transduction	0.00193479	4	0.0204619	Scn2a;P2rx3;Adcy4;Pde1b;
KEGG_Influenza A	0.00192402	9	0.0204619	Il18;Ciita;H2-DMa;H2-DMb2;H2-DMb1;H2-Ob;H2-Ab1;H2-Aa;H2-Eb1;
KEGG_Chemical carcinogenesis	0.00185815	5	0.0204619	Gsta3;Gstm1;Adh7;Sult1a1;Gsto2;
KEGG_Morphine addiction	0.00204985	6	0.0210411	Gnao1;Adcy4;Gngt2;Pde8b;Pde1b;Adcy5;
KEGG_Viral protein interaction with cytokine and cytokine receptor	0.00222882	6	0.0222245	Il18rap;Il6ra;Cxcl13;Il34;Il10ra;Il18;
KEGG_Regulation of actin cytoskeleton	0.00243021	11	0.0235595	Pip4k2a;Itga4;Was;Arhgef6;Insrr;Itga7;Pdgfd;Scin;Rac2;Itgb7;Itgb5;
KEGG_Phagosome	0.00320586	9	0.030239	C1ra;Itgb5;H2-DMa;H2-DMb2;H2-DMb1;H2-Ob;H2-Ab1;H2-Aa;H2-Eb1;
KEGG_Chagas disease (American trypanosomiasis)	0.00389065	7	0.0357325	Cd247;C1qb;C1qa;Gnao1;Cd3g;Cd3d;Mapk14;
KEGG_B cell receptor signaling pathway	0.00441442	6	0.0385158	Cd72;Lilra5;Cd79a;Cd22;Rac2;Nfatc1;
HALLMARK_COMPLEMENT	0.00432786	13	0.0385158	Cfh;Was;C1qa;C1ra;Casp4;Ctsh;Kcnip1;Gngt2;4930486L24Rik;Vsnl1;Serpina1b;Zfpm2;C2;
KEGG_Renin-angiotensin system	0.00552534	3	0.0470328	Cpa3;Enpep;Cma1;
KEGG_ECM-receptor interaction	0.00742033	6	0.0616594	Itga4;Vwf;Itga7;Vtn;Itgb7;Itgb5;
KEGG_Drug metabolism - other enzymes	0.00783426	5	0.0621399	Gsta3;Gstm1;Ces1d;Ces2g;Gsto2;
KEGG_GABAergic synapse	0.00783426	5	0.0621399	Slc12a5;Gnao1;Adcy4;Gngt2;Adcy5;
HALLMARK_IL2_STAT5_SIGNALING	0.00843312	13	0.0654035	Il1rl1;Icos;Scn2a;Capn3;Insrr;Abcb4;Nrp1;Il10ra;Myo1g;Cd83;Cd86;Ltb;Gsto2;
KEGG_PD-L1 expression and PD-1 checkpoint pathway in cancer	0.00992136	6	0.0752729	Zap70;Cd247;Cd3g;Cd3d;Mapk14;Nfatc1;
KEGG_Metabolism of xenobiotics by cytochrome P450	0.0108351	4	0.0804568	Gsta3;Gstm1;Adh7;Gsto2;
KEGG_PI3K-Akt signaling pathway	0.0129955	13	0.0925598	Itga4;Il6ra;Nos3;Flt3;Vwf;Itga7;Pdgfd;Vtn;Gngt2;Osmr;Angpt1;Itgb7;Itgb5;
KEGG_Yersinia infection	0.0127901	7	0.0925598	Zap70;Itga4;Was;Il18;Rac2;Mapk14;Nfatc1;
KEGG_Pertussis	0.0134383	5	0.093799	C1qb;C1qa;C1ra;Mapk14;C2;
HALLMARK_KRAS_SIGNALING_UP	0.0153026	12	0.104718	Cfh;Abcb4;Clec4a2;Cd37;Nrp1;Il10ra;Naip5;Serpina3i;Serpina3m;Fbxo4;Itgb7;Nrros;
KEGG_Hypertrophic cardiomyopathy (HCM)	0.0160959	5	0.108028	Ttn;Itga4;Itga7;Itgb7;Itgb5;
HALLMARK_XENOBIOTIC_METABOLISM	0.0170351	11	0.112175	Gsta3;Cyp27a1;Fmo5;Gstm1;Enpep;Adh7;Apoe;Blvrb;Ces1d;Vtn;Gsto2;
KEGG_Oxytocin signaling pathway	0.0179338	7	0.115906	Nos3;Trpm2;Gnao1;Adcy4;Adcy5;Rcan1;Nfatc1;
KEGG_Chemokine signaling pathway	0.0208139	8	0.132074	Was;Cxcl13;Adcy4;Cxcr6;Itk;Gngt2;Rac2;Adcy5;
KEGG_cGMP-PKG signaling pathway	0.024385	7	0.151971	Nos3;Kcnj8;Mrvi1;Adcy4;Trpc6;Adcy5;Nfatc1;
KEGG_Natural killer cell mediated cytotoxicity	0.0248287	5	0.152021	Zap70;Cd247;Tyrobp;Rac2;Nfatc1;
KEGG_Purine metabolism	0.0316842	6	0.18742	Ak5;Adcy4;Pde8b;Pde1b;Adcy5;Entpd1;
KEGG_VEGF signaling pathway	0.0314396	4	0.18742	Sh2d2a;Nos3;Rac2;Mapk14;
KEGG_NOD-like receptor signaling pathway	0.0333692	7	0.189283	Aim2;Txnip;Trpm2;Casp4;Il18;Naip5;Mapk14;
KEGG_Human cytomegalovirus infection	0.0327747	9	0.189283	Il6ra;Gnao1;Adcy4;Il10ra;Gngt2;Rac2;Adcy5;Mapk14;Nfatc1;
HALLMARK_MYOGENESIS	0.0336263	11	0.189283	Ppfia4;Ptgis;Gja5;Nos3;Igfbp7;Itga7;Gnao1;Myo1g;Acsl6;Scin;Itgb5;
KEGG_Relaxin signaling pathway	0.0341974	6	0.189443	Nos3;Gnao1;Adcy4;Gngt2;Adcy5;Mapk14;
KEGG_Cholinergic synapse	0.0410749	5	0.220589	Gnao1;Adcy4;Gngt2;Kcnq3;Adcy5;
KEGG_Arrhythmogenic right ventricular cardiomyopathy (ARVC)	0.043539	4	0.230229	Itga4;Itga7;Itgb7;Itgb5;

## Sheet: KB1P_HR_neg_Expression_down
Pathways	Pvalue	Count	FDR	gene_list
KEGG_Estrogen signaling pathway	4.32139e-07	12	0.000150816	Creb5;Tgfa;Krt25;Krt26;Krt27;Krt28;Krt33a;Krt33b;Krt34;Krt31;Krt35;Krt36;

## Sheet: KB2P_Expression_up
Pathways	Pvalue	Count	FDR	gene_list
KEGG_Ribosome	2.76493e-28	47	9.64959e-26	Rpl31;Rpl7a;Rpl12;Rpl10;Rps4x;Rpl36a;Rps3a1;Rps27;Rpl34;Rps6;Rps8;Rpl11;Rpl9;Rpl5;Rpl6;Rpl21;Rpl28;Rps16;Rps17;Rpl27a;Rps13;Rps12;Rpl18a;Rpl13;Rpl29;Rpsa;Rpl14;Rps27a;Rpl23a;Rpl23;Rpl19;Rpl27;Rpl38;Rps23;Rps7;Rps29;Rpl37;Rpl30;Rpl3;Rpl35a;Rps2;Rpl10a;Rps28;Rps18;Rpl36;Rpl17;Fau;
KEGG_Complement and coagulation cascades	2.10786e-06	13	0.000367822	Cfh;F5;Thbd;Procr;C1qc;C3ar1;C1ra;Vwf;Itgax;Bdkrb2;C6;Kng2;C2;
HALLMARK_EPITHELIAL_MESENCHYMAL_TRANSITION	5.7371e-05	30	0.00667415	Dst;Cdh19;Frzb;Sat1;Ecm1;Itga10;Gem;Crmp1;Cxcl15;Areg;Ccn2;Timp3;Dcn;Sfrp1;Mmp2;Acta1;Pcolce2;Col6a4;Actg1;Sfrp4;Thbs4;Dab2;Matn2;Itgb5;Mylk;Abi3bp;Col8a1;Lama3;Cdh2;Loxl4;
KEGG_Staphylococcus aureus infection	7.92523e-05	10	0.00691476	Cfh;Selp;Fcgr4;Fcgr3;Fcgr1;C1qc;C3ar1;C1ra;Defb1;C2;
KEGG_Cytokine-cytokine receptor interaction	0.000280629	21	0.0195879	Il1r1;Il1a;Eda2r;Csf3r;Tnfrsf25;Cxcl15;Gdf3;Tnfsf13b;Gdf15;Il18;Cx3cr1;Cxcr6;Ccr2;Ccr5;Csf3;Bmp6;Cxcl14;Osmr;Tslp;Csf1r;Il33;
HALLMARK_KRAS_SIGNALING_UP	0.000363267	28	0.02113	Ly96;Nrp2;Cfh;Kif5c;Mall;Slpi;Tlr7;Ctss;Itga10;Tlr12;Abcb1a;Cxcl15;Btc;C3ar1;Scn1b;Kif5a;Nrp1;Fgf9;Adamdec1;Itgbl1;Tmem100;Naip2;Naip5;Naip6;Serpina3i;Ank;Apod;Il33;
KEGG_Drug metabolism - cytochrome P450	0.000606264	8	0.0302266	Aox1;Fmo1;Fmo2;Gstm6;Gstm1;Adh7;Adh1;Aldh3b2;
KEGG_Tyrosine metabolism	0.000889382	6	0.0327529	Aox1;Adh7;Adh1;Mif;Aoc2;Aldh3b2;
KEGG_Phagosome	0.00076872	17	0.0327529	Ncf2;Fcgr4;Fcgr3;Cybb;Ctss;Fcgr1;Tlr4;Tlr6;Tuba8;C1ra;Stx7;Actg1;Thbs4;Itgb5;Atp6v1a;H2-M9;H2-M2;
KEGG_Legionellosis	0.000938479	9	0.0327529	Vcp;Tlr4;Cycs;Hspa8;Il18;Naip2;Naip5;Naip6;Eef1g;
KEGG_ABC transporters	0.00348182	7	0.0907532	Abcb1a;Abca7;Defb1;Abcc3;Abca8b;Abca9;Abca5;
KEGG_Ferroptosis	0.00298766	7	0.0907532	Steap3;Prnp;Cybb;Sat1;Cp;Ftl1;Ncoa4;
HALLMARK_MYOGENESIS	0.00336108	25	0.0907532	Ppfia4;Kcnh1;Ak1;Prnp;Gja5;Casq2;Mapre3;Hspb8;Ache;Cpxm2;Tnni2;Gabarapl2;Cdh13;Acta1;Mras;Col6a4;Eif4a1;Actg1;Bdkrb2;Apod;Itgb5;Mylk;App;Pygm;Pgam1;
HALLMARK_ALLOGRAFT_REJECTION	0.00364053	23	0.0907532	Fcgr3;Eif3j1;Tlr13;Tlr7;Eif5a2;Rps3a1;Ctss;Tlr12;Tlr6;Rpl9;Cxcl15;Ache;Il18;Ccr2;Ccr5;Ly86;Gpr65;Rpl3;Krt5;Cd80;C2;H2-M9;H2-M2;
KEGG_Systemic lupus erythematosus	0.00555459	8	0.129237	Fcgr4;Fcgr1;H2az1;C1qc;C1ra;C6;Cd80;C2;
HALLMARK_APOPTOSIS	0.00742287	19	0.161911	Il1a;Sat1;Gstm6;Gstm1;Ppt1;Cd38;Timp3;Dcn;Hmgb2;Mmp2;Casp4;Casp12;Il18;Naip2;Naip5;Naip6;Ank;App;Ier3;
KEGG_Oxidative phosphorylation	0.00913839	13	0.187606	Cox5b;Ndufb2;Atp5g1;Atp5h;Cox7c;Atp5g2;Ndufb4;Atp6v1a;mt-Nd1;mt-Nd2;mt-Nd4;mt-Nd5;mt-Nd6;
KEGG_Histidine metabolism	0.0147926	4	0.224046	Aoc1;Aspa;Aldh3b2;Carnmt1;
KEGG_Metabolism of xenobiotics by cytochrome P450	0.0160492	6	0.224046	Ephx1;Gstm6;Gstm1;Adh7;Adh1;Aldh3b2;
KEGG_Alzheimer disease	0.0137105	15	0.224046	Cox5b;Aph1a;Ndufb2;Cycs;Gapdh;Apoe;Casp12;Aph1b;Atp5g1;Mapt;Atp5h;Cox7c;Atp5g2;Ndufb4;App;
KEGG_Parkinson disease	0.0126444	13	0.224046	Cox5b;Ndufb2;Cycs;Atp5g1;Atp5h;Cox7c;Atp5g2;Ndufb4;mt-Nd1;mt-Nd2;mt-Nd4;mt-Nd5;mt-Nd6;
KEGG_Prion diseases	0.013341	5	0.224046	Il1a;Prnp;C1qc;Casp12;C6;
KEGG_Malaria	0.0160492	6	0.224046	Selp;Tlr4;Met;Il18;Csf3;Thbs4;
HALLMARK_MYC_TARGETS_V1	0.0119945	21	0.224046	Set;Hnrnpa3;Eif3j1;Pgk1;Rpl34;H2az1;Rps6;Rpl6;Tufm;Lsm7;Sarnp;Impdh2;Rpl14;Ppia;Eif4a1;Psmb3;Kpna2;Hsp90aa1;Hnrnpa1;Rps2;U2af1;
HALLMARK_COAGULATION	0.0144811	15	0.224046	Cfh;Thbd;P2ry1;Ctss;Itga10;Cxcl15;C1ra;Vwf;Timp3;Mmp2;Slc16a6;Thbs4;Cpq;C2;Gda;
KEGG_Chemical carcinogenesis	0.0180026	6	0.24165	Ephx1;Gstm6;Gstm1;Adh7;Adh1;Aldh3b2;

## Sheet: KB2P_Expression_down
Pathways	Pvalue	Count	FDR	gene_list
HALLMARK_G2M_CHECKPOINT	8.27353e-07	28	0.000167084	Exo1;Ube2c;Kif4;Ccna2;Plk4;Smc4;Smc2;Stil;Rpa2;Ezh2;Mad2l1;Plk1;Kif22;Mki67;Top2b;Cdkn3;Prmt5;H2ax;Kif23;Kif15;H2az2;Hmmr;Pttg1;H2bu2;Aurkb;Hspa1a;Lmnb1;Incenp;
HALLMARK_E2F_TARGETS	9.57501e-07	27	0.000167084	Bub1b;Kif4;Plk4;Smc4;Rpa2;Trp73;Ung;Ezh2;Mad2l1;Plk1;Kif22;Dctpp1;Mki67;Top2b;Cdkn3;Dlgap5;Tssk4;Diaph3;H2ax;H2az2;Hmmr;Pttg1;Aurkb;Spag5;Nme2;Cenpm;Lmnb1;
KEGG_Pentose phosphate pathway	0.000212055	6	0.024669	Dera;Aldoa;Pgls;Tkt;Aldoc;Pfkp;
HALLMARK_CHOLESTEROL_HOMEOSTASIS	0.000801094	11	0.0584582	Pmvk;Actg2;Aldoa;Dhcr7;Mvd;Fdft1;Sema3b;Aldoc;Idi1;Vldlr;Acta2;
HALLMARK_ESTROGEN_RESPONSE_LATE	0.00083751	20	0.0584582	Farp2;Lamc1;Opn3;Rps6ka6;Ccna2;Plk4;Stil;Ret;Dhcr7;Top2b;Kcnk5;Ppif;Mettl3;Dhrs4;Fdft1;Egr3;Sema3b;Tst;Slc27a6;Impa2;
KEGG_Prion diseases	0.00297072	5	0.172797	Lamc1;Mapk3;Ccl5;Hspa1a;Egr1;
HALLMARK_HYPOXIA	0.00401612	19	0.189826	Pdk1;Selenbp1;Casp6;Ccn1;Grhpr;Slc2a1;Ccng2;Gys1;Aldoa;Dpysl4;Cdkn1c;Ddit4;Tkt;Ero1l;Aldoc;Pfkp;Col2a1;Hspa1a;Vldlr;
HALLMARK_MTORC1_SIGNALING	0.00435131	19	0.189826	Acsl3;Pdk1;Dhcr24;Slc2a1;Plod1;Ung;Plk1;Aldoa;Dhcr7;Ddit4;Ppif;Ero1l;Pnp2;Psmb5;Aldoc;Pfkp;Idi1;Hspa1a;Vldlr;
