# Supplementary material for: Multi-omics analysis reveals distinct non-reversion mechanisms of PARPi resistance in BRCA1- versus BRCA2-deficient mammary tumors
Source: Cell Rep. 2023 May 19;42(5):112538. doi: 10.1016/j.celrep.2023.112538 (PMC10242444; doi:10.1016/j.celrep.2023.112538)
Supplement: Table S4. List of genes used for in vitro loss-of-function screens and shRNA sequences designed to target each gene, related to Figure 4 [file mmc4.xlsx]

## Sheet: Genes
Human_NCBI_Symbol	Human_NCBI_EntrezID	Gene stable ID	Group
ABCF1	23		candidate gene
ABCF3	55324		candidate gene
ACACA	31		candidate gene
ACADSB	36		candidate gene
ACE	1636		candidate gene
ACIN1	22985		candidate gene
ACTG1	71		candidate gene
ACTL6A	86		candidate gene
ACTN1	87		candidate gene
ACTR5	79913		candidate gene
ACTR8	93973		candidate gene
ACVR2B	93		candidate gene
ACYP1	97		candidate gene
ADAM22	53616		candidate gene
ADAMTSL4	54507		candidate gene
ADCK1	57143		candidate gene
ADD1	118		candidate gene
ADORA3	140		candidate gene
ADRA2A	150		candidate gene
AGTRAP	57085		candidate gene
AHDC1	27245		candidate gene
AHNAK	79026		candidate gene
AHNAK2	113146		candidate gene
AIM2	9447		candidate gene
AIRE	326		candidate gene
AKAP2	11217		candidate gene
AKR7A2	8574		candidate gene
AKT1	207		candidate gene
AKT2	208		candidate gene
ALDH18A1	5832		candidate gene
ALDH1A1	216		candidate gene
ALKBH1	8846		candidate gene
ALKBH5	54890		candidate gene
ALPL	249		candidate gene
AMACR	23600		candidate gene
AMBRA1	55626		candidate gene
ANAPC2	29882		candidate gene
ANGPTL1	9068		candidate gene
ANK3	288		candidate gene
ANKRD1	27063		candidate gene
ANKRD17	26057		candidate gene
ANKRD35	148741		candidate gene
AP1M1	8907		candidate gene
AP5Z1	9907		candidate gene
APEX1	328		candidate gene
APOE	348		candidate gene
AR	367		candidate gene
AREL1	9870		candidate gene
ARHGEF5	7984		candidate gene
ARHGEF6	9459		candidate gene
ARNTL	406		candidate gene
ASH1L	55870		candidate gene
ASH2L	9070		candidate gene
ATF2	1386		candidate gene
ATG2B	55102		candidate gene
ATMIN	23300		candidate gene
ATP11B	23200		candidate gene
ATP1B1	481		candidate gene
ATP2B1	490		candidate gene
ATP5D	513		candidate gene
ATP5MPL	9556		candidate gene
ATR	545		candidate gene
ATRIP	84126		candidate gene
ATRX	546		candidate gene
ATXN1	6310		candidate gene
AURKB	9212		candidate gene
AURKC	6795		candidate gene
AXL	558		candidate gene
BABAM2	9577		candidate gene
BACH2	60468		candidate gene
BAG3	9531		candidate gene
BAG5	9529		candidate gene
BAK1	578		candidate gene
BAP1	8314		candidate gene
BARD1	580		candidate gene
BAZ1A	11177		candidate gene
BAZ1B	9031		candidate gene
BCL2L11	10018		candidate gene
BCL2L12	83596		candidate gene
BCL2L14	79370		candidate gene
BCL9L	283149		candidate gene
BCLAF1	9774		candidate gene
BCOR	54880		candidate gene
BDH2	56898		candidate gene
BDKRB2	624		candidate gene
BEND3	57673		candidate gene
BIRC2	329		candidate gene
BIRC6	57448		candidate gene
BLM	641		candidate gene
BLNK	29760		candidate gene
BMP6	654		candidate gene
BMPR1A	657		candidate gene
BMPR2	659		candidate gene
BNIP3	664		candidate gene
BOD1L1	259282		candidate gene
BPTF	2186		candidate gene
BRF1	2972		candidate gene
BSDC1	55108		candidate gene
BSG	682		candidate gene
BUB1	699		candidate gene
BUB1B	701		candidate gene
C14orf159	80017		candidate gene
CALM1	801		candidate gene
CALM2	805		candidate gene
CANX	821		candidate gene
CARF	79800		candidate gene
CASP7	840		candidate gene
CASZ1	54897		candidate gene
CAT	847		candidate gene
CBL	867		candidate gene
CBX2	84733		candidate gene
CBX4	8535		candidate gene
CCAR2	57805		candidate gene
CCDC6	8030		candidate gene
CCDC85C	317762		candidate gene
CCDC88A	55704		candidate gene
CCNA2	890		candidate gene
CCNB1	891		candidate gene
CCNB2	9133		candidate gene
CCND1	595		candidate gene
CCNF	899		candidate gene
CCNK	8812		candidate gene
CCNT2	905		candidate gene
CCT6A	908		candidate gene
CCT7	10574		candidate gene
CD1D	912		candidate gene
CD226	10666		candidate gene
CD247	919		candidate gene
CD2AP	23607		candidate gene
CD44	960		candidate gene
CDC20	991		candidate gene
CDC25C	995		candidate gene
CDC42BPA	8476		candidate gene
CDC42BPB	9578		candidate gene
CDC5L	988		candidate gene
CDCA7L	55536		candidate gene
CDK1	983		candidate gene
CDK12	51755		candidate gene
CDK18	5129		candidate gene
CDK2	1017		candidate gene
CDK4	1019		candidate gene
CDK5RAP3	80279		candidate gene
CDKN1C	1028		candidate gene
CDYL2	124359		candidate gene
CEACAM1	634		candidate gene
CEBPB	1051		candidate gene
CENPE	1062		candidate gene
CEP128	145508		candidate gene
CEP131	22994		candidate gene
CEP164	22897		candidate gene
CEP170B	283638		candidate gene
CEP250	11190		candidate gene
CEP295	85459		candidate gene
CES1	1066		candidate gene
CHAMP1	283489		candidate gene
CHD1	1105		candidate gene
CHD1L	9557		candidate gene
CHD2	1106		candidate gene
CHD3	1107		candidate gene
CHD4	1108		candidate gene
CHD8	57680		candidate gene
CHDH	55349		candidate gene
CIC	23152		candidate gene
CINP	51550		candidate gene
CKB	1152		candidate gene
CLMP	79827		candidate gene
CLSPN	63967		candidate gene
CLU	1191		candidate gene
CMKLR1	1240		candidate gene
CNOT6	57472		candidate gene
COASY	80347		candidate gene
COBL	23242		candidate gene
COCH	1690		candidate gene
COL27A1	85301		candidate gene
COL6A3	1293		candidate gene
COLCA2	120376		candidate gene
COLGALT2	23127		candidate gene
COPA	1314		candidate gene
COQ6	51004		candidate gene
CREB1	1385		candidate gene
CREB3	10488		candidate gene
CRMP1	1400		candidate gene
CSNK2A1	1457		candidate gene
CSNK2A2	1459		candidate gene
CSRP1	1465		candidate gene
CST3	1471		candidate gene
CSTF3	1479		candidate gene
CTBP1	1487		candidate gene
CTPS1	1503		candidate gene
CUL2	8453		candidate gene
CUL4A	8451		candidate gene
CUL5	8065		candidate gene
CXCL12	6387		candidate gene
CXCR4	7852		candidate gene
CXXC5	51523		candidate gene
DCLRE1B	64858		candidate gene
DCUN1D1	54165		candidate gene
DDIT3	1649		candidate gene
DDX21	9188		candidate gene
DDX24	57062		candidate gene
DDX25	29118		candidate gene
DDX39B	7919		candidate gene
DDX55	57696		candidate gene
DDX58	23586		candidate gene
DEK	7913		candidate gene
DHTKD1	55526		candidate gene
DHX15	1665		candidate gene
DHX29	54505		candidate gene
DHX35	60625		candidate gene
DHX9	1660		candidate gene
DICER1	23405		candidate gene
DIDO1	11083		candidate gene
DIP2A	23181		candidate gene
DIS3	22894		candidate gene
DISP2	85455		candidate gene
DKC1	1736		candidate gene
DLAT	1737		candidate gene
DLGAP5	9787		candidate gene
DNA2	1763		candidate gene
DNAL1	83544		candidate gene
DNMT1	1786		candidate gene
DNMT3A	1788		candidate gene
DNMT3B	1789		candidate gene
DOCK1	1793		candidate gene
DOT1L	84444		candidate gene
DSP	1832		candidate gene
DST	667		candidate gene
DTL	51514		candidate gene
DYNC1H1	1778		candidate gene
E2F6	1876		candidate gene
E2F7	144455		candidate gene
E2F8	79733		candidate gene
ECHS1	1892		candidate gene
EDA	1896		candidate gene
EEPD1	80820		candidate gene
EFNB2	1948		candidate gene
EGLN3	112399		candidate gene
EGR2	1959		candidate gene
EHMT1	79813		candidate gene
EHMT2	10919		candidate gene
EI24	9538		candidate gene
EIF2B2	8892		candidate gene
EIF2S2	8894		candidate gene
EIF4B	1975		candidate gene
EIF4G1	1981		candidate gene
EIF5	1983		candidate gene
ELAC2	60528		candidate gene
ELL	8178		candidate gene
ELOC	6921		candidate gene
EME2	197342		candidate gene
EML3	256364		candidate gene
ENPP3	5169		candidate gene
ENTPD5	957		candidate gene
EP400	57634		candidate gene
EPB41	2035		candidate gene
EPB41L3	23136		candidate gene
EPC2	26122		candidate gene
EPHX1	2052		candidate gene
EPRS	2058		candidate gene
ERGIC2	51290		candidate gene
ERH	2079		candidate gene
ERLIN2	11160		candidate gene
ERP44	23071		candidate gene
ESCO2	157570		candidate gene
ESPL1	9700		candidate gene
ESYT2	57488		candidate gene
ETV6	2120		candidate gene
EVA1A	84141		candidate gene
EVL	51466		candidate gene
EWSR1	2130		candidate gene
EXD2	55218		candidate gene
EXO1	9156		candidate gene
EXO5	64789		candidate gene
EYA3	2140		candidate gene
F10	2159		candidate gene
F2	2147		candidate gene
F5	2153		candidate gene
FAM189B	10712		candidate gene
FAM60A	58516		candidate gene
FAM83D	81610		candidate gene
FAN1	22909		candidate gene
FANCD2	2177		candidate gene
FANCI	55215		candidate gene
FAS	355		candidate gene
FBLN5	10516		candidate gene
FBP1	2203		candidate gene
FBXO11	80204		candidate gene
FBXO42	54455		candidate gene
FCF1	51077		candidate gene
FEZ1	9638		candidate gene
FGB	2244		candidate gene
FGF10	2255		candidate gene
FGFR2	2263		candidate gene
FKBP10	60681		candidate gene
FLNA	2316		candidate gene
FLNC	2318		candidate gene
FMNL1	752		candidate gene
FNDC4	64838		candidate gene
FNIP2	57600		candidate gene
FOXC1	2296		candidate gene
FOXK1	221937		candidate gene
FOXL1	2300		candidate gene
FOXM1	2305		candidate gene
FOXN3	1112		candidate gene
FRYL	285527		candidate gene
FUS	2521		candidate gene
GALC	2581		candidate gene
GAPDH	2597		candidate gene
GBP2	2634		candidate gene
GC	2638		candidate gene
GDI2	2665		candidate gene
GEMIN2	8487		candidate gene
GIMAP4	55303		candidate gene
GINS1	9837		candidate gene
GLRX5	51218		candidate gene
GMEB1	10691		candidate gene
GNAS	2778		candidate gene
GNB4	59345		candidate gene
GNE	10020		candidate gene
GNL1	2794		candidate gene
GOLGA5	9950		candidate gene
GPATCH2L	55668		candidate gene
GPN1	11321		candidate gene
GRAP2	9402		candidate gene
GRIN2B	2904		candidate gene
GRIN2D	2906		candidate gene
GSKIP	51527		candidate gene
GSTM1	2944		candidate gene
GSTM2	2946		candidate gene
GTF2A1	2957		candidate gene
GTF2B	2959		candidate gene
GTF2F2	2963		candidate gene
GTF2H1	2965		candidate gene
GTF2H2	2966		candidate gene
GTF2H4	2968		candidate gene
GTSE1	51512		candidate gene
H2AFX	3014		candidate gene
HAUS6	54801		candidate gene
HDAC1	3065		candidate gene
HDAC4	9759		candidate gene
HDAC7	51564		candidate gene
HDGF	3068		candidate gene
HDGFL2	84717		candidate gene
HELB	92797		candidate gene
HERC2	8924		candidate gene
HEYL	26508		candidate gene
HIRA	7290		candidate gene
HIST1H1B	3009		candidate gene
HIST1H1C	3006		candidate gene
HLA-A	3105		candidate gene
HLA-A	3105		candidate gene
HLA-DRA	3122		candidate gene
HMBOX1	79618		candidate gene
HMCN1	83872		candidate gene
HMGA1	3159		candidate gene
HMGN2	3151		candidate gene
HMMR	3161		candidate gene
HNRNPA1	3178		candidate gene
HNRNPAB	3182		candidate gene
HNRNPD	3184		candidate gene
HNRNPK	3190		candidate gene
HNRNPUL1	11100		candidate gene
HS1BP3	64342		candidate gene
HSD3B7	80270		candidate gene
HSF1	3297		candidate gene
HSP90AA1	3320		candidate gene
HSP90AB1	3326		candidate gene
HSPB1	3315		candidate gene
HTATIP2	10553		candidate gene
HTRA1	5654		candidate gene
HUWE1	10075		candidate gene
IARS2	55699		candidate gene
IFI16	3428		candidate gene
IFT43	112752		candidate gene
IGF1R	3480		candidate gene
IGHG1	3500		candidate gene
IGHG1	3500		candidate gene
IGHM	3507		candidate gene
IKBKB	3551		candidate gene
IKBKG	8517		candidate gene
IKZF3	22806		candidate gene
IL18	3606		candidate gene
ILF3	3609		candidate gene
INO80B	83444		candidate gene
INO80D	54891		candidate gene
IP6K3	117283		candidate gene
IPO4	79711		candidate gene
IPO8	10526		candidate gene
IQGAP1	8826		candidate gene
IRF2BPL	64207		candidate gene
IRF3	3661		candidate gene
IRS1	3667		candidate gene
IRX4	50805		candidate gene
ISG15	9636		candidate gene
ITCH	83737		candidate gene
ITGB5	3693		candidate gene
ITPR1	3708		candidate gene
IVNS1ABP	10625		candidate gene
JMJD1C	221037		candidate gene
JUN	3725		candidate gene
KBTBD12	166348		candidate gene
KDM1A	23028		candidate gene
KDM3A	55818		candidate gene
KDR	3791		candidate gene
KIAA1462	57608		candidate gene
KIAA2013	90231		candidate gene
KIF14	9928		candidate gene
KIF16B	55614		candidate gene
KIF20A	10112		candidate gene
KIF23	9493		candidate gene
KIF26A	26153		candidate gene
KIF2C	11004		candidate gene
KIT	3815		candidate gene
KLC1	3831		candidate gene
KLC3	147700		candidate gene
KLF2	10365		candidate gene
KMT2A	4297		candidate gene
KMT5C	84787		candidate gene
KNL1	57082		candidate gene
KPNA2	3838		candidate gene
KRIT1	889		candidate gene
KRT14	3861		candidate gene
KRT18	3875		candidate gene
KRT71	112802		candidate gene
KRT8	3856		candidate gene
KRT81	3887		candidate gene
LAMA2	3908		candidate gene
LAMA5	3911		candidate gene
LAMC1	3915		candidate gene
LAMTOR5	10542		candidate gene
LDHA	3939		candidate gene
LGALS1	3956		candidate gene
LGR4	55366		candidate gene
LIG1	3978		candidate gene
LIG3	3980		candidate gene
LIN52	91750		candidate gene
LIN9	286826		candidate gene
LLGL2	3993		candidate gene
LMNA	4000		candidate gene
LMNB1	4001		candidate gene
LMNB2	84823		candidate gene
LMO2	4005		candidate gene
LMOD1	25802		candidate gene
LPAR1	1902		candidate gene
LRBA	987		candidate gene
LRP1	4035		candidate gene
LRP1B	53353		candidate gene
LRPPRC	10128		candidate gene
LRRC47	57470		candidate gene
LTF	4057		candidate gene
MAD2L2	10459		candidate gene
MAP1B	4131		candidate gene
MAP1S	55201		candidate gene
MAP2	4133		candidate gene
MAP2K4	6416		candidate gene
MAP2K6	5608		candidate gene
MAP3K20	51776		candidate gene
MAPK14	1432		candidate gene
MAPK1IP1L	93487		candidate gene
MAPK8	5599		candidate gene
MAPK9	5601		candidate gene
MAPKAPK2	9261		candidate gene
MARCKS	4082		candidate gene
MARCKSL1	65108		candidate gene
MARK3	4140		candidate gene
MAST3	23031		candidate gene
MATR3	9782		candidate gene
MAX	4149		candidate gene
MC1R	4157		candidate gene
MCC	4163		candidate gene
MCL1	4170		candidate gene
MCM2	4171		candidate gene
MCM6	4175		candidate gene
MCMBP	79892		candidate gene
MDC1	9656		candidate gene
MDM2	4193		candidate gene
MED1	5469		candidate gene
MED21	9412		candidate gene
MED28	80306		candidate gene
MEIS1	4211		candidate gene
MEPCE	56257		candidate gene
MET	4233		candidate gene
MEX3D	399664		candidate gene
MFAP1	4236		candidate gene
MFN1	55669		candidate gene
MICALL1	85377		candidate gene
MIF	4282		candidate gene
MKI67	4288		candidate gene
MLH3	27030		candidate gene
MME	4311		candidate gene
MMP2	4313		candidate gene
MMRN1	22915		candidate gene
MMRN2	79812		candidate gene
MOV10L1	54456		candidate gene
MRPS35	60488		candidate gene
MSH6	2956		candidate gene
MTA1	9112		candidate gene
MTA3	57504		candidate gene
MTHFR	4524		candidate gene
MTHFSD	64779		candidate gene
MTMR1	8776		candidate gene
MTMR10	54893		candidate gene
MTOR	2475		candidate gene
MUC4	4585		candidate gene
MUM1	84939		candidate gene
MYC	4609		candidate gene
MYEF2	50804		candidate gene
MYH9	4627		candidate gene
MYO18A	399687		candidate gene
MYO5C	55930		candidate gene
MYT1	4661		candidate gene
NAA30	122830		candidate gene
NAE1	8883		candidate gene
NANOG	79923		candidate gene
NAV2	89797		candidate gene
NCAPD2	9918		candidate gene
NCK2	8440		candidate gene
NCKAP1	10787		candidate gene
NCL	4691		candidate gene
NCOA3	8202		candidate gene
NCOA6	23054		candidate gene
NCOR1	9611		candidate gene
NCOR2	9612		candidate gene
NDRG2	57447		candidate gene
NDUFA13	51079		candidate gene
NEK1	4750		candidate gene
NEK9	91754		candidate gene
NET1	10276		candidate gene
NFATC1	4772		candidate gene
NFATC2	4773		candidate gene
NFIA	4774		candidate gene
NFIB	4781		candidate gene
NFYC	4802		candidate gene
NIPBL	25836		candidate gene
NIPSNAP1	8508		candidate gene
NISCH	11188		candidate gene
NOP56	10528		candidate gene
NOS2	4843		candidate gene
NOS3	4846		candidate gene
NOTCH1	4851		candidate gene
NOTCH2	4853		candidate gene
NOTCH3	4854		candidate gene
NOXRED1	122945		candidate gene
NPAS2	4862		candidate gene
NPM1	4869		candidate gene
NR2C2	7182		candidate gene
NR4A1	3164		candidate gene
NR4A2	4929		candidate gene
NRBF2	29982		candidate gene
NRBP1	29959		candidate gene
NRBP2	340371		candidate gene
NRG1	3084		candidate gene
NUCKS1	64710		candidate gene
NUGGC	389643		candidate gene
NUMB	8650		candidate gene
NUP107	57122		candidate gene
NUP153	9972		candidate gene
NUP88	4927		candidate gene
NUSAP1	51203		candidate gene
NXF2	56001		candidate gene
OASL	8638		candidate gene
OBSCN	84033		candidate gene
ORC6	23594		candidate gene
OSGIN1	29948		candidate gene
OXA1L	5018		candidate gene
P2RY10	27334		candidate gene
P4HA2	8974		candidate gene
PACS2	23241		candidate gene
PADI3	51702		candidate gene
PADI4	23569		candidate gene
PAK2	5062		candidate gene
PAPD5	64282		candidate gene
PARG	8505		candidate gene
PARP1	142		candidate gene
PARP2	10038		candidate gene
PARP3	10039		candidate gene
PARP4	143		candidate gene
PBRM1	55193		candidate gene
PBXIP1	57326		candidate gene
PCBP1	5093		candidate gene
PCDH7	5099		candidate gene
PCDHB10	56126		candidate gene
PCGF3	10336		candidate gene
PCK2	5106		candidate gene
PCM1	5108		candidate gene
PCNA	5111		candidate gene
PCOLCE	5118		candidate gene
PCYT1A	5130		candidate gene
PDCD4	27250		candidate gene
PDCD6IP	10015		candidate gene
PDE1C	5137		candidate gene
PDLIM7	9260		candidate gene
PDS5B	23047		candidate gene
PEX19	5824		candidate gene
PFAS	5198		candidate gene
PFKP	5214		candidate gene
PHACTR2	9749		candidate gene
PHF1	5252		candidate gene
PHGDH	26227		candidate gene
PHKA1	5255		candidate gene
PIF1	80119		candidate gene
PIK3CG	5294		candidate gene
PIK3R1	5295		candidate gene
PITRM1	10531		candidate gene
PLEC	5339		candidate gene
PLEKHA7	144100		candidate gene
PLEKHA8	84725		candidate gene
PLEKHG3	26030		candidate gene
PLEKHS1	79949		candidate gene
PLK1	5347		candidate gene
PLK4	10733		candidate gene
PLOD1	5351		candidate gene
PLPBP	11212		candidate gene
PML	5371		candidate gene
PMP2	5375		candidate gene
PMS1	5378		candidate gene
PMS2	5395		candidate gene
PNPT1	87178		candidate gene
POLA2	23649		candidate gene
POLD2	5425		candidate gene
POLD3	10714		candidate gene
POLK	51426		candidate gene
POLN	353497		candidate gene
POLR2A	5430		candidate gene
POLR2D	5433		candidate gene
POLR2J	5439		candidate gene
POLR2L	5441		candidate gene
POMT2	29954		candidate gene
PPARGC1A	10891		candidate gene
PPFIA1	8500		candidate gene
PPFIBP1	8496		candidate gene
PPM1B	5495		candidate gene
PPP1R12A	4659		candidate gene
PPP1R13B	23368		candidate gene
PPP1R13L	10848		candidate gene
PPP1R21	129285		candidate gene
PPP1R8	5511		candidate gene
PPP2R5C	5527		candidate gene
PPP4R2	151987		candidate gene
PRC1	9055		candidate gene
PRKAR1A	5573		candidate gene
PRKDC	5591		candidate gene
PROB1	389333		candidate gene
PROX2	283571		candidate gene
PRPF4B	8899		candidate gene
PRPF8	10594		candidate gene
PRRC2C	23215		candidate gene
PSD	5662		candidate gene
PSEN1	5663		candidate gene
PSIP1	11168		candidate gene
PSMA5	5686		candidate gene
PSMB10	5699		candidate gene
PSMB4	5692		candidate gene
PSMC1	5700		candidate gene
PSMC2	5701		candidate gene
PSMC4	5704		candidate gene
PSMC6	5706		candidate gene
PSMD7	5713		candidate gene
PSME1	5720		candidate gene
PSME3	10197		candidate gene
PSMF1	9491		candidate gene
PTEN	5728		candidate gene
PTGES3	10728		candidate gene
PTMS	5763		candidate gene
PTPN13	5783		candidate gene
PTPRN2	5799		candidate gene
PTPRVP	148713		candidate gene
PTTG1	9232		candidate gene
PUS1	80324		candidate gene
RAB6B	51560		candidate gene
RABGAP1	23637		candidate gene
RAD1	5810		candidate gene
RAD17	5884		candidate gene
RAD18	56852		candidate gene
RAD50	10111		candidate gene
RAD51	5888		candidate gene
RAF1	5894		candidate gene
RALGPS2	55103		candidate gene
RAPH1	65059		candidate gene
RB1	5925		candidate gene
RBBP4	5928		candidate gene
RBL1	5933		candidate gene
RBM14	10432		candidate gene
RBM45	129831		candidate gene
RBMS1	5937		candidate gene
RBMS2	5939		candidate gene
RBPJ	3516		candidate gene
RCC2	55920		candidate gene
RCN2	5955		candidate gene
REEP3	221035		candidate gene
REPS1	85021		candidate gene
RFC1	5981		candidate gene
RHOB	388		candidate gene
RHOBTB1	9886		candidate gene
RIF1	55183		candidate gene
RIN3	79890		candidate gene
RLF	6018		candidate gene
RNF111	54778		candidate gene
RNF113A	7737		candidate gene
RNF145	153830		candidate gene
RNF2	6045		candidate gene
RNF4	6047		candidate gene
RNF7	9616		candidate gene
ROBO4	54538		candidate gene
ROCK1	6093		candidate gene
RPA1	6117		candidate gene
RPA3	6119		candidate gene
RPGRIP1L	23322		candidate gene
RPL9	6133		candidate gene
RPN2	6185		candidate gene
RPS27L	51065		candidate gene
RPS6KA1	6195		candidate gene
RPS6KA5	9252		candidate gene
RPS6KA6	27330		candidate gene
RRAGB	10325		candidate gene
RREB1	6239		candidate gene
RRM2	6241		candidate gene
RSF1	51773		candidate gene
RTKN2	219790		candidate gene
RUNX1	861		candidate gene
SATB2	23314		candidate gene
SBF2	81846		candidate gene
SCAF1	58506		candidate gene
SCARF2	91179		candidate gene
SCMH1	22955		candidate gene
SDC2	6383		candidate gene
SEC14L1	6397		candidate gene
SEC16A	9919		candidate gene
SEC23A	10484		candidate gene
SEC24C	9632		candidate gene
SEC61B	10952		candidate gene
SEC63	11231		candidate gene
SEL1L	6400		candidate gene
SEMA4C	54910		candidate gene
SERBP1	26135		candidate gene
SERPINA3	12		candidate gene
SERPINA3	12		candidate gene
SETD3	84193		candidate gene
SETD5	55209		candidate gene
SF3B1	23451		candidate gene
SFPQ	6421		candidate gene
SH3GL3	6457		candidate gene
SH3RF1	57630		candidate gene
SHISA5	51246		candidate gene
SIK3	23387		candidate gene
SIN3A	25942		candidate gene
SIPA1	6494		candidate gene
SIPA1L1	26037		candidate gene
SKAP1	8631		candidate gene
SLBP	7884		candidate gene
SLC25A12	8604		candidate gene
SLC25A13	10165		candidate gene
SLC39A9	55334		candidate gene
SLC4A10	57282		candidate gene
SLC6A15	55117		candidate gene
SLC9A1	6548		candidate gene
SLF2	55719		candidate gene
SLIRP	81892		candidate gene
SLK	9748		candidate gene
SMARCA2	6595		candidate gene
SMARCA4	6597		candidate gene
SMARCC1	6599		candidate gene
SMC3	9126		candidate gene
SNRNP200	23020		candidate gene
SNTB1	6641		candidate gene
SNW1	22938		candidate gene
SNX17	9784		candidate gene
SORBS2	8470		candidate gene
SORCS1	114815		candidate gene
SOX4	6659		candidate gene
SP1	6667		candidate gene
SP4	6671		candidate gene
SPECC1L	23384		candidate gene
SPEN	23013		candidate gene
SPP1	6696		candidate gene
SPRED2	200734		candidate gene
SPTAN1	6709		candidate gene
SRC	6714		candidate gene
SREBF2	6721		candidate gene
SRRM1	10250		candidate gene
SRRM2	23524		candidate gene
SRRT	51593		candidate gene
SRSF5	6430		candidate gene
SSRP1	6749		candidate gene
STAT5A	6776		candidate gene
STIM1	6786		candidate gene
STK32C	282974		candidate gene
STK39	27347		candidate gene
STX18	53407		candidate gene
SUMO1	7341		candidate gene
SUZ12	23512		candidate gene
SVIL	6840		candidate gene
SYCP1	6847		candidate gene
SYK	6850		candidate gene
SYNE1	23345		candidate gene
SYNJ2BP	55333		candidate gene
SYT11	23208		candidate gene
TAGLN2	8407		candidate gene
TAOK1	57551		candidate gene
TBC1D4	9882		candidate gene
TCEA1	6917		candidate gene
TCF4	6925		candidate gene
TDG	6996		candidate gene
TDP1	55775		candidate gene
TDRD9	122402		candidate gene
TFDP1	7027		candidate gene
TFIP11	24144		candidate gene
TGFB3	7043		candidate gene
TGFBR2	7048		candidate gene
TGIF2	60436		candidate gene
THADA	63892		candidate gene
THBS1	7057		candidate gene
THRAP3	9967		candidate gene
TICRR	90381		candidate gene
TINF2	26277		candidate gene
TIRAP	114609		candidate gene
TJP1	7082		candidate gene
TJP3	27134		candidate gene
TK2	7084		candidate gene
TLE1	7088		candidate gene
TLE3	7090		candidate gene
TLK2	11011		candidate gene
TMED10	10972		candidate gene
TMED8	283578		candidate gene
TMEM17	200728		candidate gene
TMEM251	26175		candidate gene
TMEM67	91147		candidate gene
TMPO	7112		candidate gene
TMPRSS11B	132724		candidate gene
TMX1	81542		candidate gene
TNIK	23043		candidate gene
TNKS	8658		candidate gene
TOP1	7150		candidate gene
TOP2A	7153		candidate gene
TOP2B	7155		candidate gene
TOP3A	7156		candidate gene
TOPBP1	11073		candidate gene
TOX4	9878		candidate gene
TP53BP1	7158		candidate gene
TPR	7175		candidate gene
TRAF3	7187		candidate gene
TRIM39	56658		candidate gene
TRIM68	55128		candidate gene
TRIP11	9321		candidate gene
TRIP12	9320		candidate gene
TRMT61A	115708		candidate gene
TRPM1	4308		candidate gene
TRPM5	29850		candidate gene
TRPV1	7442		candidate gene
TRRAP	8295		candidate gene
TTC39C	125488		candidate gene
TTC7B	145567		candidate gene
TTN	7273		candidate gene
TXLNA	200081		candidate gene
UBA6	55236		candidate gene
UBALD2	283991		candidate gene
UBE2C	11065		candidate gene
UBE2K	3093		candidate gene
UBE2Q1	55585		candidate gene
UBE2T	29089		candidate gene
UBE2V2	7336		candidate gene
UBR3	130507		candidate gene
UBR4	23352		candidate gene
UBR5	51366		candidate gene
UBR7	55148		candidate gene
UBXN1	51035		candidate gene
UCHL1	7345		candidate gene
UHRF1	29128		candidate gene
USP2	9099		candidate gene
USP22	23326		candidate gene
USP28	57646		candidate gene
USP34	9736		candidate gene
USP47	55031		candidate gene
USP7	7874		candidate gene
UVSSA	57654		candidate gene
VDAC1	7416		candidate gene
VDAC3	7419		candidate gene
VIM	7431		candidate gene
VPS4B	9525		candidate gene
VRK1	7443		candidate gene
WAC	51322		candidate gene
WARS	7453		candidate gene
WDR20	91833		candidate gene
WDR33	55339		candidate gene
WISP1	8840		candidate gene
WIZ	58525		candidate gene
WNK1	65125		candidate gene
WRN	7486		candidate gene
XPC	7508		candidate gene
XPNPEP2	7512		candidate gene
XRCC1	7515		candidate gene
XRCC3	7517		candidate gene
XRN2	22803		candidate gene
YAP1	10413		candidate gene
YBEY	54059		candidate gene
YBX3	8531		candidate gene
YTHDF2	51441		candidate gene
YY1	7528		candidate gene
ZDHHC17	23390		candidate gene
ZDHHC24	254359		candidate gene
ZFYVE21	79038		candidate gene
ZMAT3	64393		candidate gene
ZMPSTE24	10269		candidate gene
ZMYND11	10771		candidate gene
ZMYND8	23613		candidate gene
ZNF410	57862		candidate gene
ZNF512	84450		candidate gene
ZNRF4	148066		candidate gene
ZWINT	11130		candidate gene
ANKRD30A		ENSG00000148513	non-essential gene (control)
BMP10		ENSG00000163217	non-essential gene (control)
BMP15		ENSG00000130385	non-essential gene (control)
BPIFA1		ENSG00000198183	non-essential gene (control)
BPIFA3		ENSG00000131059	non-essential gene (control)
BPIFB3		ENSG00000186190	non-essential gene (control)
BPIFB6		ENSG00000167104	non-essential gene (control)
BPIFC		ENSG00000184459	non-essential gene (control)
BPY2		ENSG00000183753	non-essential gene (control)
BRDT		ENSG00000137948	non-essential gene (control)
C10orf53		ENSG00000178645	non-essential gene (control)
CLEC3A		ENSG00000166509	non-essential gene (control)
CPXCR1		ENSG00000147183	non-essential gene (control)
DEFB118		ENSG00000131068	non-essential gene (control)
FAM47A		ENSG00000185448	non-essential gene (control)
FAM47B		ENSG00000189132	non-essential gene (control)
FAM47C		ENSG00000198173	non-essential gene (control)
IFNA10		ENSG00000186803	non-essential gene (control)
IFNA14		ENSG00000228083	non-essential gene (control)
IFNA16		ENSG00000147885	non-essential gene (control)
IFNA17		ENSG00000234829	non-essential gene (control)
IFNA2		ENSG00000188379	non-essential gene (control)
IFNA21		ENSG00000137080	non-essential gene (control)
IFNA4		ENSG00000236637	non-essential gene (control)
IFNA5		ENSG00000147873	non-essential gene (control)
IFNA6		ENSG00000120235	non-essential gene (control)
IFNA7		ENSG00000214042	non-essential gene (control)
IFNA8		ENSG00000120242	non-essential gene (control)
INS		ENSG00000254647	non-essential gene (control)
IZUMO2		ENSG00000161652	non-essential gene (control)
KHDC3L		ENSG00000203908	non-essential gene (control)
LIM2		ENSG00000105370	non-essential gene (control)
MAGEA11		ENSG00000185247	non-essential gene (control)
MS4A13		ENSG00000204979	non-essential gene (control)
OR10A2		ENSG00000170790	non-essential gene (control)
OR10A5		ENSG00000166363	non-essential gene (control)
OR10S1		ENSG00000196248	non-essential gene (control)
OR10X1		ENSG00000186400	non-essential gene (control)
OR10X1		ENSG00000279111	non-essential gene (control)
OR10Z1		ENSG00000198967	non-essential gene (control)
OR13C3		ENSG00000204246	non-essential gene (control)
OR1A1		ENSG00000172146	non-essential gene (control)
OR1A2		ENSG00000172150	non-essential gene (control)
OR1B1		ENSG00000171484	non-essential gene (control)
OR1E1		ENSG00000180016	non-essential gene (control)
OR1E2		ENSG00000127780	non-essential gene (control)
OR1L6		ENSG00000171459	non-essential gene (control)
OR1N2		ENSG00000171501	non-essential gene (control)
OR2D2		ENSG00000166368	non-essential gene (control)
OR2D3		ENSG00000178358	non-essential gene (control)
OR2F1		ENSG00000213215	non-essential gene (control)
OR2J2		ENSG00000204700	non-essential gene (control)
OR2L3		ENSG00000198128	non-essential gene (control)
OR2T1		ENSG00000275244	non-essential gene (control)
OR2T1		ENSG00000273508	non-essential gene (control)
OR2T1		ENSG00000175143	non-essential gene (control)
OR2T10		ENSG00000184022	non-essential gene (control)
OR2T12		ENSG00000177201	non-essential gene (control)
OR2T2		ENSG00000276821	non-essential gene (control)
OR2T2		ENSG00000275754	non-essential gene (control)
OR2T2		ENSG00000196240	non-essential gene (control)
OR2T27		ENSG00000187701	non-essential gene (control)
OR2T33		ENSG00000177212	non-essential gene (control)
OR2T4		ENSG00000196944	non-essential gene (control)
OR2T5		ENSG00000203661	non-essential gene (control)
OR2W1		ENSG00000204704	non-essential gene (control)
OR3A1		ENSG00000180090	non-essential gene (control)
OR4C11		ENSG00000172188	non-essential gene (control)
OR4C3		ENSG00000176547	non-essential gene (control)
OR4D10		ENSG00000254466	non-essential gene (control)
OR51B6		ENSG00000176239	non-essential gene (control)
OR51T1		ENSG00000176900	non-essential gene (control)
OR52A5		ENSG00000171944	non-essential gene (control)
OR52L1		ENSG00000183313	non-essential gene (control)
OR52R1		ENSG00000176937	non-essential gene (control)
OR52R1		ENSG00000279270	non-essential gene (control)
OR56A4		ENSG00000183389	non-essential gene (control)
OR56B1		ENSG00000181023	non-essential gene (control)
OR5M1		ENSG00000255012	non-essential gene (control)
OR5M10		ENSG00000254834	non-essential gene (control)
OR5P2		ENSG00000183303	non-essential gene (control)
OR5P3		ENSG00000182334	non-essential gene (control)
OR5T1		ENSG00000181698	non-essential gene (control)
OR5T3		ENSG00000172489	non-essential gene (control)
OR5W2		ENSG00000187612	non-essential gene (control)
OR6A2		ENSG00000184933	non-essential gene (control)
OR7D4		ENSG00000174667	non-essential gene (control)
OR7G2		ENSG00000170923	non-essential gene (control)
OR9Q2		ENSG00000186513	non-essential gene (control)
POTEB		ENSG00000233917	non-essential gene (control)
POTEB		ENSG00000276760	non-essential gene (control)
POTEB		ENSG00000278522	non-essential gene (control)
POTED		ENSG00000166351	non-essential gene (control)
POTEG		ENSG00000222036	non-essential gene (control)
POTEH		ENSG00000198062	non-essential gene (control)
SLC17A6		ENSG00000091664	non-essential gene (control)
SLC18A3		ENSG00000187714	non-essential gene (control)
SLC22A12		ENSG00000197891	non-essential gene (control)
SLC22A13		ENSG00000172940	non-essential gene (control)
SLC22A24		ENSG00000197658	non-essential gene (control)
SLC22A25		ENSG00000196600	non-essential gene (control)
SLC22A6		ENSG00000197901	non-essential gene (control)
SLC22A8		ENSG00000149452	non-essential gene (control)
SLC22A9		ENSG00000149742	non-essential gene (control)
SLC25A2		ENSG00000120329	non-essential gene (control)
SLC25A31		ENSG00000151475	non-essential gene (control)
SLC2A2		ENSG00000163581	non-essential gene (control)
SLC2A7		ENSG00000197241	non-essential gene (control)
SLC32A1		ENSG00000101438	non-essential gene (control)
SLC34A1		ENSG00000131183	non-essential gene (control)
SLC36A3		ENSG00000186334	non-essential gene (control)
SLC39A12		ENSG00000148482	non-essential gene (control)
SLC6A18		ENSG00000164363	non-essential gene (control)
SLC6A5		ENSG00000165970	non-essential gene (control)
SLC6A7		ENSG00000011083	non-essential gene (control)
SLC7A13		ENSG00000164893	non-essential gene (control)
SLCO1B1		ENSG00000134538	non-essential gene (control)
SLCO6A1		ENSG00000205359	non-essential gene (control)
SSX3		ENSG00000165584	non-essential gene (control)
SSX5		ENSG00000165583	non-essential gene (control)
SSX7		ENSG00000187754	non-essential gene (control)
TAAR8		ENSG00000146385	non-essential gene (control)
TAAR9		ENSG00000237110	non-essential gene (control)
TAS2R13		ENSG00000212128	non-essential gene (control)
TAS2R39		ENSG00000236398	non-essential gene (control)
TAS2R43		ENSG00000255374	non-essential gene (control)
TAS2R46		ENSG00000226761	non-essential gene (control)
TAS2R50		ENSG00000212126	non-essential gene (control)
TAS2R7		ENSG00000121377	non-essential gene (control)
TGIF2LX		ENSG00000153779	non-essential gene (control)
TGIF2LY		ENSG00000176679	non-essential gene (control)
TMEM174		ENSG00000164325	non-essential gene (control)
VN1R4		ENSG00000228567	non-essential gene (control)

## Sheet: shRNAs
Oligo.ID	Library.Name	Full.Hairpin.Sequence	Sense.Sequence	Gene.Symbols
TRCN0000000006	TRC human shRNA (Lenti)	CCGGGTTGGTTCGATAATGGCCTTTCTCGAGAAAGGCCATTATCGAACCAACTTTTT	GTTGGTTCGATAATGGCCTTT	DHX15
TRCN0000000007	TRC human shRNA (Lenti)	CCGGACTGTTCTAATGAGGTCCTATCTCGAGATAGGACCTCATTAGAACAGTTTTTT	ACTGTTCTAATGAGGTCCTAT	DHX15
TRCN0000000008	TRC human shRNA (Lenti)	CCGGTGGGAATACAAGGATAGGTTTCTCGAGAAACCTATCCTTGTATTCCCATTTTT	TGGGAATACAAGGATAGGTTT	DHX15
TRCN0000000009	TRC human shRNA (Lenti)	CCGGTGTAAGAGAATAAAGCGTGAACTCGAGTTCACGCTTTATTCTCTTACATTTTT	TGTAAGAGAATAAAGCGTGAA	DHX15
TRCN0000000010	TRC human shRNA (Lenti)	CCGGGCTTCAACAAATGCTATGCTTCTCGAGAAGCATAGCATTTGTTGAAGCTTTTT	GCTTCAACAAATGCTATGCTT	DHX15
TRCN0000000076	TRC human shRNA (Lenti)	CCGGCGCTATTGATTGATGAAGATTCTCGAGAATCTTCATCAATCAATAGCGTTTTT	CGCTATTGATTGATGAAGATT	SF3B1
TRCN0000000077	TRC human shRNA (Lenti)	CCGGCAACTCCTTATGGTATCGAATCTCGAGATTCGATACCATAAGGAGTTGTTTTT	CAACTCCTTATGGTATCGAAT	SF3B1
TRCN0000000078	TRC human shRNA (Lenti)	CCGGCTGGGCATACTCCTTCCTTAACTCGAGTTAAGGAAGGAGTATGCCCAGTTTTT	CTGGGCATACTCCTTCCTTAA	SF3B1
TRCN0000000130	TRC human shRNA (Lenti)	CCGGTCATTCTGTTATTCTGGCTTCCTCGAGGAAGCCAGAATAACAGAATGATTTTT	TCATTCTGTTATTCTGGCTTC	SRRM1
TRCN0000000131	TRC human shRNA (Lenti)	CCGGAGACGCCAATACAGACGACAACTCGAGTTGTCGTCTGTATTGGCGTCTTTTTT	AGACGCCAATACAGACGACAA	SRRM1
TRCN0000000132	TRC human shRNA (Lenti)	CCGGCCACAACCAAACAAACGGCATCTCGAGATGCCGTTTGTTTGGTTGTGGTTTTT	CCACAACCAAACAAACGGCAT	SRRM1
TRCN0000000133	TRC human shRNA (Lenti)	CCGGGACGCCAATACAGACGACAAACTCGAGTTTGTCGTCTGTATTGGCGTCTTTTT	GACGCCAATACAGACGACAAA	SRRM1
TRCN0000000134	TRC human shRNA (Lenti)	CCGGGCAGTCAAACCGTACAAGAAACTCGAGTTTCTTGTACGGTTTGACTGCTTTTT	GCAGTCAAACCGTACAAGAAA	SRRM1
TRCN0000000141	TRC human shRNA (Lenti)	CCGGTGGAAGAGGTAGAGGACGATACTCGAGTATCGTCCTCTACCTCTTCCATTTTT	TGGAAGAGGTAGAGGACGATA	SFRS5
TRCN0000000142	TRC human shRNA (Lenti)	CCGGCTGTGTATGAGCTTGATGGAACTCGAGTTCCATCAAGCTCATACACAGTTTTT	CTGTGTATGAGCTTGATGGAA	SFRS5
TRCN0000000143	TRC human shRNA (Lenti)	CCGGGACGGTATGTGAAGGGTGGATCTCGAGATCCACCCTTCACATACCGTCTTTTT	GACGGTATGTGAAGGGTGGAT	SFRS5
TRCN0000000144	TRC human shRNA (Lenti)	CCGGAGACGGTATGTGAAGGGTGGACTCGAGTCCACCCTTCACATACCGTCTTTTTT	AGACGGTATGTGAAGGGTGGA	SFRS5
TRCN0000000446	TRC human shRNA (Lenti)	CCGGTGGAACGAACTGTGTCATGTACTCGAGTACATGACACAGTTCGTTCCATTTTT	TGGAACGAACTGTGTCATGTA	ACVR2B
TRCN0000000447	TRC human shRNA (Lenti)	CCGGCTTTGGCTTGGCTGTTCGATTCTCGAGAATCGAACAGCCAAGCCAAAGTTTTT	CTTTGGCTTGGCTGTTCGATT	ACVR2B
TRCN0000000448	TRC human shRNA (Lenti)	CCGGCTGCTGGCTAGATGACTTCAACTCGAGTTGAAGTCATCTAGCCAGCAGTTTTT	CTGCTGGCTAGATGACTTCAA	ACVR2B
TRCN0000000449	TRC human shRNA (Lenti)	CCGGCAACTTCCAGAGAGATGCCTTCTCGAGAAGGCATCTCTCTGGAAGTTGTTTTT	CAACTTCCAGAGAGATGCCTT	ACVR2B
TRCN0000000450	TRC human shRNA (Lenti)	CCGGGAGGCCCACCATTAAAGATCACTCGAGTGATCTTTAATGGTGGGCCTCTTTTT	GAGGCCCACCATTAAAGATCA	ACVR2B
TRCN0000000458	TRC human shRNA (Lenti)	CCGGCGCAGAATCAAGAACGGCTATCTCGAGATAGCCGTTCTTGATTCTGCGTTTTT	CGCAGAATCAAGAACGGCTAT	BMPR2
TRCN0000000459	TRC human shRNA (Lenti)	CCGGGCCGTCTTGCTCATTCTGTTACTCGAGTAACAGAATGAGCAAGACGGCTTTTT	GCCGTCTTGCTCATTCTGTTA	BMPR2
TRCN0000000460	TRC human shRNA (Lenti)	CCGGCAATCCAATGTCTACTGCTATCTCGAGATAGCAGTAGACATTGGATTGTTTTT	CAATCCAATGTCTACTGCTAT	BMPR2
TRCN0000000461	TRC human shRNA (Lenti)	CCGGCTGAAACTGTATGTGCTGTAACTCGAGTTACAGCACATACAGTTTCAGTTTTT	CTGAAACTGTATGTGCTGTAA	BUB1B
TRCN0000000462	TRC human shRNA (Lenti)	CCGGGCGTTTATGCAATGAGCCTTTCTCGAGAAAGGCTCATTGCATAAACGCTTTTT	GCGTTTATGCAATGAGCCTTT	BUB1B
TRCN0000000463	TRC human shRNA (Lenti)	CCGGCCAGTGTACCTTTCTCCATTTCTCGAGAAATGGAGAAAGGTACACTGGTTTTT	CCAGTGTACCTTTCTCCATTT	BUB1B
TRCN0000000464	TRC human shRNA (Lenti)	CCGGGAGACAACTAAACTGCAAATTCTCGAGAATTTGCAGTTTAGTTGTCTCTTTTT	GAGACAACTAAACTGCAAATT	BUB1B
TRCN0000000465	TRC human shRNA (Lenti)	CCGGCCTCAGAAAGCATCACCTCAACTCGAGTTGAGGTGATGCTTTCTGAGGTTTTT	CCTCAGAAAGCATCACCTCAA	BUB1B
TRCN0000000586	TRC human shRNA (Lenti)	CCGGAGGAACAATTAAACTGGCTGACTCGAGTCAGCCAGTTTAATTGTTCCTTTTTT	AGGAACAATTAAACTGGCTGA	CDC2
TRCN0000000830	TRC human shRNA (Lenti)	CCGGGCTCCCTAAACACTACCAAATCTCGAGATTTGGTAGTGTTTAGGGAGCTTTTT	GCTCCCTAAACACTACCAAAT	TGFBR2
TRCN0000000831	TRC human shRNA (Lenti)	CCGGGAAGAATATAACACCAGCAATCTCGAGATTGCTGGTGTTATATTCTTCTTTTT	GAAGAATATAACACCAGCAAT	TGFBR2
TRCN0000000832	TRC human shRNA (Lenti)	CCGGTGTGGCTGTATGGAGAAAGAACTCGAGTTCTTTCTCCATACAGCCACATTTTT	TGTGGCTGTATGGAGAAAGAA	TGFBR2
TRCN0000000833	TRC human shRNA (Lenti)	CCGGGTCGCTTTGCTGAGGTCTATACTCGAGTATAGACCTCAGCAAAGCGACTTTTT	GTCGCTTTGCTGAGGTCTATA	TGFBR2
TRCN0000000834	TRC human shRNA (Lenti)	CCGGCTTCTACTGCTACCGCGTTAACTCGAGTTAACGCGGTAGCAGTAGAAGTTTTT	CTTCTACTGCTACCGCGTTAA	TGFBR2
TRCN0000000853	TRC human shRNA (Lenti)	CCGGTCACCCTTTGTACCAGATGTTCTCGAGAACATCTGGTACAAAGGGTGATTTTT	TCACCCTTTGTACCAGATGTT	CDC42BPB
TRCN0000000854	TRC human shRNA (Lenti)	CCGGGCAGTCCAACACATTAACCAACTCGAGTTGGTTAATGTGTTGGACTGCTTTTT	GCAGTCCAACACATTAACCAA	CDC42BPB
TRCN0000000855	TRC human shRNA (Lenti)	CCGGCAGCAATTCAAACCGAGATAACTCGAGTTATCTCGGTTTGAATTGCTGTTTTT	CAGCAATTCAAACCGAGATAA	CDC42BPB
TRCN0000000856	TRC human shRNA (Lenti)	CCGGCCACCAAACACTCAACTCCATCTCGAGATGGAGTTGAGTGTTTGGTGGTTTTT	CCACCAAACACTCAACTCCAT	CDC42BPB
TRCN0000000894	TRC human shRNA (Lenti)	CCGGTGGCTCTTTCAGTATGTCATTCTCGAGAATGACATACTGAAAGAGCCATTTTT	TGGCTCTTTCAGTATGTCATT	SLK
TRCN0000000895	TRC human shRNA (Lenti)	CCGGCCACCACTGATGAACCTGAAACTCGAGTTTCAGGTTCATCAGTGGTGGTTTTT	CCACCACTGATGAACCTGAAA	SLK
TRCN0000000896	TRC human shRNA (Lenti)	CCGGCGAGAAGGAAACAGAGCAAATCTCGAGATTTGCTCTGTTTCCTTCTCGTTTTT	CGAGAAGGAAACAGAGCAAAT	SLK
TRCN0000000897	TRC human shRNA (Lenti)	CCGGCCATGACAGAACAGCAGTAATCTCGAGATTACTGCTGTTCTGTCATGGTTTTT	CCATGACAGAACAGCAGTAAT	SLK
TRCN0000000898	TRC human shRNA (Lenti)	CCGGGCGTTACAATCAAAGACTTATCTCGAGATAAGTCTTTGATTGTAACGCTTTTT	GCGTTACAATCAAAGACTTAT	SLK
TRCN0000000918	TRC human shRNA (Lenti)	CCGGCCGAGGAGATAGCAACAATTACTCGAGTAATTGTTGCTATCTCCTCGGTTTTT	CCGAGGAGATAGCAACAATTA	WNK1
TRCN0000000919	TRC human shRNA (Lenti)	CCGGCCGCGATCTTAAATGTGACAACTCGAGTTGTCACATTTAAGATCGCGGTTTTT	CCGCGATCTTAAATGTGACAA	WNK1
TRCN0000000920	TRC human shRNA (Lenti)	CCGGGCGTAGTTTCAAGTATCACAACTCGAGTTGTGATACTTGAAACTACGCTTTTT	GCGTAGTTTCAAGTATCACAA	WNK1
TRCN0000000921	TRC human shRNA (Lenti)	CCGGGCATCCATTCTACAGTCCTATCTCGAGATAGGACTGTAGAATGGATGCTTTTT	GCATCCATTCTACAGTCCTAT	WNK1
TRCN0000000922	TRC human shRNA (Lenti)	CCGGCGGGTAGAATTAGCAGAGGAACTCGAGTTCCTCTGCTAATTCTACCCGTTTTT	CGGGTAGAATTAGCAGAGGAA	WNK1
TRCN0000000928	TRC human shRNA (Lenti)	CCGGGCCTTGATTATTGTTGCAGTTCTCGAGAACTGCAACAATAATCAAGGCTTTTT	GCCTTGATTATTGTTGCAGTT	NEK9
TRCN0000000929	TRC human shRNA (Lenti)	CCGGCCGAGGAATGGAAGGTTTAATCTCGAGATTAAACCTTCCATTCCTCGGTTTTT	CCGAGGAATGGAAGGTTTAAT	NEK9
TRCN0000000930	TRC human shRNA (Lenti)	CCGGCCAAAGGAACTCAGACAGCAACTCGAGTTGCTGTCTGAGTTCCTTTGGTTTTT	CCAAAGGAACTCAGACAGCAA	NEK9
TRCN0000000931	TRC human shRNA (Lenti)	CCGGGTGAAGATCGTGCAAGGAATTCTCGAGAATTCCTTGCACGATCTTCACTTTTT	GTGAAGATCGTGCAAGGAATT	NEK9
TRCN0000001004	TRC human shRNA (Lenti)	CCGGCCCTGCTTGACTGTATATTATCTCGAGATAATATACAGTCAAGCAGGGTTTTT	CCCTGCTTGACTGTATATTAT	STK39
TRCN0000001005	TRC human shRNA (Lenti)	CCGGCCTGATGAAGTGAAGCTGATTCTCGAGAATCAGCTTCACTTCATCAGGTTTTT	CCTGATGAAGTGAAGCTGATT	STK39
TRCN0000001006	TRC human shRNA (Lenti)	CCGGCGGTCAGATTCACAGGGATTTCTCGAGAAATCCCTGTGAATCTGACCGTTTTT	CGGTCAGATTCACAGGGATTT	STK39
TRCN0000001007	TRC human shRNA (Lenti)	CCGGAGAGGCAATAATAGCAACAATCTCGAGATTGTTGCTATTATTGCCTCTTTTTT	AGAGGCAATAATAGCAACAAT	STK39
TRCN0000001008	TRC human shRNA (Lenti)	CCGGCTACACAGAAACGGTCAGATTCTCGAGAATCTGACCGTTTCTGTGTAGTTTTT	CTACACAGAAACGGTCAGATT	STK39
TRCN0000001041	TRC human shRNA (Lenti)	CCGGGCTGTGAAGACGATGAAGATTCTCGAGAATCTTCATCGTCTTCACAGCTTTTT	GCTGTGAAGACGATGAAGATT	AXL
TRCN0000001047	TRC human shRNA (Lenti)	CCGGGCTGGGCAAATACTACGTCAACTCGAGTTGACGTAGTATTTGCCCAGCTTTTT	GCTGGGCAAATACTACGTCAA	EGLN3
TRCN0000001048	TRC human shRNA (Lenti)	CCGGCACCTGCATCTACTATCTGAACTCGAGTTCAGATAGTAGATGCAGGTGTTTTT	CACCTGCATCTACTATCTGAA	EGLN3
TRCN0000001049	TRC human shRNA (Lenti)	CCGGCTACGTCAAGGAGAGGTCTAACTCGAGTTAGACCTCTCCTTGACGTAGTTTTT	CTACGTCAAGGAGAGGTCTAA	EGLN3
TRCN0000001050	TRC human shRNA (Lenti)	CCGGGTGGCTTGCTATCCGGGAAATCTCGAGATTTCCCGGATAGCAAGCCACTTTTT	GTGGCTTGCTATCCGGGAAAT	EGLN3
TRCN0000001051	TRC human shRNA (Lenti)	CCGGATGGTTATCTTACGACTGTTACTCGAGTAACAGTCGTAAGATAACCATTTTTT	ATGGTTATCTTACGACTGTTA	BCL2L11
TRCN0000001052	TRC human shRNA (Lenti)	CCGGGTCTCGATCCTCCAGTGGGTACTCGAGTACCCACTGGAGGATCGAGACTTTTT	GTCTCGATCCTCCAGTGGGTA	BCL2L11
TRCN0000001053	TRC human shRNA (Lenti)	CCGGACGAATGGTTATCTTACGACTCTCGAGAGTCGTAAGATAACCATTCGTTTTTT	ACGAATGGTTATCTTACGACT	BCL2L11
TRCN0000001054	TRC human shRNA (Lenti)	CCGGAGCCGAAGACCACCCACGAATCTCGAGATTCGTGGGTGGTCTTCGGCTTTTTT	AGCCGAAGACCACCCACGAAT	BCL2L11
TRCN0000001055	TRC human shRNA (Lenti)	CCGGGAGTCGGTTAGTCATTGATAGCTCGAGCTATCAATGACTAACCGACTCTTTTT	GAGTCGGTTAGTCATTGATAG	MAPK8
TRCN0000001056	TRC human shRNA (Lenti)	CCGGGCCCAGTAATATAGTAGTAAACTCGAGTTTACTACTATATTACTGGGCTTTTT	GCCCAGTAATATAGTAGTAAA	MAPK8
TRCN0000001057	TRC human shRNA (Lenti)	CCGGGTCTGGTATGATCCTTCTGAACTCGAGTTCAGAAGGATCATACCAGACTTTTT	GTCTGGTATGATCCTTCTGAA	MAPK8
TRCN0000001064	TRC human shRNA (Lenti)	CCGGCATGAGTATTTAGAGGAAGTACTCGAGTACTTCCTCTAAATACTCATGTTTTT	CATGAGTATTTAGAGGAAGTA	RAF1
TRCN0000001065	TRC human shRNA (Lenti)	CCGGGCTTCCTTATTCTCACATCAACTCGAGTTGATGTGAGAATAAGGAAGCTTTTT	GCTTCCTTATTCTCACATCAA	RAF1
TRCN0000001066	TRC human shRNA (Lenti)	CCGGCGGAGATGTTGCAGTAAAGATCTCGAGATCTTTACTGCAACATCTCCGTTTTT	CGGAGATGTTGCAGTAAAGAT	RAF1
TRCN0000001068	TRC human shRNA (Lenti)	CCGGGAGACATGAAATCCAACAATACTCGAGTATTGTTGGATTTCATGTCTCTTTTT	GAGACATGAAATCCAACAATA	RAF1
TRCN0000001083	TRC human shRNA (Lenti)	CCGGCCCTTTCTGTTCGTAATCTTTCTCGAGAAAGATTACGAACAGAAAGGGTTTTT	CCCTTTCTGTTCGTAATCTTT	SFPQ
TRCN0000001084	TRC human shRNA (Lenti)	CCGGGCGCCAAAGAGAGGAAAGTTACTCGAGTAACTTTCCTCTCTTTGGCGCTTTTT	GCGCCAAAGAGAGGAAAGTTA	SFPQ
TRCN0000001108	TRC human shRNA (Lenti)	CCGGCCCAAGGAACACGAGCATGAACTCGAGTTCATGCTCGTGTTCCTTGGGTTTTT	CCCAAGGAACACGAGCATGAA	SNW1
TRCN0000001165	TRC human shRNA (Lenti)	CCGGGCAGAGTATGACGATGGTATTCTCGAGAATACCATCGTCATACTCTGCTTTTT	GCAGAGTATGACGATGGTATT	PPARGC1A
TRCN0000001166	TRC human shRNA (Lenti)	CCGGCCGTTATACCTGTGATGCTTTCTCGAGAAAGCATCACAGGTATAACGGTTTTT	CCGTTATACCTGTGATGCTTT	PPARGC1A
TRCN0000001167	TRC human shRNA (Lenti)	CCGGCCTCCTCATAAAGCCAACCAACTCGAGTTGGTTGGCTTTATGAGGAGGTTTTT	CCTCCTCATAAAGCCAACCAA	PPARGC1A
TRCN0000001168	TRC human shRNA (Lenti)	CCGGCGACTTGGATACAGACAGCTTCTCGAGAAGCTGTCTGTATCCAAGTCGTTTTT	CGACTTGGATACAGACAGCTT	PPARGC1A
TRCN0000001169	TRC human shRNA (Lenti)	CCGGGACAGCGAAGATGAAAGTGATCTCGAGATCACTTTCATCTTCGCTGTCTTTTT	GACAGCGAAGATGAAAGTGAT	PPARGC1A
TRCN0000001211	TRC human shRNA (Lenti)	CCGGAGACTTAATATGGCTACACTACTCGAGTAGTGTAGCCATATTAAGTCTTTTTT	AGACTTAATATGGCTACACTA	DHX9
TRCN0000001212	TRC human shRNA (Lenti)	CCGGTCGAGGAATCAGTCATGTAATCTCGAGATTACATGACTGATTCCTCGATTTTT	TCGAGGAATCAGTCATGTAAT	DHX9, LOC646813
TRCN0000001287	TRC human shRNA (Lenti)	CCGGCGGCCTGTTCATTAGTCCTTTCTCGAGAAAGGACTAATGAACAGGCCGTTTTT	CGGCCTGTTCATTAGTCCTTT	DHX35
TRCN0000001288	TRC human shRNA (Lenti)	CCGGCGCTGGGTCATCTATAACGAACTCGAGTTCGTTATAGATGACCCAGCGTTTTT	CGCTGGGTCATCTATAACGAA	DHX35
TRCN0000001289	TRC human shRNA (Lenti)	CCGGCGAAGTTATACAGACCTCCAACTCGAGTTGGAGGTCTGTATAACTTCGTTTTT	CGAAGTTATACAGACCTCCAA	DHX35
TRCN0000001290	TRC human shRNA (Lenti)	CCGGGCGTAGTAATTTGGCACCTGTCTCGAGACAGGTGCCAAATTACTACGCTTTTT	GCGTAGTAATTTGGCACCTGT	DHX35
TRCN0000001291	TRC human shRNA (Lenti)	CCGGGTTTCATTCTACTGGAGCTTACTCGAGTAAGCTCCAGTAGAATGAAACTTTTT	GTTTCATTCTACTGGAGCTTA	DHX35
TRCN0000001296	TRC human shRNA (Lenti)	CCGGTCGAAGGAACAATATCAGCAACTCGAGTTGCTGATATTGTTCCTTCGATTTTT	TCGAAGGAACAATATCAGCAA	HNRNPD
TRCN0000001384	TRC human shRNA (Lenti)	CCGGAGCGATTCACTGTATAAACTTCTCGAGAAGTTTATACAGTGAATCGCTTTTTT	AGCGATTCACTGTATAAACTT	RPS6KA1
TRCN0000001385	TRC human shRNA (Lenti)	CCGGGCTCTATCTCATTCTGGACTTCTCGAGAAGTCCAGAATGAGATAGAGCTTTTT	GCTCTATCTCATTCTGGACTT	RPS6KA1
TRCN0000001386	TRC human shRNA (Lenti)	CCGGGAAGGAGACCATGACACTGATCTCGAGATCAGTGTCATGGTCTCCTTCTTTTT	GAAGGAGACCATGACACTGAT	RPS6KA1
TRCN0000001387	TRC human shRNA (Lenti)	CCGGACACAGTTTCAGAGACAGCCACTCGAGTGGCTGTCTCTGAAACTGTGTTTTTT	ACACAGTTTCAGAGACAGCCA	RPS6KA1
TRCN0000001388	TRC human shRNA (Lenti)	CCGGGACCATGACACTGATTCTGAACTCGAGTTCAGAATCAGTGTCATGGTCTTTTT	GACCATGACACTGATTCTGAA	RPS6KA1
TRCN0000001437	TRC human shRNA (Lenti)	CCGGCCCTCTGCACTTTGTTTACTTCTCGAGAAGTAAACAAAGTGCAGAGGGTTTTT	CCCTCTGCACTTTGTTTACTT	NRBP1
TRCN0000001438	TRC human shRNA (Lenti)	CCGGCCAACACATGATCCCAGAGAACTCGAGTTCTCTGGGATCATGTGTTGGTTTTT	CCAACACATGATCCCAGAGAA	NRBP1
TRCN0000001439	TRC human shRNA (Lenti)	CCGGTGTCGAGAAGAGCAGAAGAATCTCGAGATTCTTCTGCTCTTCTCGACATTTTT	TGTCGAGAAGAGCAGAAGAAT	NRBP1
TRCN0000001440	TRC human shRNA (Lenti)	CCGGAGGCGAGAAGAGGTGAATCAACTCGAGTTGATTCACCTCTTCTCGCCTTTTTT	AGGCGAGAAGAGGTGAATCAA	NRBP1
TRCN0000001441	TRC human shRNA (Lenti)	CCGGCATCTGGGAGTCTGAAGCAATCTCGAGATTGCTTCAGACTCCCAGATGTTTTT	CATCTGGGAGTCTGAAGCAAT	NRBP1
TRCN0000001559	TRC human shRNA (Lenti)	CCGGGCCTCTTATATCTCTGCTCTTCTCGAGAAGAGCAGAGATATAAGAGGCTTTTT	GCCTCTTATATCTCTGCTCTT	SYT11
TRCN0000001560	TRC human shRNA (Lenti)	CCGGGCATCAGCATATACCCAGAGACTCGAGTCTCTGGGTATATGCTGATGCTTTTT	GCATCAGCATATACCCAGAGA	SYT11
TRCN0000001561	TRC human shRNA (Lenti)	CCGGATAGACCAATTACCCATCAAACTCGAGTTTGATGGGTAATTGGTCTATTTTTT	ATAGACCAATTACCCATCAAA	SYT11
TRCN0000001562	TRC human shRNA (Lenti)	CCGGCATCAAAGTGCGGAGAGACAACTCGAGTTGTCTCTCCGCACTTTGATGTTTTT	CATCAAAGTGCGGAGAGACAA	SYT11
TRCN0000001563	TRC human shRNA (Lenti)	CCGGATCCTTCCTGACAAACGGCATCTCGAGATGCCGTTTGTCAGGAAGGATTTTTT	ATCCTTCCTGACAAACGGCAT	SYT11
TRCN0000001686	TRC human shRNA (Lenti)	CCGGAGGCTAATACAACTCTTCAAACTCGAGTTTGAAGAGTTGTATTAGCCTTTTTT	AGGCTAATACAACTCTTCAAA	KDR
TRCN0000001687	TRC human shRNA (Lenti)	CCGGGTGCTGTTTCTGACTCCTAATCTCGAGATTAGGAGTCAGAAACAGCACTTTTT	GTGCTGTTTCTGACTCCTAAT	KDR
TRCN0000001688	TRC human shRNA (Lenti)	CCGGCTTTACTATTCCCAGCTACATCTCGAGATGTAGCTGGGAATAGTAAAGTTTTT	CTTTACTATTCCCAGCTACAT	KDR
TRCN0000001689	TRC human shRNA (Lenti)	CCGGGTGGTCTCTCTGGTTGTGTATCTCGAGATACACAACCAGAGAGACCACTTTTT	GTGGTCTCTCTGGTTGTGTAT	KDR
TRCN0000001795	TRC human shRNA (Lenti)	CCGGGCTCGGCTCTATAACTCTGAACTCGAGTTCAGAGTTATAGAGCCGAGCTTTTT	GCTCGGCTCTATAACTCTGAA	CRKRS
TRCN0000001796	TRC human shRNA (Lenti)	CCGGGCTGCTTAACATCCACTCCAACTCGAGTTGGAGTGGATGTTAAGCAGCTTTTT	GCTGCTTAACATCCACTCCAA	CRKRS
TRCN0000001797	TRC human shRNA (Lenti)	CCGGGCAGAACAGATGACCCTTGAACTCGAGTTCAAGGGTCATCTGTTCTGCTTTTT	GCAGAACAGATGACCCTTGAA	CRKRS
TRCN0000001798	TRC human shRNA (Lenti)	CCGGGCACTGAAAGAGGAGATTGTTCTCGAGAACAATCTCCTCTTTCAGTGCTTTTT	GCACTGAAAGAGGAGATTGTT	CRKRS
TRCN0000001799	TRC human shRNA (Lenti)	CCGGCCATTGAGCATCTTGAACATACTCGAGTATGTTCAAGATGCTCAATGGTTTTT	CCATTGAGCATCTTGAACATA	CRKRS
TRCN0000001911	TRC human shRNA (Lenti)	CCGGGCCTCAACCATAAGCGACATTCTCGAGAATGTCGCTTATGGTTGAGGCTTTTT	GCCTCAACCATAAGCGACATT	PPP1R13B
TRCN0000001912	TRC human shRNA (Lenti)	CCGGCACTCATCCTTTCTCACACTTCTCGAGAAGTGTGAGAAAGGATGAGTGTTTTT	CACTCATCCTTTCTCACACTT	PPP1R13B
TRCN0000001913	TRC human shRNA (Lenti)	CCGGCCTGGAGATAAACGTACTGAACTCGAGTTCAGTACGTTTATCTCCAGGTTTTT	CCTGGAGATAAACGTACTGAA	PPP1R13B
TRCN0000001914	TRC human shRNA (Lenti)	CCGGCCTGTCGAGATGTTGTAGAATCTCGAGATTCTACAACATCTCGACAGGTTTTT	CCTGTCGAGATGTTGTAGAAT	PPP1R13B
TRCN0000001915	TRC human shRNA (Lenti)	CCGGGTCTCTCAGTATTGCCTCAAACTCGAGTTTGAGGCAATACTGAGAGACTTTTT	GTCTCTCAGTATTGCCTCAAA	PPP1R13B
TRCN0000001986	TRC human shRNA (Lenti)	CCGGGCTGCATTTAGGTGGAGACTTCTCGAGAAGTCTCCACCTAAATGCAGCTTTTT	GCTGCATTTAGGTGGAGACTT	CSNK2A1
TRCN0000002089	TRC human shRNA (Lenti)	CCGGGCCGACAAATACAAATACAAACTCGAGTTTGTATTTGTATTTGTCGGCTTTTT	GCCGACAAATACAAATACAAA	ITCH
TRCN0000002090	TRC human shRNA (Lenti)	CCGGCCCAAGAATCAGAGGTTATATCTCGAGATATAACCTCTGATTCTTGGGTTTTT	CCCAAGAATCAGAGGTTATAT	ITCH
TRCN0000002118	TRC human shRNA (Lenti)	CCGGTGGGAATGGAAGGATCTGTTACTCGAGTAACAGATCCTTCCATTCCCATTTTT	TGGGAATGGAAGGATCTGTTA	PAK2
TRCN0000002132	TRC human shRNA (Lenti)	CCGGGTTATCCCAAAGCCGTGTGTTCTCGAGAACACACGGCTTTGGGATAACTTTTT	GTTATCCCAAAGCCGTGTGTT	VRK1
TRCN0000002133	TRC human shRNA (Lenti)	CCGGGAAGTAAGGATGATGGCAAATCTCGAGATTTGCCATCATCCTTACTTCTTTTT	GAAGTAAGGATGATGGCAAAT	VRK1
TRCN0000002159	TRC human shRNA (Lenti)	CCGGGAGGTAAATGAACACAAAGTACTCGAGTACTTTGTGTTCATTTACCTCTTTTT	GAGGTAAATGAACACAAAGTA	ROCK1
TRCN0000002160	TRC human shRNA (Lenti)	CCGGCCCGATTTAAGTAGTGACATTCTCGAGAATGTCACTACTTAAATCGGGTTTTT	CCCGATTTAAGTAGTGACATT	ROCK1
TRCN0000002161	TRC human shRNA (Lenti)	CCGGCAGTACCAAATAGAGGAAATACTCGAGTATTTCCTCTATTTGGTACTGTTTTT	CAGTACCAAATAGAGGAAATA	ROCK1
TRCN0000002162	TRC human shRNA (Lenti)	CCGGGCTCGAATTACATCTTTACAACTCGAGTTGTAAAGATGTAATTCGAGCTTTTT	GCTCGAATTACATCTTTACAA	ROCK1
TRCN0000002163	TRC human shRNA (Lenti)	CCGGGCCAGCAAAGAGAGTGATATTCTCGAGAATATCACTCTCTTTGCTGGCTTTTT	GCCAGCAAAGAGAGTGATATT	ROCK1
TRCN0000002264	TRC human shRNA (Lenti)	CCGGGAGTTGTTAAAGAAATCCCTACTCGAGTAGGGATTTCTTTAACAACTCTTTTT	GAGTTGTTAAAGAAATCCCTA	RPS6KA6
TRCN0000002265	TRC human shRNA (Lenti)	CCGGTGGTGGAAACTGGGACAATATCTCGAGATATTGTCCCAGTTTCCACCATTTTT	TGGTGGAAACTGGGACAATAT	RPS6KA6
TRCN0000002266	TRC human shRNA (Lenti)	CCGGCTATGCAATGAAGGTGTTAAACTCGAGTTTAACACCTTCATTGCATAGTTTTT	CTATGCAATGAAGGTGTTAAA	RPS6KA6
TRCN0000002282	TRC human shRNA (Lenti)	CCGGCTCTTTGACCACTCCTTGTTACTCGAGTAACAAGGAGTGGTCAAAGAGTTTTT	CTCTTTGACCACTCCTTGTTA	MAPKAPK2
TRCN0000002283	TRC human shRNA (Lenti)	CCGGGACTACGAGCAGATCAAGATACTCGAGTATCTTGATCTGCTCGTAGTCTTTTT	GACTACGAGCAGATCAAGATA	MAPKAPK2
TRCN0000002284	TRC human shRNA (Lenti)	CCGGGCAATCAACAAAGGTCCCTCACTCGAGTGAGGGACCTTTGTTGATTGCTTTTT	GCAATCAACAAAGGTCCCTCA	MAPKAPK2
TRCN0000002285	TRC human shRNA (Lenti)	CCGGCCAGCACTCGATTGTTGTAAACTCGAGTTTACAACAATCGAGTGCTGGTTTTT	CCAGCACTCGATTGTTGTAAA	MAPKAPK2
TRCN0000002286	TRC human shRNA (Lenti)	CCGGAGAAAGAGAAGCATCCGAAATCTCGAGATTTCGGATGCTTCTCTTTCTTTTTT	AGAAAGAGAAGCATCCGAAAT	MAPKAPK2
TRCN0000002333	TRC human shRNA (Lenti)	CCGGCTCTGCCACCTCATTTGTCTTCTCGAGAAGACAAATGAGGTGGCAGAGTTTTT	CTCTGCCACCTCATTTGTCTT	AURKC
TRCN0000002334	TRC human shRNA (Lenti)	CCGGCTGCCATGACAAGAAAGTGATCTCGAGATCACTTTCTTGTCATGGCAGTTTTT	CTGCCATGACAAGAAAGTGAT	AURKC
TRCN0000002335	TRC human shRNA (Lenti)	CCGGCCTGCGCCTGTATAACTATTTCTCGAGAAATAGTTATACAGGCGCAGGTTTTT	CCTGCGCCTGTATAACTATTT	AURKC
TRCN0000002336	TRC human shRNA (Lenti)	CCGGGCCACGATAATAGAGGAAGTTCTCGAGAACTTCCTCTATTATCGTGGCTTTTT	GCCACGATAATAGAGGAAGTT	AURKC
TRCN0000002361	TRC human shRNA (Lenti)	CCGGGCAAGACATCCTACAAGAGAACTCGAGTTCTCTTGTAGGATGTCTTGCTTTTT	GCAAGACATCCTACAAGAGAA	TLK2
TRCN0000002362	TRC human shRNA (Lenti)	CCGGTCTACATATCAGGGAACTAAACTCGAGTTTAGTTCCCTGATATGTAGATTTTT	TCTACATATCAGGGAACTAAA	TLK2
TRCN0000002363	TRC human shRNA (Lenti)	CCGGCGGATTCATAAAGAGCTGGATCTCGAGATCCAGCTCTTTATGAATCCGTTTTT	CGGATTCATAAAGAGCTGGAT	TLK2
TRCN0000002364	TRC human shRNA (Lenti)	CCGGCAGTGAAGTTTACAAGGCATTCTCGAGAATGCCTTGTAAACTTCACTGTTTTT	CAGTGAAGTTTACAAGGCATT	TLK2
TRCN0000002365	TRC human shRNA (Lenti)	CCGGTGGTGTTTGACTTCGGAGGAACTCGAGTTCCTCCGAAGTCAAACACCATTTTT	TGGTGTTTGACTTCGGAGGAA	TLK2
TRCN0000002448	TRC human shRNA (Lenti)	CCGGGAGCAGAAGAGGATGAATTTACTCGAGTAAATTCATCCTCTTCTGCTCTTTTT	GAGCAGAAGAGGATGAATTTA	PPM1B
TRCN0000002449	TRC human shRNA (Lenti)	CCGGACACAAGGGAAGTCGAGATAACTCGAGTTATCTCGACTTCCCTTGTGTTTTTT	ACACAAGGGAAGTCGAGATAA	PPM1B
TRCN0000002450	TRC human shRNA (Lenti)	CCGGGACTGAATCCACATAGAGAAACTCGAGTTTCTCTATGTGGATTCAGTCTTTTT	GACTGAATCCACATAGAGAAA	PPM1B
TRCN0000002451	TRC human shRNA (Lenti)	CCGGGCTGGGAATGGTTTACGTTATCTCGAGATAACGTAAACCATTCCCAGCTTTTT	GCTGGGAATGGTTTACGTTAT	PPM1B
TRCN0000002498	TRC human shRNA (Lenti)	CCGGCGGGAAGAAGCATGGGTTAAACTCGAGTTTAACCCATGCTTCTTCCCGTTTTT	CGGGAAGAAGCATGGGTTAAA	PPP2R5C
TRCN0000002647	TRC human shRNA (Lenti)	CCGGGCGAGCTTTGCACAGACCCTACTCGAGTAGGGTCTGTGCAAAGCTCGCTTTTT	GCGAGCTTTGCACAGACCCTA	EEPD1
TRCN0000002648	TRC human shRNA (Lenti)	CCGGCGCGCACACCTTCACCAACATCTCGAGATGTTGGTGAAGGTGTGCGCGTTTTT	CGCGCACACCTTCACCAACAT	EEPD1
TRCN0000002649	TRC human shRNA (Lenti)	CCGGCCAGACAGCAATGACTATGATCTCGAGATCATAGTCATTGCTGTCTGGTTTTT	CCAGACAGCAATGACTATGAT	EEPD1
TRCN0000002650	TRC human shRNA (Lenti)	CCGGAGATACATTGAGTGGCGATTTCTCGAGAAATCGCCACTCAATGTATCTTTTTT	AGATACATTGAGTGGCGATTT	EEPD1
TRCN0000002745	TRC human shRNA (Lenti)	CCGGAGGCGCTATGTGTATTATTATCTCGAGATAATAATACACATAGCGCCTTTTTT	AGGCGCTATGTGTATTATTAT	PTEN
TRCN0000002748	TRC human shRNA (Lenti)	CCGGCGTGCAGATAATGACAAGGAACTCGAGTTCCTTGTCATTATCTGCACGTTTTT	CGTGCAGATAATGACAAGGAA	PTEN
TRCN0000002888	TRC human shRNA (Lenti)	CCGGCCTTTGGATCAGTGTCTAATTCTCGAGAATTAGACACTGATCCAAAGGTTTTT	CCTTTGGATCAGTGTCTAATT	PTPN13
TRCN0000002889	TRC human shRNA (Lenti)	CCGGGCCACGGTCTATTCTTACTAACTCGAGTTAGTAAGAATAGACCGTGGCTTTTT	GCCACGGTCTATTCTTACTAA	PTPN13
TRCN0000002890	TRC human shRNA (Lenti)	CCGGGCATCATCTGTTTGTAATCATCTCGAGATGATTACAAACAGATGATGCTTTTT	GCATCATCTGTTTGTAATCAT	PTPN13
TRCN0000002891	TRC human shRNA (Lenti)	CCGGCCAGAGTTTGAGGACAGTAATCTCGAGATTACTGTCCTCAAACTCTGGTTTTT	CCAGAGTTTGAGGACAGTAAT	PTPN13
TRCN0000002892	TRC human shRNA (Lenti)	CCGGCCAGTGAAAGTCCATCTATTACTCGAGTAATAGATGGACTTTCACTGGTTTTT	CCAGTGAAAGTCCATCTATTA	PTPN13
TRCN0000002986	TRC human shRNA (Lenti)	CCGGCTGGCTGACTAGGACTGTTAACTCGAGTTAACAGTCCTAGTCAGCCAGTTTTT	CTGGCTGACTAGGACTGTTAA	MTMR1
TRCN0000003163	TRC human shRNA (Lenti)	CCGGGCAGGCCATCATCAGTCAGAACTCGAGTTCTGACTGATGATGGCCTGCTTTTT	GCAGGCCATCATCAGTCAGAA	SYK
TRCN0000003164	TRC human shRNA (Lenti)	CCGGCGACAAAGACAAGACAGGGAACTCGAGTTCCCTGTCTTGTCTTTGTCGTTTTT	CGACAAAGACAAGACAGGGAA	SYK
TRCN0000003165	TRC human shRNA (Lenti)	CCGGGCGCAATTACTACTATGACGTCTCGAGACGTCATAGTAGTAATTGCGCTTTTT	GCGCAATTACTACTATGACGT	SYK
TRCN0000003166	TRC human shRNA (Lenti)	CCGGCGGGTGGAATAATCTCAAGAACTCGAGTTCTTGAGATTATTCCACCCGTTTTT	CGGGTGGAATAATCTCAAGAA	SYK
TRCN0000003167	TRC human shRNA (Lenti)	CCGGCCTTAGCATGTGACTCCTGAACTCGAGTTCAGGAGTCACATGCTAAGGTTTTT	CCTTAGCATGTGACTCCTGAA	SYK
TRCN0000003247	TRC human shRNA (Lenti)	CCGGAGGTGCTAAAGAGATTGATATCTCGAGATATCAATCTCTTTAGCACCTTTTTT	AGGTGCTAAAGAGATTGATAT	PTPRN2
TRCN0000003248	TRC human shRNA (Lenti)	CCGGTCCAATCTCTACCACATCTATCTCGAGATAGATGTGGTAGAGATTGGATTTTT	TCCAATCTCTACCACATCTAT	PTPRN2
TRCN0000003249	TRC human shRNA (Lenti)	CCGGCGACGATGATAGACTTTACCACTCGAGTGGTAAAGTCTATCATCGTCGTTTTT	CGACGATGATAGACTTTACCA	PTPRN2
TRCN0000003250	TRC human shRNA (Lenti)	CCGGGCACGTAGAGATGATTCGGATCTCGAGATCCGAATCATCTCTACGTGCTTTTT	GCACGTAGAGATGATTCGGAT	PTPRN2
TRCN0000003264	TRC human shRNA (Lenti)	CCGGACAGTAACAGAAGTGAGGAGACTCGAGTCTCCTCACTTCTGTTACTGTTTTTT	ACAGTAACAGAAGTGAGGAGA	ZAK
TRCN0000003267	TRC human shRNA (Lenti)	CCGGACGAGAGATTAACCATTCCAACTCGAGTTGGAATGGTTAATCTCTCGTTTTTT	ACGAGAGATTAACCATTCCAA	ZAK
TRCN0000003268	TRC human shRNA (Lenti)	CCGGCCATAACCATACAACACACATCTCGAGATGTGTGTTGTATGGTTATGGTTTTT	CCATAACCATACAACACACAT	ZAK
TRCN0000003313	TRC human shRNA (Lenti)	CCGGGCTAAAGTGGATTCAGGAGTACTCGAGTACTCCTGAATCCACTTTAGCTTTTT	GCTAAAGTGGATTCAGGAGTA	CXCL12
TRCN0000003314	TRC human shRNA (Lenti)	CCGGGCCATTATTGTACTTGCCTTACTCGAGTAAGGCAAGTACAATAATGGCTTTTT	GCCATTATTGTACTTGCCTTA	CXCL12
TRCN0000003315	TRC human shRNA (Lenti)	CCGGGAGTACCTGGAGAAAGCTTTACTCGAGTAAAGCTTTCTCCAGGTACTCTTTTT	GAGTACCTGGAGAAAGCTTTA	CXCL12
TRCN0000003360	TRC human shRNA (Lenti)	CCGGCGCTGCCTGGACAAGATCAATCTCGAGATTGATCTTGTCCAGGCAGCGTTTTT	CGCTGCCTGGACAAGATCAAT	NOTCH1
TRCN0000003361	TRC human shRNA (Lenti)	CCGGGCCGAACCAATACAACCCTCTCTCGAGAGAGGGTTGTATTGGTTCGGCTTTTT	GCCGAACCAATACAACCCTCT	NOTCH1
TRCN0000003362	TRC human shRNA (Lenti)	CCGGCAAAGACATGACCAGTGGCTACTCGAGTAGCCACTGGTCATGTCTTTGTTTTT	CAAAGACATGACCAGTGGCTA	NOTCH1
TRCN0000003376	TRC human shRNA (Lenti)	CCGGCTTTGGTAGTGGAATAGTGAACTCGAGTTCACTATTCCACTACCAAAGTTTTT	CTTTGGTAGTGGAATAGTGAA	MDM2
TRCN0000003377	TRC human shRNA (Lenti)	CCGGGATTCCAGAGAGTCATGTGTTCTCGAGAACACATGACTCTCTGGAATCTTTTT	GATTCCAGAGAGTCATGTGTT	MDM2
TRCN0000003378	TRC human shRNA (Lenti)	CCGGCGATTATATGATGAGAAGCAACTCGAGTTGCTTCTCATCATATAATCGTTTTT	CGATTATATGATGAGAAGCAA	MDM2
TRCN0000003379	TRC human shRNA (Lenti)	CCGGCTGTGTGTAATAAGGGAGATACTCGAGTATCTCCCTTATTACACACAGTTTTT	CTGTGTGTAATAAGGGAGATA	MDM2
TRCN0000003380	TRC human shRNA (Lenti)	CCGGCTCAGCCATCAACTTCTAGTACTCGAGTACTAGAAGTTGATGGCTGAGTTTTT	CTCAGCCATCAACTTCTAGTA	MDM2
TRCN0000003408	TRC human shRNA (Lenti)	CCGGGCTGTAGATTTCAACTTAGATCTCGAGATCTAAGTTGAAATCTACAGCTTTTT	GCTGTAGATTTCAACTTAGAT	LOC730429, UBR5
TRCN0000003409	TRC human shRNA (Lenti)	CCGGTGACAGCAGAACAACATAATTCTCGAGAATTATGTTGTTCTGCTGTCATTTTT	TGACAGCAGAACAACATAATT	UBR5
TRCN0000003410	TRC human shRNA (Lenti)	CCGGGCCTTACAGAAATGCCCAGAACTCGAGTTCTGGGCATTTCTGTAAGGCTTTTT	GCCTTACAGAAATGCCCAGAA	LOC730429, UBR5
TRCN0000003411	TRC human shRNA (Lenti)	CCGGGCTCGTCTTGATCTACTTTATCTCGAGATAAAGTAGATCAAGACGAGCTTTTT	GCTCGTCTTGATCTACTTTAT	LOC730429, UBR5
TRCN0000003467	TRC human shRNA (Lenti)	CCGGCCCTCGACATCCACTTTGAAACTCGAGTTTCAAAGTGGATGTCGAGGGTTTTT	CCCTCGACATCCACTTTGAAA	RAD18
TRCN0000003468	TRC human shRNA (Lenti)	CCGGTGCTTCGAGTATTTCAACATTCTCGAGAATGTTGAAATACTCGAAGCATTTTT	TGCTTCGAGTATTTCAACATT	RAD18
TRCN0000003469	TRC human shRNA (Lenti)	CCGGGAACCAAGAAACAAGCGTAATCTCGAGATTACGCTTGTTTCTTGGTTCTTTTT	GAACCAAGAAACAAGCGTAAT	RAD18
TRCN0000003470	TRC human shRNA (Lenti)	CCGGGCCCAAGGAAAGATGCTAAATCTCGAGATTTAGCATCTTTCCTTGGGCTTTTT	GCCCAAGGAAAGATGCTAAAT	RAD18
TRCN0000003523	TRC human shRNA (Lenti)	CCGGGTAATCACTAATGCTCAACAACTCGAGTTGTTGAGCATTAGTGATTACTTTTT	GTAATCACTAATGCTCAACAA	CASP7
TRCN0000003622	TRC human shRNA (Lenti)	CCGGGCTTTGCACATATTCGAGATTCTCGAGAATCTCGAATATGTGCAAAGCTTTTT	GCTTTGCACATATTCGAGATT	COL6A3
TRCN0000003623	TRC human shRNA (Lenti)	CCGGGCCCTCATCCAAAGCATCAAACTCGAGTTTGATGCTTTGGATGAGGGCTTTTT	GCCCTCATCCAAAGCATCAAA	COL6A3
TRCN0000003624	TRC human shRNA (Lenti)	CCGGCGCGACTTTGTAATGAACCTACTCGAGTAGGTTCATTACAAAGTCGCGTTTTT	CGCGACTTTGTAATGAACCTA	COL6A3
TRCN0000003625	TRC human shRNA (Lenti)	CCGGCCTTAATCTATGTGCACCGTTCTCGAGAACGGTGCACATAGATTAAGGTTTTT	CCTTAATCTATGTGCACCGTT	COL6A3
TRCN0000003626	TRC human shRNA (Lenti)	CCGGGTGGTTAAGATGCTCCGTGAACTCGAGTTCACGGAGCATCTTAACCACTTTTT	GTGGTTAAGATGCTCCGTGAA	COL6A3
TRCN0000003632	TRC human shRNA (Lenti)	CCGGGCATGTCTGGAAGGTAACTGTCTCGAGACAGTTACCTTCCAGACATGCTTTTT	GCATGTCTGGAAGGTAACTGT	F2
TRCN0000003633	TRC human shRNA (Lenti)	CCGGGAACCAATCCCGTGAAAGAATCTCGAGATTCTTTCACGGGATTGGTTCTTTTT	GAACCAATCCCGTGAAAGAAT	F2
TRCN0000003634	TRC human shRNA (Lenti)	CCGGGAAGTGGATACAGAAGGTCATCTCGAGATGACCTTCTGTATCCACTTCTTTTT	GAAGTGGATACAGAAGGTCAT	F2
TRCN0000003635	TRC human shRNA (Lenti)	CCGGTGGATACAGAAGGTCATTGATCTCGAGATCAATGACCTTCTGTATCCATTTTT	TGGATACAGAAGGTCATTGAT	F2
TRCN0000003636	TRC human shRNA (Lenti)	CCGGCCCACATAAGCCTGAAATCAACTCGAGTTGATTTCAGGCTTATGTGGGTTTTT	CCCACATAAGCCTGAAATCAA	F2
TRCN0000003718	TRC human shRNA (Lenti)	CCGGCACCAATGTCAACTCCAGGATCTCGAGATCCTGGAGTTGACATTGGTGTTTTT	CACCAATGTCAACTCCAGGAT	AR
TRCN0000003729	TRC human shRNA (Lenti)	CCGGCGCTTCAAATACGTTACCTTACTCGAGTAAGGTAACGTATTTGAAGCGTTTTT	CGCTTCAAATACGTTACCTTA	ATXN1
TRCN0000003730	TRC human shRNA (Lenti)	CCGGACCACCTTTGACTCTTCCTAACTCGAGTTAGGAAGAGTCAAAGGTGGTTTTTT	ACCACCTTTGACTCTTCCTAA	ATXN1
TRCN0000003731	TRC human shRNA (Lenti)	CCGGAGAGGATTGAAGACAGCCATACTCGAGTATGGCTGTCTTCAATCCTCTTTTTT	AGAGGATTGAAGACAGCCATA	ATXN1
TRCN0000003732	TRC human shRNA (Lenti)	CCGGCAGAACCAGTACGTCCACATTCTCGAGAATGTGGACGTACTGGTTCTGTTTTT	CAGAACCAGTACGTCCACATT	ATXN1
TRCN0000003733	TRC human shRNA (Lenti)	CCGGCAGGAGGTTAAGATTTGCATTCTCGAGAATGCAAATCTTAACCTCCTGTTTTT	CAGGAGGTTAAGATTTGCATT	ATXN1
TRCN0000003747	TRC human shRNA (Lenti)	CCGGGCTGTTTGATGGATGCTACTTCTCGAGAAGTAGCATCCATCAAACAGCTTTTT	GCTGTTTGATGGATGCTACTT	BARD1
TRCN0000003761	TRC human shRNA (Lenti)	CCGGCCAGAAGCAGAATGTGACCATCTCGAGATGGTCACATTCTGCTTCTGGTTTTT	CCAGAAGCAGAATGTGACCAT	NOS2
TRCN0000003762	TRC human shRNA (Lenti)	CCGGCGAGGACTATTTCTTTCAGCTCTCGAGAGCTGAAAGAAATAGTCCTCGTTTTT	CGAGGACTATTTCTTTCAGCT	NOS2
TRCN0000003763	TRC human shRNA (Lenti)	CCGGGAAGCGGTAACAAAGGAGATACTCGAGTATCTCCTTTGTTACCGCTTCTTTTT	GAAGCGGTAACAAAGGAGATA	NOS2
TRCN0000003764	TRC human shRNA (Lenti)	CCGGTGTGTATTTAACTGCCTTGTGCTCGAGCACAAGGCAGTTAAATACACATTTTT	TGTGTATTTAACTGCCTTGTG	NOS2
TRCN0000003765	TRC human shRNA (Lenti)	CCGGGAGACCCAAGAGAAGAGAGATCTCGAGATCTCTCTTCTCTTGGGTCTCTTTTT	GAGACCCAAGAGAAGAGAGAT	NOS2
TRCN0000003782	TRC human shRNA (Lenti)	CCGGGCTGCGGCCAACATCTTCAAACTCGAGTTTGAAGATGTTGGCCGCAGCTTTTT	GCTGCGGCCAACATCTTCAAA	BIRC2
TRCN0000003783	TRC human shRNA (Lenti)	CCGGCCCTACAGTTATGCAATGAGTCTCGAGACTCATTGCATAACTGTAGGGTTTTT	CCCTACAGTTATGCAATGAGT	BIRC2
TRCN0000003784	TRC human shRNA (Lenti)	CCGGTGGTTAAATCTGCCTTGGAAACTCGAGTTTCCAAGGCAGATTTAACCATTTTT	TGGTTAAATCTGCCTTGGAAA	BIRC2
TRCN0000003789	TRC human shRNA (Lenti)	CCGGAGACCAACCCATCACCTCAGTCTCGAGACTGAGGTGATGGGTTGGTCTTTTTT	AGACCAACCCATCACCTCAGT	CDC20
TRCN0000003790	TRC human shRNA (Lenti)	CCGGTGGTGGTAATGATAACTTGGTCTCGAGACCAAGTTATCATTACCACCATTTTT	TGGTGGTAATGATAACTTGGT	CDC20
TRCN0000003791	TRC human shRNA (Lenti)	CCGGCCCATTACAAGGAGCTCATCTCTCGAGAGATGAGCTCCTTGTAATGGGTTTTT	CCCATTACAAGGAGCTCATCT	CDC20
TRCN0000003792	TRC human shRNA (Lenti)	CCGGCTTTGCACAGAACCAGCTAGTCTCGAGACTAGCTGGTTCTGTGCAAAGTTTTT	CTTTGCACAGAACCAGCTAGT	CDC20
TRCN0000003793	TRC human shRNA (Lenti)	CCGGCAGACATTCACCCAGCATCAACTCGAGTTGATGCTGGGTGAATGTCTGTTTTT	CAGACATTCACCCAGCATCAA	CDC20
TRCN0000003835	TRC human shRNA (Lenti)	CCGGCGCACCTTTCATCTGGCTCTTCTCGAGAAGAGCCAGATGAAAGGTGCGTTTTT	CGCACCTTTCATCTGGCTCTT	CCNF
TRCN0000003854	TRC human shRNA (Lenti)	CCGGGTTGTTAGTATCATGGTGTTTCTCGAGAAACACCATGATACTAACAACTTTTT	GTTGTTAGTATCATGGTGTTT	ETV6
TRCN0000003855	TRC human shRNA (Lenti)	CCGGGCTGCTGACCAAAGAGGACTTCTCGAGAAGTCCTCTTTGGTCAGCAGCTTTTT	GCTGCTGACCAAAGAGGACTT	ETV6
TRCN0000003856	TRC human shRNA (Lenti)	CCGGCCATAAGAACAGAACAAACATCTCGAGATGTTTGTTCTGTTCTTATGGTTTTT	CCATAAGAACAGAACAAACAT	ETV6
TRCN0000003861	TRC human shRNA (Lenti)	CCGGTGAAGCACCAAACCAGGAGAACTCGAGTTCTCCTGGTTTGGTGCTTCATTTTT	TGAAGCACCAAACCAGGAGAA	PCNA
TRCN0000003862	TRC human shRNA (Lenti)	CCGGGATGCTGTTGTAATTTCCTGTCTCGAGACAGGAAATTACAACAGCATCTTTTT	GATGCTGTTGTAATTTCCTGT	PCNA
TRCN0000003863	TRC human shRNA (Lenti)	CCGGGAAGCACCAAACCAGGAGAAACTCGAGTTTCTCCTGGTTTGGTGCTTCTTTTT	GAAGCACCAAACCAGGAGAAA	PCNA
TRCN0000003864	TRC human shRNA (Lenti)	CCGGACGTCTCTTTGGTGCAGCTCACTCGAGTGAGCTGCACCAAAGAGACGTTTTTT	ACGTCTCTTTGGTGCAGCTCA	PCNA
TRCN0000003866	TRC human shRNA (Lenti)	CCGGCACCCGCAAGACCAACAACATCTCGAGATGTTGTTGGTCTTGCGGGTGTTTTT	CACCCGCAAGACCAACAACAT	PML
TRCN0000003867	TRC human shRNA (Lenti)	CCGGGCCAGTGTACGCCTTCTCCATCTCGAGATGGAGAAGGCGTACACTGGCTTTTT	GCCAGTGTACGCCTTCTCCAT	PML
TRCN0000003868	TRC human shRNA (Lenti)	CCGGGTGTACCGGCAGATTGTGGATCTCGAGATCCACAATCTGCCGGTACACTTTTT	GTGTACCGGCAGATTGTGGAT	PML
TRCN0000003869	TRC human shRNA (Lenti)	CCGGGTGTACGCCTTCTCCATCAAACTCGAGTTTGATGGAGAAGGCGTACACTTTTT	GTGTACGCCTTCTCCATCAAA	PML
TRCN0000003892	TRC human shRNA (Lenti)	CCGGTCACTCATCATCCTCAAACAACTCGAGTTGTTTGAGGATGATGAGTGATTTTT	TCACTCATCATCCTCAAACAA	PSMA5
TRCN0000003893	TRC human shRNA (Lenti)	CCGGAGAGGTTATCAAGGACATTTACTCGAGTAAATGTCCTTGATAACCTCTTTTTT	AGAGGTTATCAAGGACATTTA	PSMA5
TRCN0000003915	TRC human shRNA (Lenti)	CCGGCCGCAACATCTCTCGCATTATCTCGAGATAATGCGAGAGATGTTGCGGTTTTT	CCGCAACATCTCTCGCATTAT	PSMB4
TRCN0000003935	TRC human shRNA (Lenti)	CCGGGATCACAAAGACTGGCGCCAACTCGAGTTGGCGCCAGTCTTTGTGATCTTTTT	GATCACAAAGACTGGCGCCAA	CTRL, PSMB10
TRCN0000003936	TRC human shRNA (Lenti)	CCGGCGGACAAGAGCTGCGAGAAGACTCGAGTCTTCTCGCAGCTCTTGTCCGTTTTT	CGGACAAGAGCTGCGAGAAGA	PSMB10
TRCN0000003937	TRC human shRNA (Lenti)	CCGGATACGCGAGCCACTAACGATTCTCGAGAATCGTTAGTGGCTCGCGTATTTTTT	ATACGCGAGCCACTAACGATT	PSMB10
TRCN0000003988	TRC human shRNA (Lenti)	CCGGCATAGCAACAGTGAACATAAACTCGAGTTTATGTTCACTGTTGCTATGTTTTT	CATAGCAACAGTGAACATAAA	TOP1
TRCN0000003989	TRC human shRNA (Lenti)	CCGGCGACCATGAATATACTACCAACTCGAGTTGGTAGTATATTCATGGTCGTTTTT	CGACCATGAATATACTACCAA	TOP1
TRCN0000003990	TRC human shRNA (Lenti)	CCGGCAGAGTTGGATGGTCAGGAATCTCGAGATTCCTGACCATCCAACTCTGTTTTT	CAGAGTTGGATGGTCAGGAAT	TOP1
TRCN0000003991	TRC human shRNA (Lenti)	CCGGGCTTCTCTAGTCCACCACAAACTCGAGTTTGTGGTGGACTAGAGAAGCTTTTT	GCTTCTCTAGTCCACCACAAA	TOP1
TRCN0000004036	TRC human shRNA (Lenti)	CCGGGTCTTAAATCAACAACCTTCTCTCGAGAGAAGGTTGTTGATTTAAGACTTTTT	GTCTTAAATCAACAACCTTCT	UBE2V2
TRCN0000004037	TRC human shRNA (Lenti)	CCGGGCTCCTCCGTCAGTTAGATTTCTCGAGAAATCTAACTGACGGAGGAGCTTTTT	GCTCCTCCGTCAGTTAGATTT	UBE2V2
TRCN0000004055	TRC human shRNA (Lenti)	CCGGGAGAAGCATGACGGACAAGTACTCGAGTACTTGTCCGTCATGCTTCTCTTTTT	GAGAAGCATGACGGACAAGTA	CXCR4
TRCN0000004056	TRC human shRNA (Lenti)	CCGGGAATCACGTAAAGCTAGAAATCTCGAGATTTCTAGCTTTACGTGATTCTTTTT	GAATCACGTAAAGCTAGAAAT	CXCR4
TRCN0000004057	TRC human shRNA (Lenti)	CCGGCCAGCTAAGTATCAAAGGAAACTCGAGTTTCCTTTGATACTTAGCTGGTTTTT	CCAGCTAAGTATCAAAGGAAA	USP7
TRCN0000004058	TRC human shRNA (Lenti)	CCGGCCTGGATTTGTGGTTACGTTACTCGAGTAACGTAACCACAAATCCAGGTTTTT	CCTGGATTTGTGGTTACGTTA	USP7
TRCN0000004059	TRC human shRNA (Lenti)	CCGGTGTATCTATTGACTGCCCTTTCTCGAGAAAGGGCAGTCAATAGATACATTTTT	TGTATCTATTGACTGCCCTTT	USP7
TRCN0000004060	TRC human shRNA (Lenti)	CCGGGTGTCCTATATCCAGTGTAAACTCGAGTTTACACTGGATATAGGACACTTTTT	GTGTCCTATATCCAGTGTAAA	USP7
TRCN0000004071	TRC human shRNA (Lenti)	CCGGCCTCCTTGTATCAGTCCTCTACTCGAGTAGAGGACTGATACAAGGAGGTTTTT	CCTCCTTGTATCAGTCCTCTA	SORBS2
TRCN0000004072	TRC human shRNA (Lenti)	CCGGCGTCCTGTGTTTACTCATGAACTCGAGTTCATGAGTAAACACAGGACGTTTTT	CGTCCTGTGTTTACTCATGAA	SORBS2
TRCN0000004073	TRC human shRNA (Lenti)	CCGGCGGAGAAATCGGAGAAGCTATCTCGAGATAGCTTCTCCGATTTCTCCGTTTTT	CGGAGAAATCGGAGAAGCTAT	SORBS2
TRCN0000004074	TRC human shRNA (Lenti)	CCGGCCTCGATTCCACAGACACATACTCGAGTATGTGTCTGTGGAATCGAGGTTTTT	CCTCGATTCCACAGACACATA	SORBS2
TRCN0000004111	TRC human shRNA (Lenti)	CCGGGCCAGACAAAGAGTTAGAGAACTCGAGTTCTCTAACTCTTTGTCTGGCTTTTT	GCCAGACAAAGAGTTAGAGAA	UBXN1
TRCN0000004112	TRC human shRNA (Lenti)	CCGGGCACTGACATCTCCTTCCTAACTCGAGTTAGGAAGGAGATGTCAGTGCTTTTT	GCACTGACATCTCCTTCCTAA	UBXN1
TRCN0000004113	TRC human shRNA (Lenti)	CCGGGTATGGCTGCAAGACTAGAAACTCGAGTTTCTAGTCTTGCAGCCATACTTTTT	GTATGGCTGCAAGACTAGAAA	UBXN1
TRCN0000004114	TRC human shRNA (Lenti)	CCGGAGGAGTTAGCAGCCAGACAAACTCGAGTTTGTCTGGCTGCTAACTCCTTTTTT	AGGAGTTAGCAGCCAGACAAA	UBXN1
TRCN0000004159	TRC human shRNA (Lenti)	CCGGGCTGTAGTGAATGGTGCAAATCTCGAGATTTGCACCATTCACTACAGCTTTTT	GCTGTAGTGAATGGTGCAAAT	BIRC6
TRCN0000004160	TRC human shRNA (Lenti)	CCGGCGGCTATGAAACCCAAACCTTCTCGAGAAGGTTTGGGTTTCATAGCCGTTTTT	CGGCTATGAAACCCAAACCTT	BIRC6
TRCN0000004161	TRC human shRNA (Lenti)	CCGGGCTCATTTGTTGGTTTCAGATCTCGAGATCTGAAACCAACAAATGAGCTTTTT	GCTCATTTGTTGGTTTCAGAT	BIRC6
TRCN0000004201	TRC human shRNA (Lenti)	CCGGCACTATGAAATGAAAGAGGAACTCGAGTTCCTCTTTCATTTCATAGTGTTTTT	CACTATGAAATGAAAGAGGAA	UBE2Q1
TRCN0000004202	TRC human shRNA (Lenti)	CCGGCCGACTTCATTCTACTTAACTCTCGAGAGTTAAGTAGAATGAAGTCGGTTTTT	CCGACTTCATTCTACTTAACT	UBE2Q1
TRCN0000004203	TRC human shRNA (Lenti)	CCGGCCGACCTGTGTAAACTCTATACTCGAGTATAGAGTTTACACAGGTCGGTTTTT	CCGACCTGTGTAAACTCTATA	UBE2Q1
TRCN0000004204	TRC human shRNA (Lenti)	CCGGGTTGAGATAAAGACGGGACATCTCGAGATGTCCCGTCTTTATCTCAACTTTTT	GTTGAGATAAAGACGGGACAT	UBE2Q1
TRCN0000004205	TRC human shRNA (Lenti)	CCGGGCCAACAAATCTCAATACAGTCTCGAGACTGTATTGAGATTTGTTGGCTTTTT	GCCAACAAATCTCAATACAGT	UBE2Q1
TRCN0000004206	TRC human shRNA (Lenti)	CCGGCCAGCCAATTTCGCACCATATCTCGAGATATGGTGCGAAATTGGCTGGTTTTT	CCAGCCAATTTCGCACCATAT	RNF111
TRCN0000004207	TRC human shRNA (Lenti)	CCGGCCGTTACATTTCATCAGGATTCTCGAGAATCCTGATGAAATGTAACGGTTTTT	CCGTTACATTTCATCAGGATT	RNF111
TRCN0000004208	TRC human shRNA (Lenti)	CCGGGCTCTGATGAACACTAAATATCTCGAGATATTTAGTGTTCATCAGAGCTTTTT	GCTCTGATGAACACTAAATAT	RNF111
TRCN0000004209	TRC human shRNA (Lenti)	CCGGCCAAGTGATGAAGATAATGATCTCGAGATCATTATCTTCATCACTTGGTTTTT	CCAAGTGATGAAGATAATGAT	RNF111
TRCN0000004210	TRC human shRNA (Lenti)	CCGGCCGCCTCAAGTGGATTATGTTCTCGAGAACATAATCCACTTGAGGCGGTTTTT	CCGCCTCAAGTGGATTATGTT	RNF111
TRCN0000004243	TRC human shRNA (Lenti)	CCGGCCTGCAAGAAACCTACTCAAACTCGAGTTTGAGTAGGTTTCTTGCAGGTTTTT	CCTGCAAGAAACCTACTCAAA	UBE2C
TRCN0000004303	TRC human shRNA (Lenti)	CCGGGAGTGCTAGAAGACAATGATACTCGAGTATCATTGTCTTCTAGCACTCTTTTT	GAGTGCTAGAAGACAATGATA	FBXO11
TRCN0000004304	TRC human shRNA (Lenti)	CCGGGAGAGTTTCCAGCAGTTGTATCTCGAGATACAACTGCTGGAAACTCTCTTTTT	GAGAGTTTCCAGCAGTTGTAT	FBXO11
TRCN0000004353	TRC human shRNA (Lenti)	CCGGGCCTTTGATTCGTTCCTTCTTCTCGAGAAGAAGGAACGAATCAAAGGCTTTTT	GCCTTTGATTCGTTCCTTCTT	UHRF1
TRCN0000004386	TRC human shRNA (Lenti)	CCGGGAACCTCCTCAGATCCGATTTCTCGAGAAATCGGATCTGAGGAGGTTCTTTTT	GAACCTCCTCAGATCCGATTT	UBE2T
TRCN0000004387	TRC human shRNA (Lenti)	CCGGGTACACAACTCAACACAGAAACTCGAGTTTCTGTGTTGAGTTGTGTACTTTTT	GTACACAACTCAACACAGAAA	UBE2T
TRCN0000004388	TRC human shRNA (Lenti)	CCGGGCCAACACACCTTATGAGAAACTCGAGTTTCTCATAAGGTGTGTTGGCTTTTT	GCCAACACACCTTATGAGAAA	UBE2T
TRCN0000004389	TRC human shRNA (Lenti)	CCGGGTCCTGGTTCATCTTAGTTAACTCGAGTTAACTAAGATGAACCAGGACTTTTT	GTCCTGGTTCATCTTAGTTAA	UBE2T
TRCN0000004390	TRC human shRNA (Lenti)	CCGGGCAAGATAAAGACCAAATGGACTCGAGTCCATTTGGTCTTTATCTTGCTTTTT	GCAAGATAAAGACCAAATGGA	UBE2T
TRCN0000004426	TRC human shRNA (Lenti)	CCGGGCCCAATTCCAACGTAGTAAACTCGAGTTTACTACGTTGGAATTGGGCTTTTT	GCCCAATTCCAACGTAGTAAA	KIAA0317
TRCN0000004742	TRC human shRNA (Lenti)	CCGGGCTGAGTGCTTTGCAGTCTTTCTCGAGAAAGACTGCAAAGCACTCAGCTTTTT	GCTGAGTGCTTTGCAGTCTTT	LGR4
TRCN0000004743	TRC human shRNA (Lenti)	CCGGCCGTTATCTACACTAAGCTATCTCGAGATAGCTTAGTGTAGATAACGGTTTTT	CCGTTATCTACACTAAGCTAT	LGR4
TRCN0000004817	TRC human shRNA (Lenti)	CCGGCCGCAAGAACTCTTCCAACTTCTCGAGAAGTTGGAAGAGTTCTTGCGGTTTTT	CCGCAAGAACTCTTCCAACTT	HDAC1
TRCN0000004818	TRC human shRNA (Lenti)	CCGGGCTGCTCAACTATGGTCTCTACTCGAGTAGAGACCATAGTTGAGCAGCTTTTT	GCTGCTCAACTATGGTCTCTA	HDAC1
TRCN0000004845	TRC human shRNA (Lenti)	CCGGGCCAGCAAGATCCTCATTGTACTCGAGTACAATGAGGATCTTGCTGGCTTTTT	GCCAGCAAGATCCTCATTGTA	HDAC7
TRCN0000004846	TRC human shRNA (Lenti)	CCGGGCCCTAGAAAGAACAGTCCATCTCGAGATGGACTGTTCTTTCTAGGGCTTTTT	GCCCTAGAAAGAACAGTCCAT	HDAC7
TRCN0000004847	TRC human shRNA (Lenti)	CCGGGCTGATCTATGACTCGGTCATCTCGAGATGACCGAGTCATAGATCAGCTTTTT	GCTGATCTATGACTCGGTCAT	HDAC7
TRCN0000004874	TRC human shRNA (Lenti)	CCGGCTTCAGGGTTATGTCTATGTTCTCGAGAACATAGACATAACCCTGAAGTTTTT	CTTCAGGGTTATGTCTATGTT	SPP1
TRCN0000004875	TRC human shRNA (Lenti)	CCGGCCGAGGTGATAGTGTGGTTTACTCGAGTAAACCACACTATCACCTCGGTTTTT	CCGAGGTGATAGTGTGGTTTA	SPP1
TRCN0000004876	TRC human shRNA (Lenti)	CCGGCCACAAGCAGTCCAGATTATACTCGAGTATAATCTGGACTGCTTGTGGTTTTT	CCACAAGCAGTCCAGATTATA	SPP1
TRCN0000004877	TRC human shRNA (Lenti)	CCGGCGAGGAGTTGAATGGTGCATACTCGAGTATGCACCATTCAACTCCTCGTTTTT	CGAGGAGTTGAATGGTGCATA	SPP1
TRCN0000004878	TRC human shRNA (Lenti)	CCGGCTTTACAACAAATACCCAGATCTCGAGATCTGGGTATTTGTTGTAAAGTTTTT	CTTTACAACAAATACCCAGAT	SPP1
TRCN0000004884	TRC human shRNA (Lenti)	CCGGGCTGCTAAGGACAACATTGATCTCGAGATCAATGTTGTCCTTAGCAGCTTTTT	GCTGCTAAGGACAACATTGAT	NANOG
TRCN0000004885	TRC human shRNA (Lenti)	CCGGGCTTTGAAGCATCCGACTGTACTCGAGTACAGTCGGATGCTTCAAAGCTTTTT	GCTTTGAAGCATCCGACTGTA	NANOG, NANOGP8
TRCN0000004886	TRC human shRNA (Lenti)	CCGGCTGTAAAGAATCTTCACCTATCTCGAGATAGGTGAAGATTCTTTACAGTTTTT	CTGTAAAGAATCTTCACCTAT	NANOG, NANOGP8
TRCN0000004887	TRC human shRNA (Lenti)	CCGGCCTGGAACAGTCCCTTCTATACTCGAGTATAGAAGGGACTGTTCCAGGTTTTT	CCTGGAACAGTCCCTTCTATA	NANOG, NANOGP1, NANOGP8
TRCN0000004888	TRC human shRNA (Lenti)	CCGGCCTAAACTACTCCATGAACATCTCGAGATGTTCATGGAGTAGTTTAGGTTTTT	CCTAAACTACTCCATGAACAT	NANOG, NANOGP1, NANOGP8
TRCN0000004899	TRC human shRNA (Lenti)	CCGGCCTGTAAGATTGCTTTAAGAACTCGAGTTCTTAAAGCAATCTTACAGGTTTTT	CCTGTAAGATTGCTTTAAGAA	LOC652522, WRN
TRCN0000004900	TRC human shRNA (Lenti)	CCGGCGTTGCTTAAATCTGAGAAATCTCGAGATTTCTCAGATTTAAGCAACGTTTTT	CGTTGCTTAAATCTGAGAAAT	LOC652522, WRN
TRCN0000004901	TRC human shRNA (Lenti)	CCGGCCATTATACAATAGAGGGAAACTCGAGTTTCCCTCTATTGTATAATGGTTTTT	CCATTATACAATAGAGGGAAA	WRN
TRCN0000004902	TRC human shRNA (Lenti)	CCGGCCTGTTTATGTAGGCAAGATTCTCGAGAATCTTGCCTACATAAACAGGTTTTT	CCTGTTTATGTAGGCAAGATT	LOC652522, WRN
TRCN0000004903	TRC human shRNA (Lenti)	CCGGGCTGGCAATTACCAGAACAATCTCGAGATTGTTCTGGTAATTGCCAGCTTTTT	GCTGGCAATTACCAGAACAAT	LOC652522, WRN
TRCN0000004908	TRC human shRNA (Lenti)	CCGGCGAAGGAAGTTGTATGCACTACTCGAGTAGTGCATACAACTTCCTTCGTTTTT	CGAAGGAAGTTGTATGCACTA	BLM
TRCN0000004909	TRC human shRNA (Lenti)	CCGGGCAGACACTGTCTGAGCAGGTCTCGAGACCTGCTCAGACAGTGTCTGCTTTTT	GCAGACACTGTCTGAGCAGGT	APOE, HMGA1
TRCN0000004910	TRC human shRNA (Lenti)	CCGGCCGCCTCAAGAGCTGGTTCGACTCGAGTCGAACCAGCTCTTGAGGCGGTTTTT	CCGCCTCAAGAGCTGGTTCGA	APOE
TRCN0000004911	TRC human shRNA (Lenti)	CCGGCAAATCGGAACTGGAGGAACACTCGAGTGTTCCTCCAGTTCCGATTTGTTTTT	CAAATCGGAACTGGAGGAACA	APOE
TRCN0000005361	TRC human shRNA (Lenti)	CCGGCGTGTAAGAAAGGGAGAATATCTCGAGATATTCTCCCTTTCTTACACGTTTTT	CGTGTAAGAAAGGGAGAATAT	TRRAP
TRCN0000005365	TRC human shRNA (Lenti)	CCGGGCTACGATTCTGGTGGAATATCTCGAGATATTCCACCAGAATCGTAGCTTTTT	GCTACGATTCTGGTGGAATAT	TRRAP
TRCN0000005517	TRC human shRNA (Lenti)	CCGGGCTAAACACTTGAAGACCATACTCGAGTATGGTCTTCAAGTGTTTAGCTTTTT	GCTAAACACTTGAAGACCATA	MCL1
TRCN0000005518	TRC human shRNA (Lenti)	CCGGGCTTCGGAAACTGGACATCAACTCGAGTTGATGTCCAGTTTCCGAAGCTTTTT	GCTTCGGAAACTGGACATCAA	MCL1
TRCN0000005532	TRC human shRNA (Lenti)	CCGGGCCTGAGAAATCTGTGCGTTTCTCGAGAAACGCACAGATTTCTCAGGCTTTTT	GCCTGAGAAATCTGTGCGTTT	COBL
TRCN0000005533	TRC human shRNA (Lenti)	CCGGCCATGCACTCACGTTCTCTTACTCGAGTAAGAGAACGTGAGTGCATGGTTTTT	CCATGCACTCACGTTCTCTTA	COBL
TRCN0000005565	TRC human shRNA (Lenti)	CCGGGCCCAGCCTGAAATAATATTTCTCGAGAAATATTATTTCAGGCTGGGCTTTTT	GCCCAGCCTGAAATAATATTT	TIRAP
TRCN0000005566	TRC human shRNA (Lenti)	CCGGCGATTCATGTACTACGTCGATCTCGAGATCGACGTAGTACATGAATCGTTTTT	CGATTCATGTACTACGTCGAT	TIRAP
TRCN0000005567	TRC human shRNA (Lenti)	CCGGGCCTAAGAAGCCTCTAGGCAACTCGAGTTGCCTAGAGGCTTCTTAGGCTTTTT	GCCTAAGAAGCCTCTAGGCAA	TIRAP
TRCN0000005568	TRC human shRNA (Lenti)	CCGGCCAGCGATGCTTCACAGCCTACTCGAGTAGGCTGTGAAGCATCGCTGGTTTTT	CCAGCGATGCTTCACAGCCTA	TIRAP
TRCN0000005810	TRC human shRNA (Lenti)	CCGGCCTGGCACAAATGGGAAGAATCTCGAGATTCTTCCCATTTGTGCCAGGTTTTT	CCTGGCACAAATGGGAAGAAT	IFNA16, IFNA17, IFNA21, IFNA4, IFNA7
TRCN0000005811	TRC human shRNA (Lenti)	CCGGGCTGTGAAGAAATACTTCCAACTCGAGTTGGAAGTATTTCTTCACAGCTTTTT	GCTGTGAAGAAATACTTCCAA	IFNA14, IFNA21
TRCN0000005812	TRC human shRNA (Lenti)	CCGGCCAGCAGACCTTCAATCTCTTCTCGAGAAGAGATTGAAGGTCTGCTGGTTTTT	CCAGCAGACCTTCAATCTCTT	IFNA10, IFNA16, IFNA17, IFNA21, IFNA4, IFNA5, IFNA7
TRCN0000005814	TRC human shRNA (Lenti)	CCGGCATGAGTTCTTCCATTTCAAACTCGAGTTTGAAATGGAAGAACTCATGTTTTT	CATGAGTTCTTCCATTTCAAA	IFNA10, IFNA14, IFNA16, IFNA4, IFNA7
TRCN0000005815	TRC human shRNA (Lenti)	CCGGCCTGGCTGTGAGGAAATACTTCTCGAGAAGTATTTCCTCACAGCCAGGTTTTT	CCTGGCTGTGAGGAAATACTT	IFNA10, IFNA16, IFNA17, IFNA4, IFNA7, IFNA8
TRCN0000005816	TRC human shRNA (Lenti)	CCGGGCATGTGTGATACAGGAGGTTCTCGAGAACCTCCTGTATCACACATGCTTTTT	GCATGTGTGATACAGGAGGTT	IFNA10, IFNA17, IFNA4, IFNA7
TRCN0000005817	TRC human shRNA (Lenti)	CCGGCCTGAAGGACAGACATGATTTCTCGAGAAATCATGTCTGTCCTTCAGGTTTTT	CCTGAAGGACAGACATGATTT	IFNA10, IFNA4
TRCN0000005818	TRC human shRNA (Lenti)	CCGGCTTCCAAAGAATCACTCTTTACTCGAGTAAAGAGTGATTCTTTGGAAGTTTTT	CTTCCAAAGAATCACTCTTTA	IFNA10, IFNA14, IFNA17, IFNA21, IFNA4, IFNA7
TRCN0000005819	TRC human shRNA (Lenti)	CCGGCATTTCAAAGACTCACTTCTACTCGAGTAGAAGTGAGTCTTTGAAATGTTTTT	CATTTCAAAGACTCACTTCTA	IFNA10, IFNA14, IFNA16, IFNA17, IFNA21, IFNA4, IFNA7
TRCN0000005820	TRC human shRNA (Lenti)	CCGGCTGGGCTGTAATCTGTCTCAACTCGAGTTGAGACAGATTACAGCCCAGTTTTT	CTGGGCTGTAATCTGTCTCAA	IFNA14
TRCN0000005821	TRC human shRNA (Lenti)	CCGGCCTGAATAACAGGAGGACTTTCTCGAGAAAGTCCTCCTGTTATTCAGGTTTTT	CCTGAATAACAGGAGGACTTT	IFNA14
TRCN0000005822	TRC human shRNA (Lenti)	CCGGCCAGGAGGAATTTGATGGCAACTCGAGTTGCCATCAAATTCCTCCTGGTTTTT	CCAGGAGGAATTTGATGGCAA	IFNA14
TRCN0000005823	TRC human shRNA (Lenti)	CCGGGCAGCAGACCTTCAATCTCTTCTCGAGAAGAGATTGAAGGTCTGCTGCTTTTT	GCAGCAGACCTTCAATCTCTT	IFNA14
TRCN0000005824	TRC human shRNA (Lenti)	CCGGACATGAATTCAGATTCCCGGACTCGAGTCCGGGAATCTGAATTCATGTTTTTT	ACATGAATTCAGATTCCCGGA	IFNA7
TRCN0000005825	TRC human shRNA (Lenti)	CCGGCCTGATGAATGAGGACTTCATCTCGAGATGAAGTCCTCATTCATCAGGTTTTT	CCTGATGAATGAGGACTTCAT	IFNA7
TRCN0000005826	TRC human shRNA (Lenti)	CCGGGTGCTGGTACTCAGCTACAAACTCGAGTTTGTAGCTGAGTACCAGCACTTTTT	GTGCTGGTACTCAGCTACAAA	IFNA7
TRCN0000005827	TRC human shRNA (Lenti)	CCGGCTCTCCTTTCTCCTGCTTGAACTCGAGTTCAAGCAGGAGAAAGGAGAGTTTTT	CTCTCCTTTCTCCTGCTTGAA	IFNA7
TRCN0000005829	TRC human shRNA (Lenti)	CCGGGCAATGATCCTGATTGACTAACTCGAGTTAGTCAATCAGGATCATTGCTTTTT	GCAATGATCCTGATTGACTAA	IFNA10, IFNA17
TRCN0000005830	TRC human shRNA (Lenti)	CCGGCCTGGGACAAATGGGAAGAATCTCGAGATTCTTCCCATTTGTCCCAGGTTTTT	CCTGGGACAAATGGGAAGAAT	IFNA10
TRCN0000005831	TRC human shRNA (Lenti)	CCGGCCTGATGAATGAGGACTCCATCTCGAGATGGAGTCCTCATTCATCAGGTTTTT	CCTGATGAATGAGGACTCCAT	IFNA10, IFNA14, IFNA16, IFNA17, IFNA4, IFNA6
TRCN0000005832	TRC human shRNA (Lenti)	CCGGCCTTGATACTCCTGGGACAAACTCGAGTTTGTCCCAGGAGTATCAAGGTTTTT	CCTTGATACTCCTGGGACAAA	IFNA10
TRCN0000005833	TRC human shRNA (Lenti)	CCGGTCAGCTACAAATCCATCTGTTCTCGAGAACAGATGGATTTGTAGCTGATTTTT	TCAGCTACAAATCCATCTGTT	IFNA10, IFNA16, IFNA17, IFNA21, IFNA4
TRCN0000005834	TRC human shRNA (Lenti)	CCGGGCTGATGTCTCTATTCATCTACTCGAGTAGATGAATAGAGACATCAGCTTTTT	GCTGATGTCTCTATTCATCTA	IFNA16
TRCN0000005835	TRC human shRNA (Lenti)	CCGGCCTCCTAGACAAATTCTACATCTCGAGATGTAGAATTTGTCTAGGAGGTTTTT	CCTCCTAGACAAATTCTACAT	IFNA16
TRCN0000005836	TRC human shRNA (Lenti)	CCGGGCTGTGAGGAAATACTTTCAACTCGAGTTGAAAGTATTTCCTCACAGCTTTTT	GCTGTGAGGAAATACTTTCAA	IFNA16
TRCN0000005837	TRC human shRNA (Lenti)	CCGGCCTGAAGGACAGATATGATTTCTCGAGAAATCATATCTGTCCTTCAGGTTTTT	CCTGAAGGACAGATATGATTT	IFNA16
TRCN0000005838	TRC human shRNA (Lenti)	CCGGCCTTGATACTCCTGGCACAAACTCGAGTTTGTGCCAGGAGTATCAAGGTTTTT	CCTTGATACTCCTGGCACAAA	IFNA16, IFNA17, IFNA21, IFNA4, IFNA7, IFNA8
TRCN0000005839	TRC human shRNA (Lenti)	CCGGCTCAATTTCAAAGACTCACTTCTCGAGAAGTGAGTCTTTGAAATTGAGTTTTT	CTCAATTTCAAAGACTCACTT	IFNA17
TRCN0000005840	TRC human shRNA (Lenti)	CCGGCCTGAAGGACAGACATGACTTCTCGAGAAGTCATGTCTGTCCTTCAGGTTTTT	CCTGAAGGACAGACATGACTT	IFNA14, IFNA17, IFNA21, IFNA5, IFNA8
TRCN0000005841	TRC human shRNA (Lenti)	CCGGGAACTTTACCAGCAACTGAATCTCGAGATTCAGTTGCTGGTAAAGTTCTTTTT	GAACTTTACCAGCAACTGAAT	IFNA10, IFNA17, IFNA4, IFNA7
TRCN0000005842	TRC human shRNA (Lenti)	CCGGCCTGGGTAATAGGAGGGCCTTCTCGAGAAGGCCCTCCTATTACCCAGGTTTTT	CCTGGGTAATAGGAGGGCCTT	IFNA10, IFNA16, IFNA17, IFNA21, IFNA4
TRCN0000005843	TRC human shRNA (Lenti)	CCGGAGTGGAAGACACTCCTCTGATCTCGAGATCAGAGGAGTGTCTTCCACTTTTTT	AGTGGAAGACACTCCTCTGAT	IFNA5
TRCN0000005844	TRC human shRNA (Lenti)	CCGGCCTGAGTAACAGGAGGACTTTCTCGAGAAAGTCCTCCTGTTACTCAGGTTTTT	CCTGAGTAACAGGAGGACTTT	IFNA5
TRCN0000005845	TRC human shRNA (Lenti)	CCGGACTTGGGATGAGACACTTCTACTCGAGTAGAAGTGTCTCATCCCAAGTTTTTT	ACTTGGGATGAGACACTTCTA	IFNA5
TRCN0000005846	TRC human shRNA (Lenti)	CCGGTCAACTGCAAGTCAATCTGTTCTCGAGAACAGATTGACTTGCAGTTGATTTTT	TCAACTGCAAGTCAATCTGTT	IFNA5
TRCN0000005847	TRC human shRNA (Lenti)	CCGGTGTGGACTCTATCCTGACTGTCTCGAGACAGTCAGGATAGAGTCCACATTTTT	TGTGGACTCTATCCTGACTGT	IFNA5
TRCN0000005853	TRC human shRNA (Lenti)	CCGGCCTGGCACAAATGAGGAGAATCTCGAGATTCTCCTCATTTGTGCCAGGTTTTT	CCTGGCACAAATGAGGAGAAT	IFNA6
TRCN0000005854	TRC human shRNA (Lenti)	CCGGGCTTGGGATGAGAGGCTTCTACTCGAGTAGAAGCCTCTCATCCCAAGCTTTTT	GCTTGGGATGAGAGGCTTCTA	IFNA6
TRCN0000005855	TRC human shRNA (Lenti)	CCGGAGGCTTCTAGACAAACTCTATCTCGAGATAGAGTTTGTCTAGAAGCCTTTTTT	AGGCTTCTAGACAAACTCTAT	IFNA6
TRCN0000005856	TRC human shRNA (Lenti)	CCGGGACAGACATGACTTCAGATTTCTCGAGAAATCTGAAGTCATGTCTGTCTTTTT	GACAGACATGACTTCAGATTT	IFNA6
TRCN0000005857	TRC human shRNA (Lenti)	CCGGCCTTCAATCTCTTCAGCACAACTCGAGTTGTGCTGAAGAGATTGAAGGTTTTT	CCTTCAATCTCTTCAGCACAA	IFNA14, IFNA16, IFNA21, IFNA5, IFNA6
TRCN0000005860	TRC human shRNA (Lenti)	CCGGCCAGCAGATCTTCAACCTCTTCTCGAGAAGAGGTTGAAGATCTGCTGGTTTTT	CCAGCAGATCTTCAACCTCTT	IFNA1, IFNA13, IFNA2
TRCN0000005862	TRC human shRNA (Lenti)	CCGGGACAGACATGACTTTGGATTTCTCGAGAAATCCAAAGTCATGTCTGTCTTTTT	GACAGACATGACTTTGGATTT	IFNA1, IFNA13, IFNA2, IFNA5
TRCN0000005863	TRC human shRNA (Lenti)	CCGGGCACAGTGGTTAATGTAATAACTCGAGTTATTACATTAACCACTGTGCTTTTT	GCACAGTGGTTAATGTAATAA	IFNA2
TRCN0000005864	TRC human shRNA (Lenti)	CCGGCCATGAGATGATCCAGCAGATCTCGAGATCTGCTGGATCATCTCATGGTTTTT	CCATGAGATGATCCAGCAGAT	IFNA2
TRCN0000005865	TRC human shRNA (Lenti)	CCGGGCTGTGAGGAAATACTTCCAACTCGAGTTGGAAGTATTTCCTCACAGCTTTTT	GCTGTGAGGAAATACTTCCAA	IFNA10, IFNA17, IFNA2, IFNA4, IFNA7, IFNA8
TRCN0000005866	TRC human shRNA (Lenti)	CCGGCTAGACAAATTCTACACTGAACTCGAGTTCAGTGTAGAATTTGTCTAGTTTTT	CTAGACAAATTCTACACTGAA	IFNA2, IFNA5
TRCN0000005867	TRC human shRNA (Lenti)	CCGGCTTGCAAGAAAGTTTAAGAAGCTCGAGCTTCTTAAACTTTCTTGCAAGTTTTT	CTTGCAAGAAAGTTTAAGAAG	IFNA2
TRCN0000005868	TRC human shRNA (Lenti)	CCGGCCATGCTATGAATTGAATCAACTCGAGTTGATTCAATTCATAGCATGGTTTTT	CCATGCTATGAATTGAATCAA	IFNA8
TRCN0000005869	TRC human shRNA (Lenti)	CCGGCCTGGCACAAATGCGAAGAATCTCGAGATTCTTCGCATTTGTGCCAGGTTTTT	CCTGGCACAAATGCGAAGAAT	IFNA8
TRCN0000005870	TRC human shRNA (Lenti)	CCGGTGAGACCCTTCTAGATGAATTCTCGAGAATTCATCTAGAAGGGTCTCATTTTT	TGAGACCCTTCTAGATGAATT	IFNA8
TRCN0000005871	TRC human shRNA (Lenti)	CCGGCTACAAGTCATTCAGCTCTCTCTCGAGAGAGAGCTGAATGACTTGTAGTTTTT	CTACAAGTCATTCAGCTCTCT	IFNA8
TRCN0000005872	TRC human shRNA (Lenti)	CCGGCCAGGAGGAGTTTGATGATAACTCGAGTTATCATCAAACTCCTCCTGGTTTTT	CCAGGAGGAGTTTGATGATAA	IFNA8
TRCN0000005919	TRC human shRNA (Lenti)	CCGGCCCTTCATTGTAGATCTGATTCTCGAGAATCAGATCTACAATGAAGGGTTTTT	CCCTTCATTGTAGATCTGATT	IRF3
TRCN0000005920	TRC human shRNA (Lenti)	CCGGGCAGGAGGATTTCGGAATCTTCTCGAGAAGATTCCGAAATCCTCCTGCTTTTT	GCAGGAGGATTTCGGAATCTT	IRF3
TRCN0000005921	TRC human shRNA (Lenti)	CCGGGCCAACCTGGAAGAGGAATTTCTCGAGAAATTCCTCTTCCAGGTTGGCTTTTT	GCCAACCTGGAAGAGGAATTT	IRF3
TRCN0000005922	TRC human shRNA (Lenti)	CCGGCGCAAAGAAGGGTTGCGTTTACTCGAGTAAACGCAACCCTTCTTTGCGTTTTT	CGCAAAGAAGGGTTGCGTTTA	IRF3
TRCN0000005923	TRC human shRNA (Lenti)	CCGGGATCTGATTACCTTCACGGAACTCGAGTTCCGTGAAGGTAATCAGATCTTTTT	GATCTGATTACCTTCACGGAA	IRF3
TRCN0000005954	TRC human shRNA (Lenti)	CCGGGCACTGTTAAACATTCCACTTCTCGAGAAGTGGAATGTTTAACAGTGCTTTTT	GCACTGTTAAACATTCCACTT	MLL
TRCN0000005955	TRC human shRNA (Lenti)	CCGGCCCATCCAGAACCAGAAGTATCTCGAGATACTTCTGGTTCTGGATGGGTTTTT	CCCATCCAGAACCAGAAGTAT	MLL
TRCN0000005956	TRC human shRNA (Lenti)	CCGGCGCCTAAAGCAGCTCTCATTTCTCGAGAAATGAGAGCTGCTTTAGGCGTTTTT	CGCCTAAAGCAGCTCTCATTT	MLL
TRCN0000005957	TRC human shRNA (Lenti)	CCGGGCCTCCATCAACAGAAAGGATCTCGAGATCCTTTCTGTTGATGGAGGCTTTTT	GCCTCCATCAACAGAAAGGAT	MLL
TRCN0000006064	TRC human shRNA (Lenti)	CCGGCCTGAATAATAAAGAGGGAATCTCGAGATTCCCTCTTTATTATTCAGGTTTTT	CCTGAATAATAAAGAGGGAAT	GTF2H1
TRCN0000006065	TRC human shRNA (Lenti)	CCGGGCTGCCATCATCAAGAGATTTCTCGAGAAATCTCTTGATGATGGCAGCTTTTT	GCTGCCATCATCAAGAGATTT	GTF2H1
TRCN0000006066	TRC human shRNA (Lenti)	CCGGCCAACTCCAATCCAGTCACTACTCGAGTAGTGACTGGATTGGAGTTGGTTTTT	CCAACTCCAATCCAGTCACTA	GTF2H1
TRCN0000006067	TRC human shRNA (Lenti)	CCGGCCTACAACAAGCTCCACACATCTCGAGATGTGTGGAGCTTGTTGTAGGTTTTT	CCTACAACAAGCTCCACACAT	GTF2H1
TRCN0000006068	TRC human shRNA (Lenti)	CCGGGTCCATTGAATATGAAGACTTCTCGAGAAGTCTTCATATTCAATGGACTTTTT	GTCCATTGAATATGAAGACTT	GTF2H1
TRCN0000006255	TRC human shRNA (Lenti)	CCGGGCAGATAGAAAGCATTACATTCTCGAGAATGTAATGCTTTCTATCTGCTTTTT	GCAGATAGAAAGCATTACATT	LOC731751, PRKDC
TRCN0000006256	TRC human shRNA (Lenti)	CCGGCCGGTAAAGATCCTAATTCTACTCGAGTAGAATTAGGATCTTTACCGGTTTTT	CCGGTAAAGATCCTAATTCTA	LOC731751, PRKDC
TRCN0000006257	TRC human shRNA (Lenti)	CCGGCCAGTGAAAGTCTGAATCATTCTCGAGAATGATTCAGACTTTCACTGGTTTTT	CCAGTGAAAGTCTGAATCATT	LOC731751, PRKDC
TRCN0000006258	TRC human shRNA (Lenti)	CCGGCCACCCTTTGTCTCTTGTATTCTCGAGAATACAAGAGACAAAGGGTGGTTTTT	CCACCCTTTGTCTCTTGTATT	LOC731751, PRKDC
TRCN0000006305	TRC human shRNA (Lenti)	CCGGCCTATGAACTATGATGAGAAACTCGAGTTTCTCATCATAGTTCATAGGTTTTT	CCTATGAACTATGATGAGAAA	BRDT
TRCN0000006306	TRC human shRNA (Lenti)	CCGGGCAAGAAATTCCTTCTGTATTCTCGAGAATACAGAAGGAATTTCTTGCTTTTT	GCAAGAAATTCCTTCTGTATT	BRDT
TRCN0000006307	TRC human shRNA (Lenti)	CCGGCCCTAAGTTTACAGAAGTAAACTCGAGTTTACTTCTGTAAACTTAGGGTTTTT	CCCTAAGTTTACAGAAGTAAA	BRDT
TRCN0000006333	TRC human shRNA (Lenti)	CCGGGCCTTAAATTGGCAGGTGGTACTCGAGTACCACCTGCCAATTTAAGGCTTTTT	GCCTTAAATTGGCAGGTGGTA	PCTK3
TRCN0000006334	TRC human shRNA (Lenti)	CCGGGCCCACAAAGACTTACTCCAACTCGAGTTGGAGTAAGTCTTTGTGGGCTTTTT	GCCCACAAAGACTTACTCCAA	PCTK3
TRCN0000006335	TRC human shRNA (Lenti)	CCGGGAAACTGGAAACATACGTGAACTCGAGTTCACGTATGTTTCCAGTTTCTTTTT	GAAACTGGAAACATACGTGAA	PCTK3
TRCN0000006336	TRC human shRNA (Lenti)	CCGGCGCACTGAGACCATTGAAGAACTCGAGTTCTTCAATGGTCTCAGTGCGTTTTT	CGCACTGAGACCATTGAAGAA	PCTK3
TRCN0000006337	TRC human shRNA (Lenti)	CCGGGCGCAGCAAACTGACGGAGAACTCGAGTTCTCCGTCAGTTTGCTGCGCTTTTT	GCGCAGCAAACTGACGGAGAA	PCTK3
TRCN0000006368	TRC human shRNA (Lenti)	CCGGCGTTCATCAAACCTGTTACTACTCGAGTAGTAACAGGTTTGATGAACGTTTTT	CGTTCATCAAACCTGTTACTA	SKAP1
TRCN0000006369	TRC human shRNA (Lenti)	CCGGCCAGATGAAGAGCATGATCTACTCGAGTAGATCATGCTCTTCATCTGGTTTTT	CCAGATGAAGAGCATGATCTA	SKAP1
TRCN0000006370	TRC human shRNA (Lenti)	CCGGGCTCAAGAACTTGATAACGTACTCGAGTACGTTATCAAGTTCTTGAGCTTTTT	GCTCAAGAACTTGATAACGTA	SKAP1
TRCN0000006371	TRC human shRNA (Lenti)	CCGGCCAGATGAACTGTCCTTCCAACTCGAGTTGGAAGGACAGTTCATCTGGTTTTT	CCAGATGAACTGTCCTTCCAA	SKAP1
TRCN0000006372	TRC human shRNA (Lenti)	CCGGCCTGCGAAGAGATTCCAAGAACTCGAGTTCTTGGAATCTCTTCGCAGGTTTTT	CCTGCGAAGAGATTCCAAGAA	SKAP1
TRCN0000006392	TRC human shRNA (Lenti)	CCGGCCTGTATAGAAGTGGGAAGATCTCGAGATCTTCCCACTTCTATACAGGTTTTT	CCTGTATAGAAGTGGGAAGAT	TK2
TRCN0000006393	TRC human shRNA (Lenti)	CCGGCCTGTGTCCAAGTGGAGAAATCTCGAGATTTCTCCACTTGGACACAGGTTTTT	CCTGTGTCCAAGTGGAGAAAT	TK2
TRCN0000006522	TRC human shRNA (Lenti)	CCGGCGTTTGCAGTTGATGTGTCTTCTCGAGAAGACACATCAACTGCAAACGTTTTT	CGTTTGCAGTTGATGTGTCTT	CUL2
TRCN0000006523	TRC human shRNA (Lenti)	CCGGGCCCTTATTCAAGAGGTGATTCTCGAGAATCACCTCTTGAATAAGGGCTTTTT	GCCCTTATTCAAGAGGTGATT	CUL2
TRCN0000006524	TRC human shRNA (Lenti)	CCGGGCAGACTATATGGACTGCTTACTCGAGTAAGCAGTCCATATAGTCTGCTTTTT	GCAGACTATATGGACTGCTTA	CUL2
TRCN0000006525	TRC human shRNA (Lenti)	CCGGGCAAGCTACATCGGATGTATACTCGAGTATACATCCGATGTAGCTTGCTTTTT	GCAAGCTACATCGGATGTATA	CUL2
TRCN0000006526	TRC human shRNA (Lenti)	CCGGCCCTTGGAGAAAGACTTTATACTCGAGTATAAAGTCTTTCTCCAAGGGTTTTT	CCCTTGGAGAAAGACTTTATA	CUL2
TRCN0000006530	TRC human shRNA (Lenti)	CCGGGCAGAACTGATCGCAAAGCATCTCGAGATGCTTTGCGATCAGTTCTGCTTTTT	GCAGAACTGATCGCAAAGCAT	CUL4A
TRCN0000006531	TRC human shRNA (Lenti)	CCGGCCAGAATATCTTAACCATGTACTCGAGTACATGGTTAAGATATTCTGGTTTTT	CCAGAATATCTTAACCATGTA	CUL4A
TRCN0000006537	TRC human shRNA (Lenti)	CCGGGCAGTAAACTTGCCAAATATACTCGAGTATATTTGGCAAGTTTACTGCTTTTT	GCAGTAAACTTGCCAAATATA	CUL5
TRCN0000006538	TRC human shRNA (Lenti)	CCGGGCAGACTGAATTAGTAGAAATCTCGAGATTTCTACTAATTCAGTCTGCTTTTT	GCAGACTGAATTAGTAGAAAT	CUL5
TRCN0000006539	TRC human shRNA (Lenti)	CCGGGCTAGAATGTTTCAGGACATACTCGAGTATGTCCTGAAACATTCTAGCTTTTT	GCTAGAATGTTTCAGGACATA	CUL5
TRCN0000006540	TRC human shRNA (Lenti)	CCGGCGCTGTATTGTTTGCATGGAACTCGAGTTCCATGCAAACAATACAGCGTTTTT	CGCTGTATTGTTTGCATGGAA	CUL5
TRCN0000006569	TRC human shRNA (Lenti)	CCGGCCCTGATTCCAAGTGCTCTTACTCGAGTAAGAGCACTTGGAATCAGGGTTTTT	CCCTGATTCCAAGTGCTCTTA	MAD2L2
TRCN0000006570	TRC human shRNA (Lenti)	CCGGCCCGGAGCTGAATCAGTATATCTCGAGATATACTGATTCAGCTCCGGGTTTTT	CCCGGAGCTGAATCAGTATAT	MAD2L2
TRCN0000006571	TRC human shRNA (Lenti)	CCGGCCCAGTGGAGAAATTCGTCTTCTCGAGAAGACGAATTTCTCCACTGGGTTTTT	CCCAGTGGAGAAATTCGTCTT	MAD2L2
TRCN0000006572	TRC human shRNA (Lenti)	CCGGCACTCGCAACATGGAGAAGATCTCGAGATCTTCTCCATGTTGCGAGTGTTTTT	CACTCGCAACATGGAGAAGAT	MAD2L2
TRCN0000006573	TRC human shRNA (Lenti)	CCGGCATCTTCCAGAAACGCAAGAACTCGAGTTCTTGCGTTTCTGGAAGATGTTTTT	CATCTTCCAGAAACGCAAGAA	MAD2L2
TRCN0000006582	TRC human shRNA (Lenti)	CCGGGCCAGGTTCTATTTGGAATTTCTCGAGAAATTCCAAATAGAACCTGGCTTTTT	GCCAGGTTCTATTTGGAATTT	HNRNPA1, HNRPA1P5, LOC644037, LOC645691
TRCN0000006583	TRC human shRNA (Lenti)	CCGGGCCACAACTGTGAAGTTAGAACTCGAGTTCTAACTTCACAGTTGTGGCTTTTT	GCCACAACTGTGAAGTTAGAA	HNRNPA1, HNRPA1L-2, LOC645691, RP11-78J21.1
TRCN0000006659	TRC human shRNA (Lenti)	CCGGCCCAAGATACTCATCAGTCAACTCGAGTTGACTGATGAGTATCTTGGGTTTTT	CCCAAGATACTCATCAGTCAA	SERPINA3
TRCN0000006660	TRC human shRNA (Lenti)	CCGGCCTTGATAAGAATGTCATCTTCTCGAGAAGATGACATTCTTATCAAGGTTTTT	CCTTGATAAGAATGTCATCTT	SERPINA3
TRCN0000006661	TRC human shRNA (Lenti)	CCGGGCATCACCTGACTATACCTTACTCGAGTAAGGTATAGTCAGGTGATGCTTTTT	GCATCACCTGACTATACCTTA	SERPINA3
TRCN0000006732	TRC human shRNA (Lenti)	CCGGCCCATCATACACTTCCTTCTTCTCGAGAAGAAGGAAGTGTATGATGGGTTTTT	CCCATCATACACTTCCTTCTT	BSG
TRCN0000006733	TRC human shRNA (Lenti)	CCGGGCTACACATTGAGAACCTGAACTCGAGTTCAGGTTCTCAATGTGTAGCTTTTT	GCTACACATTGAGAACCTGAA	BSG
TRCN0000006734	TRC human shRNA (Lenti)	CCGGCCAGAATGACAAAGGCAAGAACTCGAGTTCTTGCCTTTGTCATTCTGGTTTTT	CCAGAATGACAAAGGCAAGAA	BSG
TRCN0000006735	TRC human shRNA (Lenti)	CCGGACAGTCTTCACTACCGTAGAACTCGAGTTCTACGGTAGTGAAGACTGTTTTTT	ACAGTCTTCACTACCGTAGAA	BSG
TRCN0000006736	TRC human shRNA (Lenti)	CCGGGAAGTCGTCAGAACACATCAACTCGAGTTGATGTGTTCTGACGACTTCTTTTT	GAAGTCGTCAGAACACATCAA	BSG
TRCN0000006747	TRC human shRNA (Lenti)	CCGGCTACTTCTTGGACGTGGAGCTCTCGAGAGCTCCACGTCCAAGAAGTAGTTTTT	CTACTTCTTGGACGTGGAGCT	CST3
TRCN0000006748	TRC human shRNA (Lenti)	CCGGGAGTACAACAAAGCCAGCAACCTCGAGGTTGCTGGCTTTGTTGTACTCTTTTT	GAGTACAACAAAGCCAGCAAC	CST3
TRCN0000006749	TRC human shRNA (Lenti)	CCGGAGCCAGCAACGACATGTACCACTCGAGTGGTACATGTCGTTGCTGGCTTTTTT	AGCCAGCAACGACATGTACCA	CST3
TRCN0000006789	TRC human shRNA (Lenti)	CCGGAGGGCCAATTCCTTTCTTGAACTCGAGTTCAAGAAAGGAATTGGCCCTTTTTT	AGGGCCAATTCCTTTCTTGAA	F10
TRCN0000006790	TRC human shRNA (Lenti)	CCGGCTGAGCGAGTTCTACATCCTACTCGAGTAGGATGTAGAACTCGCTCAGTTTTT	CTGAGCGAGTTCTACATCCTA	F10
TRCN0000006791	TRC human shRNA (Lenti)	CCGGCCTGCACCTGTTTAGAAGGATCTCGAGATCCTTCTAAACAGGTGCAGGTTTTT	CCTGCACCTGTTTAGAAGGAT	F10
TRCN0000006958	TRC human shRNA (Lenti)	CCGGGCAGTATTTTACATACAGTTCCTCGAGGAACTGTATGTAAAATACTGCTTTTT	GCAGTATTTTACATACAGTTC	PPP4R2
TRCN0000006959	TRC human shRNA (Lenti)	CCGGGCCCTGTAAGTAGTAGTTCTTCTCGAGAAGAACTACTACTTACAGGGCTTTTT	GCCCTGTAAGTAGTAGTTCTT	PPP4R2
TRCN0000006960	TRC human shRNA (Lenti)	CCGGCGTGAAACAGAAGAATTAGTACTCGAGTACTAATTCTTCTGTTTCACGTTTTT	CGTGAAACAGAAGAATTAGTA	LOC100129064, LOC100131360, LOC100131868, LOC100132773, LOC100133326, LOC727978, PPP4R2
TRCN0000006961	TRC human shRNA (Lenti)	CCGGACAATGATTCAGTGGTCCCAACTCGAGTTGGGACCACTGAATCATTGTTTTTT	ACAATGATTCAGTGGTCCCAA	PPP4R2
TRCN0000006962	TRC human shRNA (Lenti)	CCGGGATGCCTTAACTGTGAATGAACTCGAGTTCATTCACAGTTAAGGCATCTTTTT	GATGCCTTAACTGTGAATGAA	PPP4R2
TRCN0000007043	TRC human shRNA (Lenti)	CCGGCGACTTCAACATTGCCACCATCTCGAGATGGTGGCAATGTTGAAGTCGTTTTT	CGACTTCAACATTGCCACCAT	STK32C
TRCN0000007045	TRC human shRNA (Lenti)	CCGGCCTGACAACATTCTCCTGGATCTCGAGATCCAGGAGAATGTTGTCAGGTTTTT	CCTGACAACATTCTCCTGGAT	STK32C
TRCN0000007046	TRC human shRNA (Lenti)	CCGGGCACAAGAAGAAGAAGCGTCTCTCGAGAGACGCTTCTTCTTCTTGTGCTTTTT	GCACAAGAAGAAGAAGCGTCT	STK32C
TRCN0000007181	TRC human shRNA (Lenti)	CCGGCCTGAAGGCTTTCAAGTGAAACTCGAGTTTCACTTGAAAGCCTTCAGGTTTTT	CCTGAAGGCTTTCAAGTGAAA	PSMC2
TRCN0000007184	TRC human shRNA (Lenti)	CCGGGCCTGCCTTATCTTCTTTGATCTCGAGATCAAAGAAGATAAGGCAGGCTTTTT	GCCTGCCTTATCTTCTTTGAT	PSMC2
TRCN0000007185	TRC human shRNA (Lenti)	CCGGCCTAAGATTGACCCAACAGTTCTCGAGAACTGTTGGGTCAATCTTAGGTTTTT	CCTAAGATTGACCCAACAGTT	PSMC2
TRCN0000007218	TRC human shRNA (Lenti)	CCGGGCCATGTACTCCAGAACTCATCTCGAGATGAGTTCTGGAGTACATGGCTTTTT	GCCATGTACTCCAGAACTCAT	OASL
TRCN0000007219	TRC human shRNA (Lenti)	CCGGCGTGAAACATCGGCCAACTAACTCGAGTTAGTTGGCCGATGTTTCACGTTTTT	CGTGAAACATCGGCCAACTAA	OASL
TRCN0000007220	TRC human shRNA (Lenti)	CCGGGAGCCCATAAGGAAGGTTAAACTCGAGTTTAACCTTCCTTATGGGCTCTTTTT	GAGCCCATAAGGAAGGTTAAA	OASL
TRCN0000007221	TRC human shRNA (Lenti)	CCGGCTTAGCCAAATATGGGATCTTCTCGAGAAGATCCCATATTTGGCTAAGTTTTT	CTTAGCCAAATATGGGATCTT	OASL
TRCN0000007222	TRC human shRNA (Lenti)	CCGGGCAGCCAAGCATCACAAAGATCTCGAGATCTTTGTGATGCTTGGCTGCTTTTT	GCAGCCAAGCATCACAAAGAT	OASL
TRCN0000007223	TRC human shRNA (Lenti)	CCGGCCTTGCAATTAGGCTAAAGAACTCGAGTTCTTTAGCCTAATTGCAAGGTTTTT	CCTTGCAATTAGGCTAAAGAA	NUMB
TRCN0000007224	TRC human shRNA (Lenti)	CCGGGCAATCATTATGGCTATGTATCTCGAGATACATAGCCATAATGATTGCTTTTT	GCAATCATTATGGCTATGTAT	NUMB
TRCN0000007225	TRC human shRNA (Lenti)	CCGGGCAGCTTTCAATGGTGTAGATCTCGAGATCTACACCATTGAAAGCTGCTTTTT	GCAGCTTTCAATGGTGTAGAT	NUMB
TRCN0000007226	TRC human shRNA (Lenti)	CCGGGCCATGTAGAAGTTGATGAATCTCGAGATTCATCAACTTCTACATGGCTTTTT	GCCATGTAGAAGTTGATGAAT	NUMB
TRCN0000007227	TRC human shRNA (Lenti)	CCGGGCATCACCTTTCCAAGGGAATCTCGAGATTCCCTTGGAAAGGTGATGCTTTTT	GCATCACCTTTCCAAGGGAAT	NUMB
TRCN0000007238	TRC human shRNA (Lenti)	CCGGCCAAGCAGTATTGAAGATATACTCGAGTATATCTTCAATACTGCTTGGTTTTT	CCAAGCAGTATTGAAGATATA	NAE1
TRCN0000007239	TRC human shRNA (Lenti)	CCGGCGCTGCATAAATATCACCAAACTCGAGTTTGGTGATATTTATGCAGCGTTTTT	CGCTGCATAAATATCACCAAA	NAE1
TRCN0000007240	TRC human shRNA (Lenti)	CCGGCCAGGAGTATCTAACTATCAACTCGAGTTGATAGTTAGATACTCCTGGTTTTT	CCAGGAGTATCTAACTATCAA	NAE1
TRCN0000007241	TRC human shRNA (Lenti)	CCGGGCCATGGAATTCTTACAAGAACTCGAGTTCTTGTAAGAATTCCATGGCTTTTT	GCCATGGAATTCTTACAAGAA	NAE1
TRCN0000007242	TRC human shRNA (Lenti)	CCGGGCATGTCACAAACTTCAGCAACTCGAGTTGCTGAAGTTTGTGACATGCTTTTT	GCATGTCACAAACTTCAGCAA	NAE1
TRCN0000007266	TRC human shRNA (Lenti)	CCGGCCTATGTTTCACCTCCTGGAACTCGAGTTCCAGGAGGTGAAACATAGGTTTTT	CCTATGTTTCACCTCCTGGAA	DDIT3
TRCN0000007267	TRC human shRNA (Lenti)	CCGGGAACAGGAGAATGAAAGGAAACTCGAGTTTCCTTTCATTCTCCTGTTCTTTTT	GAACAGGAGAATGAAAGGAAA	DDIT3
TRCN0000007273	TRC human shRNA (Lenti)	CCGGGTGTGAGCTTCAGATGGTGAACTCGAGTTCACCATCTGAAGCTCACACTTTTT	GTGTGAGCTTCAGATGGTGAA	UCHL1
TRCN0000007274	TRC human shRNA (Lenti)	CCGGCGGGTAGATGACAAGGTGAATCTCGAGATTCACCTTGTCATCTACCCGTTTTT	CGGGTAGATGACAAGGTGAAT	UCHL1
TRCN0000007275	TRC human shRNA (Lenti)	CCGGCTGTGGCACAATCGGACTTATCTCGAGATAAGTCCGATTGTGCCACAGTTTTT	CTGTGGCACAATCGGACTTAT	UCHL1
TRCN0000007276	TRC human shRNA (Lenti)	CCGGCCAGCATGAGAACTTCAGGAACTCGAGTTCCTGAAGTTCTCATGCTGGTTTTT	CCAGCATGAGAACTTCAGGAA	UCHL1
TRCN0000007277	TRC human shRNA (Lenti)	CCGGCCGCGCTTTGTTGGCTATAATCTCGAGATTATAGCCAACAAAGCGCGGTTTTT	CCGCGCTTTGTTGGCTATAAT	USP2
TRCN0000007278	TRC human shRNA (Lenti)	CCGGGCTCACAACATTTGTGAACTTCTCGAGAAGTTCACAAATGTTGTGAGCTTTTT	GCTCACAACATTTGTGAACTT	USP2
TRCN0000007279	TRC human shRNA (Lenti)	CCGGCCCATTGCTAAGCGAGGTTATCTCGAGATAACCTCGCTTAGCAATGGGTTTTT	CCCATTGCTAAGCGAGGTTAT	USP2
TRCN0000007280	TRC human shRNA (Lenti)	CCGGCCATGCTGTTTACAACCTGTACTCGAGTACAGGTTGTAAACAGCATGGTTTTT	CCATGCTGTTTACAACCTGTA	USP2
TRCN0000007294	TRC human shRNA (Lenti)	CCGGCTTGAACAGAAAGCCATTGATCTCGAGATCAATGGCTTTCTGTTCAAGTTTTT	CTTGAACAGAAAGCCATTGAT	BAG3
TRCN0000007370	TRC human shRNA (Lenti)	CCGGGCCACCATGTTGACATAAGTTCTCGAGAACTTATGTCAACATGGTGGCTTTTT	GCCACCATGTTGACATAAGTT	BAP1
TRCN0000007371	TRC human shRNA (Lenti)	CCGGCGTCCGTGATTGATGATGATACTCGAGTATCATCATCAATCACGGACGTTTTT	CGTCCGTGATTGATGATGATA	BAP1
TRCN0000007372	TRC human shRNA (Lenti)	CCGGCGTGGAAGATTTCGGTGTCAACTCGAGTTGACACCGAAATCTTCCACGTTTTT	CGTGGAAGATTTCGGTGTCAA	BAP1
TRCN0000007373	TRC human shRNA (Lenti)	CCGGCCCTGTATATGGATTTATCTTCTCGAGAAGATAAATCCATATACAGGGTTTTT	CCCTGTATATGGATTTATCTT	BAP1
TRCN0000007374	TRC human shRNA (Lenti)	CCGGCCACAACTACGATGAGTTCATCTCGAGATGAACTCATCGTAGTTGTGGTTTTT	CCACAACTACGATGAGTTCAT	BAP1
TRCN0000007380	TRC human shRNA (Lenti)	CCGGCCAGAGGATATTTAAACCAAACTCGAGTTTGGTTTAAATATCCTCTGGTTTTT	CCAGAGGATATTTAAACCAAA	HERC2
TRCN0000007381	TRC human shRNA (Lenti)	CCGGCCTGGCATAATGGAGTCATTTCTCGAGAAATGACTCCATTATGCCAGGTTTTT	CCTGGCATAATGGAGTCATTT	HERC2
TRCN0000007382	TRC human shRNA (Lenti)	CCGGCGGACTCTACACAAGATTATTCTCGAGAATAATCTTGTGTAGAGTCCGTTTTT	CGGACTCTACACAAGATTATT	HERC2
TRCN0000007383	TRC human shRNA (Lenti)	CCGGCCTATGAAGATTGATTCTCTTCTCGAGAAGAGAATCAATCTTCATAGGTTTTT	CCTATGAAGATTGATTCTCTT	HERC2
TRCN0000007384	TRC human shRNA (Lenti)	CCGGGCAAGTAATTCTAAGCCAAATCTCGAGATTTGGCTTAGAATTACTTGCTTTTT	GCAAGTAATTCTAAGCCAAAT	HERC2
TRCN0000007385	TRC human shRNA (Lenti)	CCGGCCAGCTTCAGATACCATGCAACTCGAGTTGCATGGTATCTGAAGCTGGTTTTT	CCAGCTTCAGATACCATGCAA	BPY2, BPY2B, BPY2C
TRCN0000007386	TRC human shRNA (Lenti)	CCGGCCCAGCATACAAATGAGATTACTCGAGTAATCTCATTTGTATGCTGGGTTTTT	CCCAGCATACAAATGAGATTA	BPY2, BPY2B, BPY2C
TRCN0000007387	TRC human shRNA (Lenti)	CCGGCATGACATATTGCTTGACAAACTCGAGTTTGTCAAGCAATATGTCATGTTTTT	CATGACATATTGCTTGACAAA	BPY2, BPY2B, BPY2C
TRCN0000007388	TRC human shRNA (Lenti)	CCGGGTGGGCTTGCTGACATATTATCTCGAGATAATATGTCAGCAAGCCCACTTTTT	GTGGGCTTGCTGACATATTAT	BPY2, BPY2B, BPY2C
TRCN0000007389	TRC human shRNA (Lenti)	CCGGGCAGGACAGGATCATTACTCTCTCGAGAGAGTAATGATCCTGTCCTGCTTTTT	GCAGGACAGGATCATTACTCT	BPY2, BPY2B, BPY2C
TRCN0000007400	TRC human shRNA (Lenti)	CCGGGCTGAATGATTTGACTCAGTTCTCGAGAACTGAGTCAAATCATTCAGCTTTTT	GCTGAATGATTTGACTCAGTT	ARHGEF6
TRCN0000007401	TRC human shRNA (Lenti)	CCGGCCGTGGAGTTTAAGTTGTCTACTCGAGTAGACAACTTAAACTCCACGGTTTTT	CCGTGGAGTTTAAGTTGTCTA	ARHGEF6
TRCN0000007402	TRC human shRNA (Lenti)	CCGGCCAGTAATTATGTCCGTGAAACTCGAGTTTCACGGACATAATTACTGGTTTTT	CCAGTAATTATGTCCGTGAAA	ARHGEF6
TRCN0000007403	TRC human shRNA (Lenti)	CCGGGCCTGGAAGAAGAACTGAAATCTCGAGATTTCAGTTCTTCTTCCAGGCTTTTT	GCCTGGAAGAAGAACTGAAAT	ARHGEF6
TRCN0000007404	TRC human shRNA (Lenti)	CCGGCGTCATCATGTAGTGCTCATTCTCGAGAATGAGCACTACATGATGACGTTTTT	CGTCATCATGTAGTGCTCATT	ARHGEF6
TRCN0000007420	TRC human shRNA (Lenti)	CCGGGCGCAGATCACCCAGAAGATTCTCGAGAATCTTCTGGGTGATCTGCGCTTTTT	GCGCAGATCACCCAGAAGATT	ISG15
TRCN0000007421	TRC human shRNA (Lenti)	CCGGCTGAGCATCCTGGTGAGGAATCTCGAGATTCCTCACCAGGATGCTCAGTTTTT	CTGAGCATCCTGGTGAGGAAT	ISG15
TRCN0000007422	TRC human shRNA (Lenti)	CCGGGTGGTGGACAAATGCGACGAACTCGAGTTCGTCGCATTTGTCCACCACTTTTT	GTGGTGGACAAATGCGACGAA	ISG15
TRCN0000007423	TRC human shRNA (Lenti)	CCGGCATGTCGGTGTCAGAGCTGAACTCGAGTTCAGCTCTGACACCGACATGTTTTT	CATGTCGGTGTCAGAGCTGAA	ISG15
TRCN0000007424	TRC human shRNA (Lenti)	CCGGGCAGACCGTGGCCCACCTGAACTCGAGTTCAGGTGGGCCACGGTCTGCTTTTT	GCAGACCGTGGCCCACCTGAA	ISG15
TRCN0000007440	TRC human shRNA (Lenti)	CCGGCCCGTGGTGTTATTTAAAGAACTCGAGTTCTTTAAATAACACCACGGGTTTTT	CCCGTGGTGTTATTTAAAGAA	CEBPB
TRCN0000007441	TRC human shRNA (Lenti)	CCGGCCTGCCTTTAAATCCATGGAACTCGAGTTCCATGGATTTAAAGGCAGGTTTTT	CCTGCCTTTAAATCCATGGAA	CEBPB
TRCN0000007442	TRC human shRNA (Lenti)	CCGGCGACTTCCTCTCCGACCTCTTCTCGAGAAGAGGTCGGAGAGGAAGTCGTTTTT	CGACTTCCTCTCCGACCTCTT	CEBPB
TRCN0000007443	TRC human shRNA (Lenti)	CCGGGCACAGCGACGAGTACAAGATCTCGAGATCTTGTACTCGTCGCTGTGCTTTTT	GCACAGCGACGAGTACAAGAT	CEBPB
TRCN0000007444	TRC human shRNA (Lenti)	CCGGGCTGCGCGCTTACCTCGGCTACTCGAGTAGCCGAGGTAAGCGCGCAGCTTTTT	GCTGCGCGCTTACCTCGGCTA	CEBPB
TRCN0000007459	TRC human shRNA (Lenti)	CCGGGTAGCAAATCAGTACAAACAACTCGAGTTGTTTGTACTGATTTGCTACTTTTT	GTAGCAAATCAGTACAAACAA	UBE2K
TRCN0000007480	TRC human shRNA (Lenti)	CCGGGCAGGTTGTTCATAGTCAGAACTCGAGTTCTGACTATGAACAACCTGCTTTTT	GCAGGTTGTTCATAGTCAGAA	HSF1, LOC642255
TRCN0000007481	TRC human shRNA (Lenti)	CCGGGCACATTCCATGCCCAAGTATCTCGAGATACTTGGGCATGGAATGTGCTTTTT	GCACATTCCATGCCCAAGTAT	HSF1, LOC642255
TRCN0000007482	TRC human shRNA (Lenti)	CCGGCCAGCAACAGAAAGTCGTCAACTCGAGTTGACGACTTTCTGTTGCTGGTTTTT	CCAGCAACAGAAAGTCGTCAA	HSF1, LOC642255
TRCN0000007483	TRC human shRNA (Lenti)	CCGGGCCCAAGTACTTCAAGCACAACTCGAGTTGTGCTTGAAGTACTTGGGCTTTTT	GCCCAAGTACTTCAAGCACAA	HSF1, LOC642255
TRCN0000007484	TRC human shRNA (Lenti)	CCGGCAGTGACCACTTGGATGCTATCTCGAGATAGCATCCAAGTGGTCACTGTTTTT	CAGTGACCACTTGGATGCTAT	HSF1, LOC642255
TRCN0000007692	TRC human shRNA (Lenti)	CCGGCGGAATCATGTTGTGCACTATCTCGAGATAGTGCACAACATGATTCCGTTTTT	CGGAATCATGTTGTGCACTAT	USP47
TRCN0000007696	TRC human shRNA (Lenti)	CCGGCCGAGGAACTAGATATGAGTACTCGAGTACTCATATCTAGTTCCTCGGTTTTT	CCGAGGAACTAGATATGAGTA	USP47
TRCN0000007707	TRC human shRNA (Lenti)	CCGGGCTCTTAGAGAATCCGTGAATCTCGAGATTCACGGATTCTCTAAGAGCTTTTT	GCTCTTAGAGAATCCGTGAAT	UBA6
TRCN0000007708	TRC human shRNA (Lenti)	CCGGGCTGCTATTGAACACACCATACTCGAGTATGGTGTGTTCAATAGCAGCTTTTT	GCTGCTATTGAACACACCATA	UBA6
TRCN0000007709	TRC human shRNA (Lenti)	CCGGGCAGATATTGTTGAATCACTACTCGAGTAGTGATTCAACAATATCTGCTTTTT	GCAGATATTGTTGAATCACTA	UBA6
TRCN0000007710	TRC human shRNA (Lenti)	CCGGCCATTGCAGAAGAAGATCAATCTCGAGATTGATCTTCTTCTGCAATGGTTTTT	CCATTGCAGAAGAAGATCAAT	UBA6
TRCN0000007711	TRC human shRNA (Lenti)	CCGGCCCTCTTGACATACGATTAAACTCGAGTTTAATCGTATGTCAAGAGGGTTTTT	CCCTCTTGACATACGATTAAA	UBA6
TRCN0000007742	TRC human shRNA (Lenti)	CCGGGCACAGAAGTTCGTTGTCATACTCGAGTATGACAACGAACTTCTGTGCTTTTT	GCACAGAAGTTCGTTGTCATA	USP28
TRCN0000007743	TRC human shRNA (Lenti)	CCGGGCTCTAATGATGGGATCAAATCTCGAGATTTGATCCCATCATTAGAGCTTTTT	GCTCTAATGATGGGATCAAAT	USP28
TRCN0000007744	TRC human shRNA (Lenti)	CCGGCCCAACTGAATCAGATCAAATCTCGAGATTTGATCTGATTCAGTTGGGTTTTT	CCCAACTGAATCAGATCAAAT	USP28
TRCN0000007805	TRC human shRNA (Lenti)	CCGGGCCGCCACAGAAGACAGCTTTCTCGAGAAAGCTGTCTTCTGTGGCGGCTTTTT	GCCGCCACAGAAGACAGCTTT	ZNRF4
TRCN0000007806	TRC human shRNA (Lenti)	CCGGCGTGAGCATGACCCACGTCTACTCGAGTAGACGTGGGTCATGCTCACGTTTTT	CGTGAGCATGACCCACGTCTA	ZNRF4
TRCN0000007807	TRC human shRNA (Lenti)	CCGGCTGGTCGTATCAGCCTTCTTTCTCGAGAAAGAAGGCTGATACGACCAGTTTTT	CTGGTCGTATCAGCCTTCTTT	ZNRF4
TRCN0000007808	TRC human shRNA (Lenti)	CCGGCACGCGGTCATTCCAACTCAACTCGAGTTGAGTTGGAATGACCGCGTGTTTTT	CACGCGGTCATTCCAACTCAA	ZNRF4
TRCN0000007809	TRC human shRNA (Lenti)	CCGGCGTCCCTGGAGGCAGAGTATACTCGAGTATACTCTGCCTCCAGGGACGTTTTT	CGTCCCTGGAGGCAGAGTATA	ZNRF4
TRCN0000007833	TRC human shRNA (Lenti)	CCGGGAACTGCACTTCAGCAATAATCTCGAGATTATTGCTGAAGTGCAGTTCTTTTT	GAACTGCACTTCAGCAATAAT	BNIP3
TRCN0000007834	TRC human shRNA (Lenti)	CCGGGCTCTCTCATTTGCTGGCCATCTCGAGATGGCCAGCAAATGAGAGAGCTTTTT	GCTCTCTCATTTGCTGGCCAT	BNIP3
TRCN0000007928	TRC human shRNA (Lenti)	CCGGCTTCGTTAGAATGTCTGCCTTCTCGAGAAGGCAGACATTCTAACGAAGTTTTT	CTTCGTTAGAATGTCTGCCTT	PARP1
TRCN0000007929	TRC human shRNA (Lenti)	CCGGGCAGCTTCATAACCGAAGATTCTCGAGAATCTTCGGTTATGAAGCTGCTTTTT	GCAGCTTCATAACCGAAGATT	PARP1
TRCN0000007930	TRC human shRNA (Lenti)	CCGGCCGAGAAATCTCTTACCTCAACTCGAGTTGAGGTAAGAGATTTCTCGGTTTTT	CCGAGAAATCTCTTACCTCAA	PARP1
TRCN0000007931	TRC human shRNA (Lenti)	CCGGGCTTCACATATCAGCAGGTTACTCGAGTAACCTGCTGATATGTGAAGCTTTTT	GCTTCACATATCAGCAGGTTA	PARP1
TRCN0000007932	TRC human shRNA (Lenti)	CCGGCGACCTGATCTGGAACATCAACTCGAGTTGATGTTCCAGATCAGGTCGTTTTT	CGACCTGATCTGGAACATCAA	PARP1
TRCN0000007958	TRC human shRNA (Lenti)	CCGGCAGAGAAATCTGCATTCTATTCTCGAGAATAGAATGCAGATTTCTCTGTTTTT	CAGAGAAATCTGCATTCTATT	APEX1
TRCN0000007959	TRC human shRNA (Lenti)	CCGGGCCTGGACTCTCTCATCAATACTCGAGTATTGATGAGAGAGTCCAGGCTTTTT	GCCTGGACTCTCTCATCAATA	APEX1
TRCN0000007960	TRC human shRNA (Lenti)	CCGGCCACTCTCTGTTACCTGCATTCTCGAGAATGCAGGTAACAGAGAGTGGTTTTT	CCACTCTCTGTTACCTGCATT	APEX1
TRCN0000007961	TRC human shRNA (Lenti)	CCGGCCTGGATTAAGAAGAAAGGATCTCGAGATCCTTTCTTCTTAATCCAGGTTTTT	CCTGGATTAAGAAGAAAGGAT	APEX1
TRCN0000008046	TRC human shRNA (Lenti)	CCGGCCCAATAGAAGAATAAGTCATCTCGAGATGACTTATTCTTCTATTGGGTTTTT	CCCAATAGAAGAATAAGTCAT	ADORA3
TRCN0000008047	TRC human shRNA (Lenti)	CCGGCCTATCGTCTATGCCTATAAACTCGAGTTTATAGGCATAGACGATAGGTTTTT	CCTATCGTCTATGCCTATAAA	ADORA3
TRCN0000008048	TRC human shRNA (Lenti)	CCGGGCCATCTATCTTGACATCTTTCTCGAGAAAGATGTCAAGATAGATGGCTTTTT	GCCATCTATCTTGACATCTTT	ADORA3
TRCN0000008049	TRC human shRNA (Lenti)	CCGGGCTAAGTCCTTGTTTCTGGTTCTCGAGAACCAGAAACAAGGACTTAGCTTTTT	GCTAAGTCCTTGTTTCTGGTT	ADORA3
TRCN0000008050	TRC human shRNA (Lenti)	CCGGCGTCATGAGAATGGACTACATCTCGAGATGTAGTCCATTCTCATGACGTTTTT	CGTCATGAGAATGGACTACAT	ADORA3
TRCN0000008066	TRC human shRNA (Lenti)	CCGGCGACCAGAAGTGGTACGTCATCTCGAGATGACGTACCACTTCTGGTCGTTTTT	CGACCAGAAGTGGTACGTCAT	ADRA2A
TRCN0000008067	TRC human shRNA (Lenti)	CCGGACGCACGCTCTTCAAATTCTTCTCGAGAAGAATTTGAAGAGCGTGCGTTTTTT	ACGCACGCTCTTCAAATTCTT	ADRA2A
TRCN0000008068	TRC human shRNA (Lenti)	CCGGCCGCATCAAGGCCATCATCATCTCGAGATGATGATGGCCTTGATGCGGTTTTT	CCGCATCAAGGCCATCATCAT	ADRA2A
TRCN0000008132	TRC human shRNA (Lenti)	CCGGGCTAGAACTTTGAAGGACAATCTCGAGATTGTCCTTCAAAGTTCTAGCTTTTT	GCTAGAACTTTGAAGGACAAT	BDKRB2
TRCN0000008133	TRC human shRNA (Lenti)	CCGGGCCACCCTAGAGAACATCTTTCTCGAGAAAGATGTTCTCTAGGGTGGCTTTTT	GCCACCCTAGAGAACATCTTT	BDKRB2
TRCN0000008134	TRC human shRNA (Lenti)	CCGGCGAGCGCATCATCGATGTAATCTCGAGATTACATCGATGATGCGCTCGTTTTT	CGAGCGCATCATCGATGTAAT	BDKRB2
TRCN0000008135	TRC human shRNA (Lenti)	CCGGCCCACTCTTAACGGGACCTTTCTCGAGAAAGGTCCCGTTAAGAGTGGGTTTTT	CCCACTCTTAACGGGACCTTT	BDKRB2
TRCN0000008136	TRC human shRNA (Lenti)	CCGGGAATGCCATTATCTCCATGAACTCGAGTTCATGGAGATAATGGCATTCTTTTT	GAATGCCATTATCTCCATGAA	BDKRB2
TRCN0000011274	TRC human shRNA (Lenti)	CCGGCCTCTTTAGCATCCACCAATTCTCGAGAATTGGTGGATGCTAAAGAGGTTTTT	CCTCTTTAGCATCCACCAATT	CMKLR1
TRCN0000011275	TRC human shRNA (Lenti)	CCGGCCCTGATTATTTAGACTCCATCTCGAGATGGAGTCTAAATAATCAGGGTTTTT	CCCTGATTATTTAGACTCCAT	CMKLR1
TRCN0000011276	TRC human shRNA (Lenti)	CCGGGCTTTACCAAGATGTCATCAACTCGAGTTGATGACATCTTGGTAAAGCTTTTT	GCTTTACCAAGATGTCATCAA	CMKLR1
TRCN0000011277	TRC human shRNA (Lenti)	CCGGCCTGGCTTACATGGCCTGCATCTCGAGATGCAGGCCATGTAAGCCAGGTTTTT	CCTGGCTTACATGGCCTGCAT	CMKLR1
TRCN0000011278	TRC human shRNA (Lenti)	CCGGCTTCAAGATTATTGTGACCATCTCGAGATGGTCACAATAATCTTGAAGTTTTT	CTTCAAGATTATTGTGACCAT	CMKLR1
TRCN0000008286	TRC human shRNA (Lenti)	CCGGCCGCTATTTCTGCAGGTGGATCTCGAGATCCACCTGCAGAAATAGCGGTTTTT	CCGCTATTTCTGCAGGTGGAT	FMNL1
TRCN0000008287	TRC human shRNA (Lenti)	CCGGGAGCGGTTTCAAGTCAAGAATCTCGAGATTCTTGACTTGAAACCGCTCTTTTT	GAGCGGTTTCAAGTCAAGAAT	FMNL1
TRCN0000008288	TRC human shRNA (Lenti)	CCGGCCATCCAGACTAAGTTCCGAACTCGAGTTCGGAACTTAGTCTGGATGGTTTTT	CCATCCAGACTAAGTTCCGAA	FMNL1
TRCN0000008289	TRC human shRNA (Lenti)	CCGGCCCTCTTTAGCCGCTTCATTACTCGAGTAATGAAGCGGCTAAAGAGGGTTTTT	CCCTCTTTAGCCGCTTCATTA	FMNL1
TRCN0000008290	TRC human shRNA (Lenti)	CCGGCACGTCTGTATTATGTGCCTACTCGAGTAGGCACATAATACAGACGTGTTTTT	CACGTCTGTATTATGTGCCTA	FMNL1
TRCN0000008625	TRC human shRNA (Lenti)	CCGGCCCTTCTTAGAAGCCTGCAAACTCGAGTTTGCAGGCTTCTAAGAAGGGTTTTT	CCCTTCTTAGAAGCCTGCAAA	SLC6A7
TRCN0000008626	TRC human shRNA (Lenti)	CCGGCCTGGTGTATAGCATCGTCAACTCGAGTTGACGATGCTATACACCAGGTTTTT	CCTGGTGTATAGCATCGTCAA	SLC6A7
TRCN0000008627	TRC human shRNA (Lenti)	CCGGGTGTGGATTGAAGCTGCTCTTCTCGAGAAGAGCAGCTTCAATCCACACTTTTT	GTGTGGATTGAAGCTGCTCTT	SLC6A7
TRCN0000008628	TRC human shRNA (Lenti)	CCGGCTACGTGCTCTTCTACCTCTTCTCGAGAAGAGGTAGAAGAGCACGTAGTTTTT	CTACGTGCTCTTCTACCTCTT	SLC6A7
TRCN0000008629	TRC human shRNA (Lenti)	CCGGGACAGATGAGTTCCCATACTACTCGAGTAGTATGGGAACTCATCTGTCTTTTT	GACAGATGAGTTCCCATACTA	SLC6A7
TRCN0000008747	TRC human shRNA (Lenti)	CCGGGCAGTAAACTAAGGGTGTCAACTCGAGTTGACACCCTTAGTTTACTGCTTTTT	GCAGTAAACTAAGGGTGTCAA	HSP90AB1
TRCN0000008749	TRC human shRNA (Lenti)	CCGGCGCATGATCAAGCTAGGTCTACTCGAGTAGACCTAGCTTGATCATGCGTTTTT	CGCATGATCAAGCTAGGTCTA	HSP90AB1
TRCN0000008750	TRC human shRNA (Lenti)	CCGGCCAACTCATGTCCCTCATCATCTCGAGATGATGAGGGACATGAGTTGGTTTTT	CCAACTCATGTCCCTCATCAT	HSP90AB1
TRCN0000011508	TRC human shRNA (Lenti)	CCGGCCCTGCCTATATCTATGAAATCTCGAGATTTCATAGATATAGGCAGGGTTTTT	CCCTGCCTATATCTATGAAAT	TAAR8
TRCN0000011509	TRC human shRNA (Lenti)	CCGGCGGTACTAGCATTTGTTATTTCTCGAGAAATAACAAATGCTAGTACCGTTTTT	CGGTACTAGCATTTGTTATTT	TAAR8
TRCN0000011510	TRC human shRNA (Lenti)	CCGGGCTTTGCTATGAGGATGTGAACTCGAGTTCACATCCTCATAGCAAAGCTTTTT	GCTTTGCTATGAGGATGTGAA	TAAR8
TRCN0000011511	TRC human shRNA (Lenti)	CCGGCTTGTATTGAAACTCCCTATTCTCGAGAATAGGGAGTTTCAATACAAGTTTTT	CTTGTATTGAAACTCCCTATT	TAAR8
TRCN0000011512	TRC human shRNA (Lenti)	CCGGGTGGCTGTCAAATTATTGTAACTCGAGTTACAATAATTTGACAGCCACTTTTT	GTGGCTGTCAAATTATTGTAA	TAAR8
TRCN0000009141	TRC human shRNA (Lenti)	CCGGGCCAAATAAAGTCAATCACTTCTCGAGAAGTGATTGACTTTATTTGGCTTTTT	GCCAAATAAAGTCAATCACTT	OR5P3
TRCN0000009142	TRC human shRNA (Lenti)	CCGGGCTTGCTTGTTCCCATGATTTCTCGAGAAATCATGGGAACAAGCAAGCTTTTT	GCTTGCTTGTTCCCATGATTT	OR5P3
TRCN0000009143	TRC human shRNA (Lenti)	CCGGTGTCACCTTAATGGGTAATATCTCGAGATATTACCCATTAAGGTGACATTTTT	TGTCACCTTAATGGGTAATAT	OR5P3
TRCN0000009144	TRC human shRNA (Lenti)	CCGGCTGCTTATTAAGACTGTCCTTCTCGAGAAGGACAGTCTTAATAAGCAGTTTTT	CTGCTTATTAAGACTGTCCTT	OR5P3
TRCN0000009145	TRC human shRNA (Lenti)	CCGGCCACTGCTTTATTCAACCAAACTCGAGTTTGGTTGAATAAAGCAGTGGTTTTT	CCACTGCTTTATTCAACCAAA	OR5P2
TRCN0000009146	TRC human shRNA (Lenti)	CCGGCCTATACTACTTCCTTCTATTCTCGAGAATAGAAGGAAGTAGTATAGGTTTTT	CCTATACTACTTCCTTCTATT	OR5P2
TRCN0000009147	TRC human shRNA (Lenti)	CCGGCCTATCTGGTAATCTCAGCATCTCGAGATGCTGAGATTACCAGATAGGTTTTT	CCTATCTGGTAATCTCAGCAT	OR5P2
TRCN0000009148	TRC human shRNA (Lenti)	CCGGCCTTACTTGAACTCTCCTGTTCTCGAGAACAGGAGAGTTCAAGTAAGGTTTTT	CCTTACTTGAACTCTCCTGTT	OR5P2
TRCN0000009149	TRC human shRNA (Lenti)	CCGGCCAGCTACTCTTAGTAGTTTACTCGAGTAAACTACTAAGAGTAGCTGGTTTTT	CCAGCTACTCTTAGTAGTTTA	OR5P2
TRCN0000011742	TRC human shRNA (Lenti)	CCGGCAGGCTCCTAAAGAGACATTTCTCGAGAAATGTCTCTTTAGGAGCCTGTTTTT	CAGGCTCCTAAAGAGACATTT	MC1R
TRCN0000011743	TRC human shRNA (Lenti)	CCGGCGTGGTCTTCTTCCTGGCTATCTCGAGATAGCCAGGAAGAAGACCACGTTTTT	CGTGGTCTTCTTCCTGGCTAT	MC1R, TUBB3
TRCN0000011744	TRC human shRNA (Lenti)	CCGGCTTCAAGAACTTCAACCTCTTCTCGAGAAGAGGTTGAAGTTCTTGAAGTTTTT	CTTCAAGAACTTCAACCTCTT	MC1R, TUBB3
TRCN0000009310	TRC human shRNA (Lenti)	CCGGCTGCTCATTGTCCTAGCCATTCTCGAGAATGGCTAGGACAATGAGCAGTTTTT	CTGCTCATTGTCCTAGCCATT	OR1A1
TRCN0000009311	TRC human shRNA (Lenti)	CCGGCCTCACGGTTGTCTCTTTGTACTCGAGTACAAAGAGACAACCGTGAGGTTTTT	CCTCACGGTTGTCTCTTTGTA	OR1A1
TRCN0000009312	TRC human shRNA (Lenti)	CCGGCTTGGGTAACACAGACAGCTACTCGAGTAGCTGTCTGTGTTACCCAAGTTTTT	CTTGGGTAACACAGACAGCTA	OR1A1
TRCN0000009313	TRC human shRNA (Lenti)	CCGGGCCAACTTCTACTGTGACATTCTCGAGAATGTCACAGTAGAAGTTGGCTTTTT	GCCAACTTCTACTGTGACATT	OR1A1
TRCN0000009314	TRC human shRNA (Lenti)	CCGGCGGTCTTGTATCTGGCTTATTCTCGAGAATAAGCCAGATACAAGACCGTTTTT	CGGTCTTGTATCTGGCTTATT	OR1A1
TRCN0000009315	TRC human shRNA (Lenti)	CCGGGCTGCCCACTTCATTACACAACTCGAGTTGTGTAATGAAGTGGGCAGCTTTTT	GCTGCCCACTTCATTACACAA	OR1A2
TRCN0000009316	TRC human shRNA (Lenti)	CCGGGTCTCCTATGTTCAGGTCTTTCTCGAGAAAGACCTGAACATAGGAGACTTTTT	GTCTCCTATGTTCAGGTCTTT	OR1A2
TRCN0000009317	TRC human shRNA (Lenti)	CCGGCTAGTCAGCAAGAACAGAATACTCGAGTATTCTGTTCTTGCTGACTAGTTTTT	CTAGTCAGCAAGAACAGAATA	OR1A2
TRCN0000009318	TRC human shRNA (Lenti)	CCGGGCCAATTTCTACTGTGACATTCTCGAGAATGTCACAGTAGAAATTGGCTTTTT	GCCAATTTCTACTGTGACATT	OR1A2
TRCN0000009319	TRC human shRNA (Lenti)	CCGGCAAGAGTCTATTCAAAGCCTTCTCGAGAAGGCTTTGAATAGACTCTTGTTTTT	CAAGAGTCTATTCAAAGCCTT	OR1A2
TRCN0000009325	TRC human shRNA (Lenti)	CCGGCGTGACCATTCCCAAGTTGTTCTCGAGAACAACTTGGGAATGGTCACGTTTTT	CGTGACCATTCCCAAGTTGTT	OR1E1
TRCN0000009326	TRC human shRNA (Lenti)	CCGGCACTGTTCTATGGAACCGTTACTCGAGTAACGGTTCCATAGAACAGTGTTTTT	CACTGTTCTATGGAACCGTTA	OR1E1
TRCN0000009327	TRC human shRNA (Lenti)	CCGGCCTTGGGTCCTATGCAAGAATCTCGAGATTCTTGCATAGGACCCAAGGTTTTT	CCTTGGGTCCTATGCAAGAAT	OR1E1, OR1E2
TRCN0000009328	TRC human shRNA (Lenti)	CCGGCCACACGCCTATGTATTTGTTCTCGAGAACAAATACATAGGCGTGTGGTTTTT	CCACACGCCTATGTATTTGTT	OR1E1
TRCN0000009329	TRC human shRNA (Lenti)	CCGGCATGCCATGTTACACACTTTACTCGAGTAAAGTGTGTAACATGGCATGTTTTT	CATGCCATGTTACACACTTTA	OR1E1, OR1E2
TRCN0000009330	TRC human shRNA (Lenti)	CCGGCTCAGTCACAATGCCCAAATTCTCGAGAATTTGGGCATTGTGACTGAGTTTTT	CTCAGTCACAATGCCCAAATT	OR1E2
TRCN0000009331	TRC human shRNA (Lenti)	CCGGCGAGTTAATGAATGGGTGATACTCGAGTATCACCCATTCATTAACTCGTTTTT	CGAGTTAATGAATGGGTGATA	OR1E1, OR1E2
TRCN0000009332	TRC human shRNA (Lenti)	CCGGCCGTTATTGGTCTCTACTTATCTCGAGATAAGTAGAGACCAATAACGGTTTTT	CCGTTATTGGTCTCTACTTAT	OR1E1, OR1E2
TRCN0000009360	TRC human shRNA (Lenti)	CCGGGCCCATGTGCAGAAACAAGTTCTCGAGAACTTGTTTCTGCACATGGGCTTTTT	GCCCATGTGCAGAAACAAGTT	OR2F1
TRCN0000009361	TRC human shRNA (Lenti)	CCGGCAGAACATAAAGCCATCCCATCTCGAGATGGGATGGCTTTATGTTCTGTTTTT	CAGAACATAAAGCCATCCCAT	OR2F1, OR2F2
TRCN0000009362	TRC human shRNA (Lenti)	CCGGGTCTAGCATTGTTCTTCTGATCTCGAGATCAGAAGAACAATGCTAGACTTTTT	GTCTAGCATTGTTCTTCTGAT	OR2F1, OR2F2
TRCN0000009363	TRC human shRNA (Lenti)	CCGGAGAAGGAAGAAAGAAAGCTTTCTCGAGAAAGCTTTCTTTCTTCCTTCTTTTTT	AGAAGGAAGAAAGAAAGCTTT	OR2F1
TRCN0000009372	TRC human shRNA (Lenti)	CCGGGCTGGTTGCATGGTTCAACTTCTCGAGAAGTTGAACCATGCAACCAGCTTTTT	GCTGGTTGCATGGTTCAACTT	OR2J2
TRCN0000009373	TRC human shRNA (Lenti)	CCGGGCCCATCTTATGGTTGTATCTCTCGAGAGATACAACCATAAGATGGGCTTTTT	GCCCATCTTATGGTTGTATCT	OR2J2
TRCN0000009374	TRC human shRNA (Lenti)	CCGGGTTCCAGCACTTCTGCGTTTACTCGAGTAAACGCAGAAGTGCTGGAACTTTTT	GTTCCAGCACTTCTGCGTTTA	OR2J2
TRCN0000009375	TRC human shRNA (Lenti)	CCGGCTTTGTGGTTATCTTGATCTTCTCGAGAAGATCAAGATAACCACAAAGTTTTT	CTTTGTGGTTATCTTGATCTT	OR2J2
TRCN0000009376	TRC human shRNA (Lenti)	CCGGCCCTCGTTTCTGCCACTTGTTCTCGAGAACAAGTGGCAGAAACGAGGGTTTTT	CCCTCGTTTCTGCCACTTGTT	OR2J2
TRCN0000009382	TRC human shRNA (Lenti)	CCGGCCTCTCATCCTTATTCTTATACTCGAGTATAAGAATAAGGATGAGAGGTTTTT	CCTCTCATCCTTATTCTTATA	OR2W1
TRCN0000009383	TRC human shRNA (Lenti)	CCGGGTCGCCATCTTCTACTTAATTCTCGAGAATTAAGTAGAAGATGGCGACTTTTT	GTCGCCATCTTCTACTTAATT	OR2W1
TRCN0000009384	TRC human shRNA (Lenti)	CCGGGAAACAACATTCTGGATCATTCTCGAGAATGATCCAGAATGTTGTTTCTTTTT	GAAACAACATTCTGGATCATT	OR2W1
TRCN0000009385	TRC human shRNA (Lenti)	CCGGGTCTATGTTCTATGGAACTATCTCGAGATAGTTCCATAGAACATAGACTTTTT	GTCTATGTTCTATGGAACTAT	OR2W1
TRCN0000009386	TRC human shRNA (Lenti)	CCGGGTATCATCCAACTCTATGTTTCTCGAGAAACATAGAGTTGGATGATACTTTTT	GTATCATCCAACTCTATGTTT	OR2W1
TRCN0000009387	TRC human shRNA (Lenti)	CCGGCCATATTCTATGGTTCAGGTACTCGAGTACCTGAACCATAGAATATGGTTTTT	CCATATTCTATGGTTCAGGTA	OR3A1
TRCN0000009388	TRC human shRNA (Lenti)	CCGGGCTCTCATTGTCATCTCCTATCTCGAGATAGGAGATGACAATGAGAGCTTTTT	GCTCTCATTGTCATCTCCTAT	OR3A1
TRCN0000009389	TRC human shRNA (Lenti)	CCGGCAGCGTCACTGTTCCATCAATCTCGAGATTGATGGAACAGTGACGCTGTTTTT	CAGCGTCACTGTTCCATCAAT	OR3A1
TRCN0000009390	TRC human shRNA (Lenti)	CCGGGACTGGGTTCAACCAAGCTTTCTCGAGAAAGCTTGGTTGAACCCAGTCTTTTT	GACTGGGTTCAACCAAGCTTT	OR3A1
TRCN0000009391	TRC human shRNA (Lenti)	CCGGGCCAGTTGTCTTTGTGCTCTTCTCGAGAAGAGCACAAAGACAACTGGCTTTTT	GCCAGTTGTCTTTGTGCTCTT	OR3A1
TRCN0000009431	TRC human shRNA (Lenti)	CCGGGCTATTAAACTTGGGATCAATCTCGAGATTGATCCCAAGTTTAATAGCTTTTT	GCTATTAAACTTGGGATCAAT	OR6A2
TRCN0000009432	TRC human shRNA (Lenti)	CCGGGCTGACTGAGAACACACTCATCTCGAGATGAGTGTGTTCTCAGTCAGCTTTTT	GCTGACTGAGAACACACTCAT	OR6A2
TRCN0000009433	TRC human shRNA (Lenti)	CCGGCCACTACAGGTACTATTGTTTCTCGAGAAACAATAGTACCTGTAGTGGTTTTT	CCACTACAGGTACTATTGTTT	OR6A2
TRCN0000009434	TRC human shRNA (Lenti)	CCGGCCCAAGAAAGCTAGCAGAAATCTCGAGATTTCTGCTAGCTTTCTTGGGTTTTT	CCCAAGAAAGCTAGCAGAAAT	OR6A2
TRCN0000009466	TRC human shRNA (Lenti)	CCGGGCCAGAATTGTCAACCAATTTCTCGAGAAATTGGTTGACAATTCTGGCTTTTT	GCCAGAATTGTCAACCAATTT	P2RY10
TRCN0000009467	TRC human shRNA (Lenti)	CCGGCGCACTGTATTTCCACCCTTTCTCGAGAAAGGGTGGAAATACAGTGCGTTTTT	CGCACTGTATTTCCACCCTTT	P2RY10
TRCN0000011796	TRC human shRNA (Lenti)	CCGGGCAAGGAGAGTGGTTCATCAACTCGAGTTGATGAACCACTCTCCTTGCTTTTT	GCAAGGAGAGTGGTTCATCAA	P2RY10
TRCN0000009468	TRC human shRNA (Lenti)	CCGGCCCTCTATGCAACCACCTATACTCGAGTATAGGTGGTTGCATAGAGGGTTTTT	CCCTCTATGCAACCACCTATA	P2RY10
TRCN0000009469	TRC human shRNA (Lenti)	CCGGCCTGAGAAGCACAGACTTAAACTCGAGTTTAAGTCTGTGCTTCTCAGGTTTTT	CCTGAGAAGCACAGACTTAAA	P2RY10
TRCN0000013338	TRC human shRNA (Lenti)	CCGGCCCACAACAAATCTAGCTCTACTCGAGTAGAGCTAGATTTGTTGTGGGTTTTT	CCCACAACAAATCTAGCTCTA	BAZ1B
TRCN0000013339	TRC human shRNA (Lenti)	CCGGGCCCTCTATGAAGTACCAGATCTCGAGATCTGGTACTTCATAGAGGGCTTTTT	GCCCTCTATGAAGTACCAGAT	BAZ1B
TRCN0000013340	TRC human shRNA (Lenti)	CCGGCGATACTTTATACGGCATAATCTCGAGATTATGCCGTATAAAGTATCGTTTTT	CGATACTTTATACGGCATAAT	BAZ1B
TRCN0000013341	TRC human shRNA (Lenti)	CCGGGCAGATGACTTTGTTGGATATCTCGAGATATCCAACAAAGTCATCTGCTTTTT	GCAGATGACTTTGTTGGATAT	BAZ1B
TRCN0000013342	TRC human shRNA (Lenti)	CCGGCGGGAAATCCAGGAAAGAGAACTCGAGTTCTCTTTCCTGGATTTCCCGTTTTT	CGGGAAATCCAGGAAAGAGAA	BAZ1B
TRCN0000013429	TRC human shRNA (Lenti)	CCGGCCATTGGAGTATTGCAGCAATCTCGAGATTGCTGCAATACTCCAATGGTTTTT	CCATTGGAGTATTGCAGCAAT	MED21
TRCN0000013430	TRC human shRNA (Lenti)	CCGGCCAGTCTCTTCCAGACTCATACTCGAGTATGAGTCTGGAAGAGACTGGTTTTT	CCAGTCTCTTCCAGACTCATA	MED21
TRCN0000013431	TRC human shRNA (Lenti)	CCGGGCTAGCTTGTATAAGCTAGAACTCGAGTTCTAGCTTATACAAGCTAGCTTTTT	GCTAGCTTGTATAAGCTAGAA	MED21
TRCN0000013432	TRC human shRNA (Lenti)	CCGGGCTAACCCTACAGAAGAGTATCTCGAGATACTCTTCTGTAGGGTTAGCTTTTT	GCTAACCCTACAGAAGAGTAT	MED21
TRCN0000013678	TRC human shRNA (Lenti)	CCGGGCTGCTTGTAAGTATAACAATCTCGAGATTGTTATACTTACAAGCAGCTTTTT	GCTGCTTGTAAGTATAACAAT	CCNT2
TRCN0000013679	TRC human shRNA (Lenti)	CCGGCCAGGAATAATTCCTCAGAAACTCGAGTTTCTGAGGAATTATTCCTGGTTTTT	CCAGGAATAATTCCTCAGAAA	CCNT2
TRCN0000013680	TRC human shRNA (Lenti)	CCGGGCAAACATTCAAGCCCACATACTCGAGTATGTGGGCTTGAATGTTTGCTTTTT	GCAAACATTCAAGCCCACATA	CCNT2
TRCN0000013681	TRC human shRNA (Lenti)	CCGGCCAGTTAGTAAGAGCAAGCAACTCGAGTTGCTTGCTCTTACTAACTGGTTTTT	CCAGTTAGTAAGAGCAAGCAA	CCNT2
TRCN0000013682	TRC human shRNA (Lenti)	CCGGGCACCATTCTTTCACCAAATTCTCGAGAATTTGGTGAAAGAATGGTGCTTTTT	GCACCATTCTTTCACCAAATT	CCNT2
TRCN0000013703	TRC human shRNA (Lenti)	CCGGGCAGGGATGTCAACGTCAATACTCGAGTATTGACGTTGACATCCCTGCTTTTT	GCAGGGATGTCAACGTCAATA	FOXN3
TRCN0000013704	TRC human shRNA (Lenti)	CCGGCCGGTCCTGTTTGAATAACATCTCGAGATGTTATTCAAACAGGACCGGTTTTT	CCGGTCCTGTTTGAATAACAT	FOXN3
TRCN0000013705	TRC human shRNA (Lenti)	CCGGCCCTGAGATACAAGCAGGTTTCTCGAGAAACCTGCTTGTATCTCAGGGTTTTT	CCCTGAGATACAAGCAGGTTT	FOXN3
TRCN0000013706	TRC human shRNA (Lenti)	CCGGCCACTATGAGTTTGCCACCAACTCGAGTTGGTGGCAAACTCATAGTGGTTTTT	CCACTATGAGTTTGCCACCAA	FOXN3
TRCN0000013707	TRC human shRNA (Lenti)	CCGGCAACTGGATCTTGGAACATTTCTCGAGAAATGTTCCAAGATCCAGTTGTTTTT	CAACTGGATCTTGGAACATTT	FOXN3
TRCN0000013716	TRC human shRNA (Lenti)	CCGGGCAGCTAACGAAGATCCTGATCTCGAGATCAGGATCTTCGTTAGCTGCTTTTT	GCAGCTAACGAAGATCCTGAT	ATF2
TRCN0000013717	TRC human shRNA (Lenti)	CCGGGCTCATAAAGATTGCCCTGTACTCGAGTACAGGGCAATCTTTATGAGCTTTTT	GCTCATAAAGATTGCCCTGTA	ATF2
TRCN0000013742	TRC human shRNA (Lenti)	CCGGCCACGCCAGTGACCAGTTGTACTCGAGTACAACTGGTCACTGGCGTGGTTTTT	CCACGCCAGTGACCAGTTGTA	CTBP1
TRCN0000013821	TRC human shRNA (Lenti)	CCGGAGAGTGTATGACATCACCAATCTCGAGATTGGTGATGTCATACACTCTTTTTT	AGAGTGTATGACATCACCAAT	E2F6
TRCN0000013822	TRC human shRNA (Lenti)	CCGGCGATGTCTATTTGTGTGAAGTCTCGAGACTTCACACAAATAGACATCGTTTTT	CGATGTCTATTTGTGTGAAGT	E2F6
TRCN0000013838	TRC human shRNA (Lenti)	CCGGCGTAGCAATATCTGCTCCTTTCTCGAGAAAGGAGCAGATATTGCTACGTTTTT	CGTAGCAATATCTGCTCCTTT	EGR2
TRCN0000013839	TRC human shRNA (Lenti)	CCGGCCCAGACTATCCTGGATTCTTCTCGAGAAGAATCCAGGATAGTCTGGGTTTTT	CCCAGACTATCCTGGATTCTT	EGR2
TRCN0000013840	TRC human shRNA (Lenti)	CCGGCTCTCTACAATCCGTAACTTTCTCGAGAAAGTTACGGATTGTAGAGAGTTTTT	CTCTCTACAATCCGTAACTTT	EGR2
TRCN0000013841	TRC human shRNA (Lenti)	CCGGCTTCACTTACATGGGCAAGTTCTCGAGAACTTGCCCATGTAAGTGAAGTTTTT	CTTCACTTACATGGGCAAGTT	EGR2
TRCN0000013842	TRC human shRNA (Lenti)	CCGGCCCAGTAACTCTCAGTGGTTTCTCGAGAAACCACTGAGAGTTACTGGGTTTTT	CCCAGTAACTCTCAGTGGTTT	EGR2
TRCN0000013966	TRC human shRNA (Lenti)	CCGGGCCGCACCATAGCCAGGGCTTCTCGAGAAGCCCTGGCTATGGTGCGGCTTTTT	GCCGCACCATAGCCAGGGCTT	FOXC1
TRCN0000013967	TRC human shRNA (Lenti)	CCGGACATCAAGACCGAGAACGGTACTCGAGTACCGTTCTCGGTCTTGATGTTTTTT	ACATCAAGACCGAGAACGGTA	FOXC1
TRCN0000013978	TRC human shRNA (Lenti)	CCGGCTGCCTGGACATGTTTGAGAACTCGAGTTCTCAAACATGTCCAGGCAGTTTTT	CTGCCTGGACATGTTTGAGAA	FOXL1
TRCN0000013979	TRC human shRNA (Lenti)	CCGGCCCATGCTGTATCTGTACGGTCTCGAGACCGTACAGATACAGCATGGGTTTTT	CCCATGCTGTATCTGTACGGT	FOXL1
TRCN0000013980	TRC human shRNA (Lenti)	CCGGCTCTCCGAAGAGCTCCGACAACTCGAGTTGTCGGAGCTCTTCGGAGAGTTTTT	CTCTCCGAAGAGCTCCGACAA	FOXL1
TRCN0000013981	TRC human shRNA (Lenti)	CCGGCCAAGAGCTTCAGCATAGACACTCGAGTGTCTATGCTGAAGCTCTTGGTTTTT	CCAAGAGCTTCAGCATAGACA	FOXL1
TRCN0000014008	TRC human shRNA (Lenti)	CCGGGCTGTGTTACAAGAACGTGAACTCGAGTTCACGTTCTTGTAACACAGCTTTTT	GCTGTGTTACAAGAACGTGAA	TAAR9
TRCN0000014009	TRC human shRNA (Lenti)	CCGGCCTCCTTATGTTTATGAGATTCTCGAGAATCTCATAAACATAAGGAGGTTTTT	CCTCCTTATGTTTATGAGATT	TAAR9
TRCN0000014010	TRC human shRNA (Lenti)	CCGGGCTGTATCTCTGTTGATAGATCTCGAGATCTATCAACAGAGATACAGCTTTTT	GCTGTATCTCTGTTGATAGAT	TAAR9
TRCN0000014011	TRC human shRNA (Lenti)	CCGGCGTGAACGAATCCTGCATTAACTCGAGTTAATGCAGGATTCGTTCACGTTTTT	CGTGAACGAATCCTGCATTAA	TAAR9
TRCN0000014012	TRC human shRNA (Lenti)	CCGGCCATGGTGTTTATATACAGTACTCGAGTACTGTATATAAACACCATGGTTTTT	CCATGGTGTTTATATACAGTA	TAAR9
TRCN0000014033	TRC human shRNA (Lenti)	CCGGGCTACAATCTTCAGCATCTTTCTCGAGAAAGATGCTGAAGATTGTAGCTTTTT	GCTACAATCTTCAGCATCTTT	TAS2R13
TRCN0000014034	TRC human shRNA (Lenti)	CCGGGCTAGTTTCTTTCTATGTGTTCTCGAGAACACATAGAAAGAAACTAGCTTTTT	GCTAGTTTCTTTCTATGTGTT	TAS2R13
TRCN0000014035	TRC human shRNA (Lenti)	CCGGCGGTCAAATTCACTATGACTACTCGAGTAGTCATAGTGAATTTGACCGTTTTT	CGGTCAAATTCACTATGACTA	TAS2R13
TRCN0000014036	TRC human shRNA (Lenti)	CCGGGCAGAATTCATAATTGGGAATCTCGAGATTCCCAATTATGAATTCTGCTTTTT	GCAGAATTCATAATTGGGAAT	TAS2R13
TRCN0000014037	TRC human shRNA (Lenti)	CCGGCAGTCGATAAACTCCTCATTACTCGAGTAATGAGGAGTTTATCGACTGTTTTT	CAGTCGATAAACTCCTCATTA	TAS2R13
TRCN0000014058	TRC human shRNA (Lenti)	CCGGGCCATTTCTCATCACCTTAATCTCGAGATTAAGGTGATGAGAAATGGCTTTTT	GCCATTTCTCATCACCTTAAT	TAS2R39
TRCN0000014059	TRC human shRNA (Lenti)	CCGGGCTATCAGCTACTTTCTCATTCTCGAGAATGAGAAAGTAGCTGATAGCTTTTT	GCTATCAGCTACTTTCTCATT	TAS2R39
TRCN0000014061	TRC human shRNA (Lenti)	CCGGCCTGTCCAACATGTTTGACATCTCGAGATGTCAAACATGTTGGACAGGTTTTT	CCTGTCCAACATGTTTGACAT	TAS2R39
TRCN0000014062	TRC human shRNA (Lenti)	CCGGGTATCCAGAATAGCTCTCCAACTCGAGTTGGAGAGCTATTCTGGATACTTTTT	GTATCCAGAATAGCTCTCCAA	TAS2R39
TRCN0000014109	TRC human shRNA (Lenti)	CCGGACCTTTCAAATACAACGGTAACTCGAGTTACCGTTGTATTTGAAAGGTTTTTT	ACCTTTCAAATACAACGGTAA	TAS2R46
TRCN0000014110	TRC human shRNA (Lenti)	CCGGCCATTCTAATAGTGGTTACATCTCGAGATGTAACCACTATTAGAATGGTTTTT	CCATTCTAATAGTGGTTACAT	TAS2R46
TRCN0000014111	TRC human shRNA (Lenti)	CCGGGCTTACAATGTCTGGGCAGTACTCGAGTACTGCCCAGACATTGTAAGCTTTTT	GCTTACAATGTCTGGGCAGTA	TAS2R46
TRCN0000014112	TRC human shRNA (Lenti)	CCGGCCTCTTGTTATGTGCCATTTACTCGAGTAAATGGCACATAACAAGAGGTTTTT	CCTCTTGTTATGTGCCATTTA	TAS2R43, TAS2R45, TAS2R46
TRCN0000014148	TRC human shRNA (Lenti)	CCGGCCTCTTTATTGCCTACTATTTCTCGAGAAATAGTAGGCAATAAAGAGGTTTTT	CCTCTTTATTGCCTACTATTT	TAS2R7
TRCN0000014149	TRC human shRNA (Lenti)	CCGGCCACTGGTAAAGAAATGAGAACTCGAGTTCTCATTTCTTTACCAGTGGTTTTT	CCACTGGTAAAGAAATGAGAA	TAS2R7
TRCN0000014150	TRC human shRNA (Lenti)	CCGGCGTGGTTCTCTCTGTGTTTATCTCGAGATAAACACAGAGAGAACCACGTTTTT	CGTGGTTCTCTCTGTGTTTAT	TAS2R7
TRCN0000014151	TRC human shRNA (Lenti)	CCGGGCGGAGACATATCAGGCGAATCTCGAGATTCGCCTGATATGTCTCCGCTTTTT	GCGGAGACATATCAGGCGAAT	TAS2R7
TRCN0000014152	TRC human shRNA (Lenti)	CCGGCCATATCCAGAATTTGTCTATCTCGAGATAGACAAATTCTGGATATGGTTTTT	CCATATCCAGAATTTGTCTAT	TAS2R7
TRCN0000014273	TRC human shRNA (Lenti)	CCGGCCCATGTATGTGACTGGCAAACTCGAGTTTGCCAGTCACATACATGGGTTTTT	CCCATGTATGTGACTGGCAAA	LOC653753, VN1R4
TRCN0000014274	TRC human shRNA (Lenti)	CCGGGCACCTGATTGTAGCCAACTTCTCGAGAAGTTGGCTACAATCAGGTGCTTTTT	GCACCTGATTGTAGCCAACTT	LOC653753, VN1R4
TRCN0000014275	TRC human shRNA (Lenti)	CCGGCGTGTGCATGTTGGTAAACATCTCGAGATGTTTACCAACATGCACACGTTTTT	CGTGTGCATGTTGGTAAACAT	LOC653753, VN1R4
TRCN0000014276	TRC human shRNA (Lenti)	CCGGCAGCACATTGATAGGAGCGATCTCGAGATCGCTCCTATCAATGTGCTGTTTTT	CAGCACATTGATAGGAGCGAT	LOC653753, VN1R4
TRCN0000014277	TRC human shRNA (Lenti)	CCGGGTCCACAGATTTGATTGTTAACTCGAGTTAACAATCAAATCTGTGGACTTTTT	GTCCACAGATTTGATTGTTAA	LOC653753, VN1R4
TRCN0000014581	TRC human shRNA (Lenti)	CCGGGCCATGTGATGGCAAAGCATTCTCGAGAATGCTTTGCCATCACATGGCTTTTT	GCCATGTGATGGCAAAGCATT	ILF3
TRCN0000014582	TRC human shRNA (Lenti)	CCGGCCAGAGGACGACAGTAAAGAACTCGAGTTCTTTACTGTCGTCCTCTGGTTTTT	CCAGAGGACGACAGTAAAGAA	ILF3
TRCN0000014986	TRC human shRNA (Lenti)	CCGGCATCACTAACACAGGAGAGATCTCGAGATCTCTCCTGTGTTAGTGATGTTTTT	CATCACTAACACAGGAGAGAT	NFYC
TRCN0000014988	TRC human shRNA (Lenti)	CCGGGCATGATTGTATATGGAACAACTCGAGTTGTTCCATATACAATCATGCTTTTT	GCATGATTGTATATGGAACAA	RLF
TRCN0000014989	TRC human shRNA (Lenti)	CCGGCCCGTGTGTTTAAGCAATTTACTCGAGTAAATTGCTTAAACACACGGGTTTTT	CCCGTGTGTTTAAGCAATTTA	RLF
TRCN0000014990	TRC human shRNA (Lenti)	CCGGCCCAGTAGTAACTCTGAGAAACTCGAGTTTCTCAGAGTTACTACTGGGTTTTT	CCCAGTAGTAACTCTGAGAAA	RLF
TRCN0000014991	TRC human shRNA (Lenti)	CCGGGCCTCATTAGAGTTATACAAACTCGAGTTTGTATAACTCTAATGAGGCTTTTT	GCCTCATTAGAGTTATACAAA	RLF
TRCN0000014992	TRC human shRNA (Lenti)	CCGGCCACCTTTAATAGTAGCTGAACTCGAGTTCAGCTACTATTAAAGGTGGTTTTT	CCACCTTTAATAGTAGCTGAA	RLF
TRCN0000015009	TRC human shRNA (Lenti)	CCGGCCGATGGTATCAACTTGAGAACTCGAGTTCTCAAGTTGATACCATCGGTTTTT	CCGATGGTATCAACTTGAGAA	HMBOX1
TRCN0000015010	TRC human shRNA (Lenti)	CCGGGCCTGGCTGTTATGGAAAGTTCTCGAGAACTTTCCATAACAGCCAGGCTTTTT	GCCTGGCTGTTATGGAAAGTT	HMBOX1
TRCN0000015011	TRC human shRNA (Lenti)	CCGGGAGGGAGAATAATGAGCGATTCTCGAGAATCGCTCATTATTCTCCCTCTTTTT	GAGGGAGAATAATGAGCGATT	HMBOX1
TRCN0000015012	TRC human shRNA (Lenti)	CCGGCCTCCCTGAAAGTATATAATTCTCGAGAATTATATACTTTCAGGGAGGTTTTT	CCTCCCTGAAAGTATATAATT	HMBOX1
TRCN0000015037	TRC human shRNA (Lenti)	CCGGCACGAAATCTTCGGAGGACAACTCGAGTTGTCCTCCGAAGATTTCGTGTTTTT	CACGAAATCTTCGGAGGACAA	TCF4
TRCN0000015073	TRC human shRNA (Lenti)	CCGGCAGGCATTAAGGCAAGAGTTACTCGAGTAACTCTTGCCTTAATGCCTGTTTTT	CAGGCATTAAGGCAAGAGTTA	PBXIP1
TRCN0000015074	TRC human shRNA (Lenti)	CCGGGATGATGAAGTAGATGACTTTCTCGAGAAAGTCATCTACTTCATCATCTTTTT	GATGATGAAGTAGATGACTTT	PBXIP1
TRCN0000015075	TRC human shRNA (Lenti)	CCGGGCTGGGCATCTCCCTCAACATCTCGAGATGTTGAGGGAGATGCCCAGCTTTTT	GCTGGGCATCTCCCTCAACAT	PBXIP1
TRCN0000015076	TRC human shRNA (Lenti)	CCGGCCTGACTTTCTTTGGCACAGACTCGAGTCTGTGCCAAAGAAAGTCAGGTTTTT	CCTGACTTTCTTTGGCACAGA	PBXIP1
TRCN0000015077	TRC human shRNA (Lenti)	CCGGGAAAGAATTAGCTGGGACCATCTCGAGATGGTCCCAGCTAATTCTTTCTTTTT	GAAAGAATTAGCTGGGACCAT	PBXIP1
TRCN0000015104	TRC human shRNA (Lenti)	CCGGCCTTACCTAAAGCTACTAGAACTCGAGTTCTAGTAGCTTTAGGTAAGGTTTTT	CCTTACCTAAAGCTACTAGAA	PTTG1
TRCN0000015106	TRC human shRNA (Lenti)	CCGGCCCTTCAATCCTCTAGACTTTCTCGAGAAAGTCTAGAGGATTGAAGGGTTTTT	CCCTTCAATCCTCTAGACTTT	PTTG1
TRCN0000015278	TRC human shRNA (Lenti)	CCGGAGGTCAAGGTTTCTGTCACATCTCGAGATGTGACAGAAACCTTGACCTTTTTT	AGGTCAAGGTTTCTGTCACAT	TGIF2LX
TRCN0000015279	TRC human shRNA (Lenti)	CCGGGCAGATTTCTAACTGGTTTATCTCGAGATAAACCAGTTAGAAATCTGCTTTTT	GCAGATTTCTAACTGGTTTAT	TGIF2LX
TRCN0000015280	TRC human shRNA (Lenti)	CCGGGCTGTCAGAGAAGACCAATTTCTCGAGAAATTGGTCTTCTCTGACAGCTTTTT	GCTGTCAGAGAAGACCAATTT	TGIF2LX, TGIF2LY
TRCN0000015281	TRC human shRNA (Lenti)	CCGGCCTCAATCATGTCGAGAAATACTCGAGTATTTCTCGACATGATTGAGGTTTTT	CCTCAATCATGTCGAGAAATA	TGIF2LX, TGIF2LY
TRCN0000015282	TRC human shRNA (Lenti)	CCGGCGCGACTGGATGTATAAGCATCTCGAGATGCTTATACATCCAGTCGCGTTTTT	CGCGACTGGATGTATAAGCAT	TGIF2LX, TGIF2LY
TRCN0000015543	TRC human shRNA (Lenti)	CCGGGCAAGAAGAAATCCTGGTTAACTCGAGTTAACCAGGATTTCTTCTTGCTTTTT	GCAAGAAGAAATCCTGGTTAA	FOXM1
TRCN0000015544	TRC human shRNA (Lenti)	CCGGGCCCAACAGGAGTCTAATCAACTCGAGTTGATTAGACTCCTGTTGGGCTTTTT	GCCCAACAGGAGTCTAATCAA	FOXM1
TRCN0000015545	TRC human shRNA (Lenti)	CCGGGCACTATCAACAATAGCCTATCTCGAGATAGGCTATTGTTGATAGTGCTTTTT	GCACTATCAACAATAGCCTAT	FOXM1
TRCN0000015546	TRC human shRNA (Lenti)	CCGGGCCAATCGTTCTCTGACAGAACTCGAGTTCTGTCAGAGAACGATTGGCTTTTT	GCCAATCGTTCTCTGACAGAA	FOXM1
TRCN0000015547	TRC human shRNA (Lenti)	CCGGCGCCGGAACATGACCATCAAACTCGAGTTTGATGGTCATGTTCCGGCGTTTTT	CGCCGGAACATGACCATCAAA	FOXM1
TRCN0000015548	TRC human shRNA (Lenti)	CCGGCCATATTTATACAGCAGAGAACTCGAGTTCTCTGCTGTATAAATATGGTTTTT	CCATATTTATACAGCAGAGAA	SMARCA4
TRCN0000015549	TRC human shRNA (Lenti)	CCGGCCCGTGGACTTCAAGAAGATACTCGAGTATCTTCTTGAAGTCCACGGGTTTTT	CCCGTGGACTTCAAGAAGATA	SMARCA4
TRCN0000015550	TRC human shRNA (Lenti)	CCGGGCCAAGCAAGATGTCGATGATCTCGAGATCATCGACATCTTGCTTGGCTTTTT	GCCAAGCAAGATGTCGATGAT	SMARCA4
TRCN0000015551	TRC human shRNA (Lenti)	CCGGCCGAGGTCTGATAGTGAAGAACTCGAGTTCTTCACTATCAGACCTCGGTTTTT	CCGAGGTCTGATAGTGAAGAA	SMARCA4
TRCN0000015552	TRC human shRNA (Lenti)	CCGGCGGCAGACACTGTGATCATTTCTCGAGAAATGATCACAGTGTCTGCCGTTTTT	CGGCAGACACTGTGATCATTT	SMARCA4
TRCN0000015632	TRC human shRNA (Lenti)	CCGGCCTAGCTGTTTATCGACGGAACTCGAGTTCCGTCGATAAACAGCTAGGTTTTT	CCTAGCTGTTTATCGACGGAA	SMARCC1
TRCN0000015668	TRC human shRNA (Lenti)	CCGGGCGGATTTCTAACTGGTTTATCTCGAGATAAACCAGTTAGAAATCCGCTTTTT	GCGGATTTCTAACTGGTTTAT	TGIF2LY
TRCN0000015968	TRC human shRNA (Lenti)	CCGGGCCGTGTGTTTAGAAGCCTAACTCGAGTTAGGCTTCTAAACACACGGCTTTTT	GCCGTGTGTTTAGAAGCCTAA	MEIS1
TRCN0000015969	TRC human shRNA (Lenti)	CCGGCCAGCATCTAACACACCCTTACTCGAGTAAGGGTGTGTTAGATGCTGGTTTTT	CCAGCATCTAACACACCCTTA	MEIS1
TRCN0000015970	TRC human shRNA (Lenti)	CCGGCCTCTGTCAATGACGCTTTAACTCGAGTTAAAGCGTCATTGACAGAGGTTTTT	CCTCTGTCAATGACGCTTTAA	MEIS1
TRCN0000015971	TRC human shRNA (Lenti)	CCGGCGGTATATTAGCTGTTTGAAACTCGAGTTTCAAACAGCTAATATACCGTTTTT	CGGTATATTAGCTGTTTGAAA	MEIS1
TRCN0000015972	TRC human shRNA (Lenti)	CCGGCCCTCTTGGAACAGAGATCATCTCGAGATGATCTCTGTTCCAAGAGGGTTTTT	CCCTCTTGGAACAGAGATCAT	MEIS1
TRCN0000015996	TRC human shRNA (Lenti)	CCGGCCAGACTATTATGAAGTGGTTCTCGAGAACCACTTCATAATAGTCTGGTTTTT	CCAGACTATTATGAAGTGGTT	PBRM1
TRCN0000015997	TRC human shRNA (Lenti)	CCGGGCAGCAAGTTATGCAGGCAAACTCGAGTTTGCCTGCATAACTTGCTGCTTTTT	GCAGCAAGTTATGCAGGCAAA	PBRM1
TRCN0000016143	TRC human shRNA (Lenti)	CCGGCCGAGTCCAAAGTTGTGTTTACTCGAGTAAACACAACTTTGGACTCGGTTTTT	CCGAGTCCAAAGTTGTGTTTA	NFATC2
TRCN0000016144	TRC human shRNA (Lenti)	CCGGCGCCAATAATGTCACCTCGAACTCGAGTTCGAGGTGACATTATTGGCGTTTTT	CGCCAATAATGTCACCTCGAA	NFATC2
TRCN0000016145	TRC human shRNA (Lenti)	CCGGGCACATCATGTACTGCGAGAACTCGAGTTCTCGCAGTACATGATGTGCTTTTT	GCACATCATGTACTGCGAGAA	NFATC2
TRCN0000016146	TRC human shRNA (Lenti)	CCGGCCTCTTCGACTATGAGTATTTCTCGAGAAATACTCATAGTCGAAGAGGTTTTT	CCTCTTCGACTATGAGTATTT	NFATC2
TRCN0000016147	TRC human shRNA (Lenti)	CCGGGTGAACTTCTACGTCATCAATCTCGAGATTGATGACGTAGAAGTTCACTTTTT	GTGAACTTCTACGTCATCAAT	NFATC2
TRCN0000016203	TRC human shRNA (Lenti)	CCGGGCTGGAATACAAGTTGAACAACTCGAGTTGTTCAACTTGTATTCCAGCTTTTT	GCTGGAATACAAGTTGAACAA	RBPJ
TRCN0000016204	TRC human shRNA (Lenti)	CCGGCCCTAACGAATCAAACACAAACTCGAGTTTGTGTTTGATTCGTTAGGGTTTTT	CCCTAACGAATCAAACACAAA	RBPJ
TRCN0000016205	TRC human shRNA (Lenti)	CCGGGCACAGATAAGGCAGAGTATACTCGAGTATACTCTGCCTTATCTGTGCTTTTT	GCACAGATAAGGCAGAGTATA	RBPJ
TRCN0000016206	TRC human shRNA (Lenti)	CCGGGCAGCTAAACTTGGAAGGAAACTCGAGTTTCCTTCCAAGTTTAGCTGCTTTTT	GCAGCTAAACTTGGAAGGAAA	RBPJ
TRCN0000016207	TRC human shRNA (Lenti)	CCGGCCAGACAGTTAGTACCAGATACTCGAGTATCTGGTACTAACTGTCTGGTTTTT	CCAGACAGTTAGTACCAGATA	RBPJ
TRCN0000016393	TRC human shRNA (Lenti)	CCGGCAGCCCTTCAACGACAGTATTCTCGAGAATACTGTCGTTGAAGGGCTGTTTTT	CAGCCCTTCAACGACAGTATT	MEX3D
TRCN0000016394	TRC human shRNA (Lenti)	CCGGCAAGACAAACACCTACATCAACTCGAGTTGATGTAGGTGTTTGTCTTGTTTTT	CAAGACAAACACCTACATCAA	MEX3D
TRCN0000016395	TRC human shRNA (Lenti)	CCGGCGGCTTCGACTTCGACTTCCTCTCGAGAGGAAGTCGAAGTCGAAGCCGTTTTT	CGGCTTCGACTTCGACTTCCT	MEX3D
TRCN0000016396	TRC human shRNA (Lenti)	CCGGGCGCGACAAGGAGCCGGTGTTCTCGAGAACACCGGCTCCTTGTCGCGCTTTTT	GCGCGACAAGGAGCCGGTGTT	MEX3D
TRCN0000016458	TRC human shRNA (Lenti)	CCGGGCAGTGTAGATTATGTGCAATCTCGAGATTGCACATAATCTACACTGCTTTTT	GCAGTGTAGATTATGTGCAAT	MTA3
TRCN0000016459	TRC human shRNA (Lenti)	CCGGGCGGATGCTAACAACTCCAAACTCGAGTTTGGAGTTGTTAGCATCCGCTTTTT	GCGGATGCTAACAACTCCAAA	MTA3
TRCN0000016460	TRC human shRNA (Lenti)	CCGGGCTGAGAGTAAACTGAAACAACTCGAGTTGTTTCAGTTTACTCTCAGCTTTTT	GCTGAGAGTAAACTGAAACAA	MTA3
TRCN0000016461	TRC human shRNA (Lenti)	CCGGCCCTTCTGAATGAGACAGAATCTCGAGATTCTGTCTCATTCAGAAGGGTTTTT	CCCTTCTGAATGAGACAGAAT	MTA3
TRCN0000016462	TRC human shRNA (Lenti)	CCGGGCATGTATCATTGGGTATTTACTCGAGTAAATACCCAATGATACATGCTTTTT	GCATGTATCATTGGGTATTTA	MTA3
TRCN0000016508	TRC human shRNA (Lenti)	CCGGCCGTCACAATTTCCCTCAGAACTCGAGTTCTGAGGGAAATTGTGACGGTTTTT	CCGTCACAATTTCCCTCAGAA	CHD8
TRCN0000016509	TRC human shRNA (Lenti)	CCGGCCTGAATATAAACCACTCCAACTCGAGTTGGAGTGGTTTATATTCAGGTTTTT	CCTGAATATAAACCACTCCAA	CHD8
TRCN0000016510	TRC human shRNA (Lenti)	CCGGGCGGGTACGAATGCTATACTACTCGAGTAGTATAGCATTCGTACCCGCTTTTT	GCGGGTACGAATGCTATACTA	CHD8
TRCN0000016511	TRC human shRNA (Lenti)	CCGGGCTAACTCAGACTCCAGTGAACTCGAGTTCACTGGAGTCTGAGTTAGCTTTTT	GCTAACTCAGACTCCAGTGAA	CHD8
TRCN0000016512	TRC human shRNA (Lenti)	CCGGGCTTGCCATATTATACCTCATCTCGAGATGAGGTATAATATGGCAAGCTTTTT	GCTTGCCATATTATACCTCAT	CHD8
TRCN0000016818	TRC human shRNA (Lenti)	CCGGCGCCACTAACAGAGAAGGATTCTCGAGAATCCTTCTCTGTTAGTGGCGTTTTT	CGCCACTAACAGAGAAGGATT	BPTF
TRCN0000016819	TRC human shRNA (Lenti)	CCGGGCGGCAGCTAATGAAGAAATTCTCGAGAATTTCTTCATTAGCTGCCGCTTTTT	GCGGCAGCTAATGAAGAAATT	BPTF
TRCN0000016820	TRC human shRNA (Lenti)	CCGGCGCCTTATGATGAATCTAAATCTCGAGATTTAGATTCATCATAAGGCGTTTTT	CGCCTTATGATGAATCTAAAT	BPTF
TRCN0000016821	TRC human shRNA (Lenti)	CCGGGCCAGGCAATACTAATGTGAACTCGAGTTCACATTAGTATTGCCTGGCTTTTT	GCCAGGCAATACTAATGTGAA	BPTF
TRCN0000016822	TRC human shRNA (Lenti)	CCGGCCAGTAGAGAACAAGATCAAACTCGAGTTTGATCTTGTTCTCTACTGGTTTTT	CCAGTAGAGAACAAGATCAAA	BPTF
TRCN0000016952	TRC human shRNA (Lenti)	CCGGGCAGCAGATAACCGCAAGATACTCGAGTATCTTGCGGTTATCTGCTGCTTTTT	GCAGCAGATAACCGCAAGATA	ANKRD17
TRCN0000017128	TRC human shRNA (Lenti)	CCGGCCATAGTAACTGACATGATTACTCGAGTAATCATGTCAGTTACTATGGTTTTT	CCATAGTAACTGACATGATTA	LMO2
TRCN0000017129	TRC human shRNA (Lenti)	CCGGGCGGGTGAAAGACAAAGTGTACTCGAGTACACTTTGTCTTTCACCCGCTTTTT	GCGGGTGAAAGACAAAGTGTA	LMO2
TRCN0000017130	TRC human shRNA (Lenti)	CCGGCTAAGATCAATGGGATGATATCTCGAGATATCATCCCATTGATCTTAGTTTTT	CTAAGATCAATGGGATGATAT	LMO2
TRCN0000017131	TRC human shRNA (Lenti)	CCGGAGGTGACAGATACCTCCTCATCTCGAGATGAGGAGGTATCTGTCACCTTTTTT	AGGTGACAGATACCTCCTCAT	LMO2
TRCN0000017132	TRC human shRNA (Lenti)	CCGGGCATCCTGTGACAAGCGGATTCTCGAGAATCCGCTTGTCACAGGATGCTTTTT	GCATCCTGTGACAAGCGGATT	LMO2
TRCN0000017293	TRC human shRNA (Lenti)	CCGGCCATTGGGATTGTGTTTCTATCTCGAGATAGAAACACAATCCCAATGGTTTTT	CCATTGGGATTGTGTTTCTAT	BRF1
TRCN0000017294	TRC human shRNA (Lenti)	CCGGCGGCATCTACAAGGAACACAACTCGAGTTGTGTTCCTTGTAGATGCCGTTTTT	CGGCATCTACAAGGAACACAA	BRF1
TRCN0000017295	TRC human shRNA (Lenti)	CCGGGCTTGAACAAGTCCTGTCAAACTCGAGTTTGACAGGACTTGTTCAAGCTTTTT	GCTTGAACAAGTCCTGTCAAA	BRF1
TRCN0000017296	TRC human shRNA (Lenti)	CCGGCAGGTGAATGTGTACGTGCTTCTCGAGAAGCACGTACACATTCACCTGTTTTT	CAGGTGAATGTGTACGTGCTT	BRF1
TRCN0000017297	TRC human shRNA (Lenti)	CCGGTGCCTGTATATTCCACGCTTTCTCGAGAAAGCGTGGAATATACAGGCATTTTT	TGCCTGTATATTCCACGCTTT	BRF1
TRCN0000017333	TRC human shRNA (Lenti)	CCGGCGGCAACATTAGAAAGTGATTCTCGAGAATCACTTTCTAATGTTGCCGTTTTT	CGGCAACATTAGAAAGTGATT	NFATC1
TRCN0000017335	TRC human shRNA (Lenti)	CCGGCGTCAGTTTCTACGTCTGCAACTCGAGTTGCAGACGTAGAAACTGACGTTTTT	CGTCAGTTTCTACGTCTGCAA	NFATC1
TRCN0000017336	TRC human shRNA (Lenti)	CCGGCATCGAGATAACCTCGTGCTTCTCGAGAAGCACGAGGTTATCTCGATGTTTTT	CATCGAGATAACCTCGTGCTT	NFATC1
TRCN0000017337	TRC human shRNA (Lenti)	CCGGCGGAATCCTGAAACTCAGAAACTCGAGTTTCTGAGTTTCAGGATTCCGTTTTT	CGGAATCCTGAAACTCAGAAA	NFATC1
TRCN0000017338	TRC human shRNA (Lenti)	CCGGCCTTTCTGAATTGCGACGCTTCTCGAGAAGCGTCGCAATTCAGAAAGGTTTTT	CCTTTCTGAATTGCGACGCTT	HEYL
TRCN0000017339	TRC human shRNA (Lenti)	CCGGCGCAGAGGGATCATAGAGAAACTCGAGTTTCTCTATGATCCCTCTGCGTTTTT	CGCAGAGGGATCATAGAGAAA	HEYL
TRCN0000017340	TRC human shRNA (Lenti)	CCGGGCAGTTGACTTCCGGAGCATTCTCGAGAATGCTCCGGAAGTCAACTGCTTTTT	GCAGTTGACTTCCGGAGCATT	HEYL
TRCN0000017341	TRC human shRNA (Lenti)	CCGGCGGTGTCTCCTCTCCTGCTTACTCGAGTAAGCAGGAGAGGAGACACCGTTTTT	CGGTGTCTCCTCTCCTGCTTA	HEYL
TRCN0000017342	TRC human shRNA (Lenti)	CCGGTGGGTCTCTGAAATCACTGAACTCGAGTTCAGTGATTTCAGAGACCCATTTTT	TGGGTCTCTGAAATCACTGAA	HEYL
TRCN0000017428	TRC human shRNA (Lenti)	CCGGGCCGCAAAGACAAGTCTTTAACTCGAGTTAAAGACTTGTCTTTGCGGCTTTTT	GCCGCAAAGACAAGTCTTTAA	E2F8
TRCN0000017429	TRC human shRNA (Lenti)	CCGGGCCCAGAAATCAGTCCAAATACTCGAGTATTTGGACTGATTTCTGGGCTTTTT	GCCCAGAAATCAGTCCAAATA	E2F8
TRCN0000017430	TRC human shRNA (Lenti)	CCGGCGCCGAGCAGATTATGATGATCTCGAGATCATCATAATCTGCTCGGCGTTTTT	CGCCGAGCAGATTATGATGAT	E2F8
TRCN0000017431	TRC human shRNA (Lenti)	CCGGCTGAACTCACTGCTGTTAATTCTCGAGAATTAACAGCAGTGAGTTCAGTTTTT	CTGAACTCACTGCTGTTAATT	E2F8
TRCN0000017432	TRC human shRNA (Lenti)	CCGGCATAAGTTCTTAGCACGATATCTCGAGATATCGTGCTAAGAACTTATGTTTTT	CATAAGTTCTTAGCACGATAT	E2F8
TRCN0000017455	TRC human shRNA (Lenti)	CCGGGCAACAGCAAACTCTCTTGTTCTCGAGAACAAGAGAGTTTGCTGTTGCTTTTT	GCAACAGCAAACTCTCTTGTT	E2F7
TRCN0000017456	TRC human shRNA (Lenti)	CCGGCGGGTGGCTAAGAATCAGTATCTCGAGATACTGATTCTTAGCCACCCGTTTTT	CGGGTGGCTAAGAATCAGTAT	E2F7
TRCN0000017457	TRC human shRNA (Lenti)	CCGGGCTCTGATAAAGAAAGTGCATCTCGAGATGCACTTTCTTTATCAGAGCTTTTT	GCTCTGATAAAGAAAGTGCAT	E2F7
TRCN0000017588	TRC human shRNA (Lenti)	CCGGGCTCTCGTACTGGACAGATTACTCGAGTAATCTGTCCAGTACGAGAGCTTTTT	GCTCTCGTACTGGACAGATTA	IKZF3
TRCN0000017589	TRC human shRNA (Lenti)	CCGGCGAGTGTAACATGTGTGGATACTCGAGTATCCACACATGTTACACTCGTTTTT	CGAGTGTAACATGTGTGGATA	IKZF3
TRCN0000017590	TRC human shRNA (Lenti)	CCGGGCCAATGAAGATGAAGACATACTCGAGTATGTCTTCATCTTCATTGGCTTTTT	GCCAATGAAGATGAAGACATA	IKZF3
TRCN0000017592	TRC human shRNA (Lenti)	CCGGGCCTGAAATCCCTTACAGCTACTCGAGTAGCTGTAAGGGATTTCAGGCTTTTT	GCCTGAAATCCCTTACAGCTA	IKZF3
TRCN0000017933	TRC human shRNA (Lenti)	CCGGGCAGGATTTACGCAGAGTGATCTCGAGATCACTCTGCGTAAATCCTGCTTTTT	GCAGGATTTACGCAGAGTGAT	CDCA7L
TRCN0000017934	TRC human shRNA (Lenti)	CCGGGCACGCTTACAGAATGAGAAACTCGAGTTTCTCATTCTGTAAGCGTGCTTTTT	GCACGCTTACAGAATGAGAAA	CDCA7L
TRCN0000017935	TRC human shRNA (Lenti)	CCGGGCCACAGGAATCCTCATTCATCTCGAGATGAATGAGGATTCCTGTGGCTTTTT	GCCACAGGAATCCTCATTCAT	CDCA7L
TRCN0000017936	TRC human shRNA (Lenti)	CCGGCCCTAAAGAAGTGGCTGACATCTCGAGATGTCAGCCACTTCTTTAGGGTTTTT	CCCTAAAGAAGTGGCTGACAT	CDCA7L
TRCN0000017937	TRC human shRNA (Lenti)	CCGGCCAGTTATTGGCGGAATTGAACTCGAGTTCAATTCCGCCAATAACTGGTTTTT	CCAGTTATTGGCGGAATTGAA	CDCA7L
TRCN0000018113	TRC_2 human shRNA (Lenti)	CCGGCCGGGAAGATAACTCTAGCAACTCGAGTTGCTAGAGTTATCTTCCCGGTTTTT	CCGGGAAGATAACTCTAGCAA	BACH2
TRCN0000018114	TRC_2 human shRNA (Lenti)	CCGGCGCAAATTGGTGTGTGAGAAACTCGAGTTTCTCACACACCAATTTGCGTTTTT	CGCAAATTGGTGTGTGAGAAA	BACH2
TRCN0000018115	TRC_2 human shRNA (Lenti)	CCGGCCAGCTTGCATGTACCAAGAACTCGAGTTCTTGGTACATGCAAGCTGGTTTTT	CCAGCTTGCATGTACCAAGAA	BACH2
TRCN0000018116	TRC_2 human shRNA (Lenti)	CCGGCCTGTAGATCAAATCACAGATCTCGAGATCTGTGATTTGATCTACAGGTTTTT	CCTGTAGATCAAATCACAGAT	BACH2
TRCN0000018117	TRC_2 human shRNA (Lenti)	CCGGGCCCAGGAAAGATTATACCTACTCGAGTAGGTATAATCTTTCCTGGGCTTTTT	GCCCAGGAAAGATTATACCTA	BACH2
TRCN0000018215	TRC human shRNA (Lenti)	CCGGCCAGCTCAAACTTTGAGAGCACTCGAGTGCTCTCAAAGTTTGAGCTGGTTTTT	CCAGCTCAAACTTTGAGAGCA	SOX4
TRCN0000018216	TRC human shRNA (Lenti)	CCGGTGGGCACATCAAGCGACCCATCTCGAGATGGGTCGCTTGATGTGCCCATTTTT	TGGGCACATCAAGCGACCCAT	SOX4
TRCN0000018217	TRC human shRNA (Lenti)	CCGGGAAGAAGGTGAAGCGCGTCTACTCGAGTAGACGCGCTTCACCTTCTTCTTTTT	GAAGAAGGTGAAGCGCGTCTA	SOX4
TRCN0000018850	TRC human shRNA (Lenti)	CCGGCCCTGAATCAACTGTCCCTATCTCGAGATAGGGACAGTTGATTCAGGGTTTTT	CCCTGAATCAACTGTCCCTAT	MDC1
TRCN0000018851	TRC human shRNA (Lenti)	CCGGCGGACCAAACTTAACCAAGAACTCGAGTTCTTGGTTAAGTTTGGTCCGTTTTT	CGGACCAAACTTAACCAAGAA	MDC1
TRCN0000018852	TRC human shRNA (Lenti)	CCGGCCTGCTATATGGAACAGAGATCTCGAGATCTCTGTTCCATATAGCAGGTTTTT	CCTGCTATATGGAACAGAGAT	MDC1
TRCN0000018853	TRC human shRNA (Lenti)	CCGGCCTTCTATCAAGCCAACCGTTCTCGAGAACGGTTGGCTTGATAGAAGGTTTTT	CCTTCTATCAAGCCAACCGTT	MDC1
TRCN0000018854	TRC human shRNA (Lenti)	CCGGCCTCAGTAGTTGCAGATGTAACTCGAGTTACATCTGCAACTACTGAGGTTTTT	CCTCAGTAGTTGCAGATGTAA	MDC1
TRCN0000018859	TRC human shRNA (Lenti)	CCGGCGCTCTTTACTCAGGGAATATCTCGAGATATTCCCTGAGTAAAGAGCGTTTTT	CGCTCTTTACTCAGGGAATAT	RAD17
TRCN0000018863	TRC human shRNA (Lenti)	CCGGGATCTTGGACTTTACAATGAACTCGAGTTCATTGTAAAGTCCAAGATCTTTTT	GATCTTGGACTTTACAATGAA	RPA3
TRCN0000018864	TRC human shRNA (Lenti)	CCGGCCACCATCTTGTGTACATCTTCTCGAGAAGATGTACACAAGATGGTGGTTTTT	CCACCATCTTGTGTACATCTT	RPA3
TRCN0000018869	TRC human shRNA (Lenti)	CCGGCCCTTGTTCAGGACAGTCTTTCTCGAGAAAGACTGTCCTGAACAAGGGTTTTT	CCCTTGTTCAGGACAGTCTTT	TP53BP1
TRCN0000018890	TRC human shRNA (Lenti)	CCGGGACAAGTTTCAGGAGACGCTTCTCGAGAAGCGTCTCCTGAAACTTGTCTTTTT	GACAAGTTTCAGGAGACGCTT	AIRE
TRCN0000018891	TRC human shRNA (Lenti)	CCGGCATGGACACGACTCTTGTCTACTCGAGTAGACAAGAGTCGTGTCCATGTTTTT	CATGGACACGACTCTTGTCTA	AIRE
TRCN0000018892	TRC human shRNA (Lenti)	CCGGGTTCTACACTCCCAGCAAGTTCTCGAGAACTTGCTGGGAGTGTAGAACTTTTT	GTTCTACACTCCCAGCAAGTT	AIRE
TRCN0000018893	TRC human shRNA (Lenti)	CCGGGAGACGCTTCATCTGAAGGAACTCGAGTTCCTTCAGATGAAGCGTCTCTTTTT	GAGACGCTTCATCTGAAGGAA	AIRE
TRCN0000018894	TRC human shRNA (Lenti)	CCGGGCCAAGGATGACACTGCCAGTCTCGAGACTGGCAGTGTCATCCTTGGCTTTTT	GCCAAGGATGACACTGCCAGT	AIRE
TRCN0000018919	TRC human shRNA (Lenti)	CCGGCCATGATGAATCTCCTCCGAACTCGAGTTCGGAGGAGATTCATCATGGTTTTT	CCATGATGAATCTCCTCCGAA	IKBKB
TRCN0000018920	TRC human shRNA (Lenti)	CCGGCTTAGTGTATTCGGACAAGAACTCGAGTTCTTGTCCGAATACACTAAGTTTTT	CTTAGTGTATTCGGACAAGAA	CIC
TRCN0000018921	TRC human shRNA (Lenti)	CCGGCTTTGCTGAGTTGCCTGAGTTCTCGAGAACTCAGGCAACTCAGCAAAGTTTTT	CTTTGCTGAGTTGCCTGAGTT	CIC
TRCN0000018922	TRC human shRNA (Lenti)	CCGGAGATTGGAAGTGGTGCAACAACTCGAGTTGTTGCACCACTTCCAATCTTTTTT	AGATTGGAAGTGGTGCAACAA	CIC
TRCN0000018923	TRC human shRNA (Lenti)	CCGGGTAGCCTTTGGCAAAGGCTATCTCGAGATAGCCTTTGCCAAAGGCTACTTTTT	GTAGCCTTTGGCAAAGGCTAT	CIC
TRCN0000018924	TRC human shRNA (Lenti)	CCGGCCTGGGCTCTTACCGCAAGAACTCGAGTTCTTGCGGTAAGAGCCCAGGTTTTT	CCTGGGCTCTTACCGCAAGAA	CIC
TRCN0000018548	TRC human shRNA (Lenti)	CCGGCCCTGCAAAGAAGGGAGAGAACTCGAGTTCTCTCCCTTCTTTGCAGGGTTTTT	CCCTGCAAAGAAGGGAGAGAA	HMGN2, LOC100190938, LOC645688, LOC646049, LOC648822, LOC653695, LOC729505, LOC730534, TRMT5
TRCN0000018549	TRC human shRNA (Lenti)	CCGGAGGACGAACCACAGAGAAGATCTCGAGATCTTCTCTGTGGTTCGTCCTTTTTT	AGGACGAACCACAGAGAAGAT	HMGN2, LOC729687
TRCN0000018550	TRC human shRNA (Lenti)	CCGGGAGAAGGTACCCAAAGGGAAACTCGAGTTTCCCTTTGGGTACCTTCTCTTTTT	GAGAAGGTACCCAAAGGGAAA	HMGN2, LOC100131183, LOC100134492, LOC645688, LOC646049, LOC649445, LOC653695, LOC729687, LOC730534, TRMT5
TRCN0000018551	TRC human shRNA (Lenti)	CCGGAGGGAGATAAAGCAAAGGTGACTCGAGTCACCTTTGCTTTATCTCCCTTTTTT	AGGGAGATAAAGCAAAGGTGA	HMGN2
TRCN0000018552	TRC human shRNA (Lenti)	CCGGGACCAGGCACAGAAAGCTGAACTCGAGTTCAGCTTTCTGTGCCTGGTCTTTTT	GACCAGGCACAGAAAGCTGAA	HMGN2, LOC100128372, LOC100190938, LOC649445, LOC729505, LOC729687
TRCN0000018949	TRC human shRNA (Lenti)	CCGGCAACTCCAGGAAGGAAACCAACTCGAGTTGGTTTCCTTCCTGGAGTTGTTTTT	CAACTCCAGGAAGGAAACCAA	HMGA1
TRCN0000018950	TRC human shRNA (Lenti)	CCGGCCAGCGAAGTGCCAACACCTACTCGAGTAGGTGTTGGCACTTCGCTGGTTTTT	CCAGCGAAGTGCCAACACCTA	HMGA1
TRCN0000018951	TRC human shRNA (Lenti)	CCGGCCTTGGCCTCCAAGCAGGAAACTCGAGTTTCCTGCTTGGAGGCCAAGGTTTTT	CCTTGGCCTCCAAGCAGGAAA	HMGA1
TRCN0000018952	TRC human shRNA (Lenti)	CCGGGAAGGAGGAAGAGGAGGGCATCTCGAGATGCCCTCCTCTTCCTCCTTCTTTTT	GAAGGAGGAAGAGGAGGGCAT	HMGA1
TRCN0000018953	TRC human shRNA (Lenti)	CCGGCCTCCGAAGGAGCCCAGCGAACTCGAGTTCGCTGGGCTCCTTCGGAGGTTTTT	CCTCCGAAGGAGCCCAGCGAA	HMGA1
TRCN0000019096	TRC human shRNA (Lenti)	CCGGCAACGCAATGTCCAGGAAATTCTCGAGAATTTCCTGGACATTGCGTTGTTTTT	CAACGCAATGTCCAGGAAATT	ARNTL
TRCN0000019097	TRC human shRNA (Lenti)	CCGGGCAGAATGTCATAGGCAAGTTCTCGAGAACTTGCCTATGACATTCTGCTTTTT	GCAGAATGTCATAGGCAAGTT	ARNTL
TRCN0000019098	TRC human shRNA (Lenti)	CCGGGCTCCACTGACTACCAAGAAACTCGAGTTTCTTGGTAGTCAGTGGAGCTTTTT	GCTCCACTGACTACCAAGAAA	ARNTL
TRCN0000019188	TRC human shRNA (Lenti)	CCGGGCTGCTATACTTGGGTACCATCTCGAGATGGTACCCAAGTATAGCAGCTTTTT	GCTGCTATACTTGGGTACCAT	PHF1
TRCN0000019209	TRC human shRNA (Lenti)	CCGGGCCTGACTACTTGCTGAAGTACTCGAGTACTTCAGCAAGTAGTCAGGCTTTTT	GCCTGACTACTTGCTGAAGTA	ELL
TRCN0000019210	TRC human shRNA (Lenti)	CCGGCGCGCCAGACAGGATTCTGTTCTCGAGAACAGAATCCTGTCTGGCGCGTTTTT	CGCGCCAGACAGGATTCTGTT	ELL
TRCN0000019211	TRC human shRNA (Lenti)	CCGGGAGCTACAAGAACGACTTCAACTCGAGTTGAAGTCGTTCTTGTAGCTCTTTTT	GAGCTACAAGAACGACTTCAA	ELL
TRCN0000019212	TRC human shRNA (Lenti)	CCGGCCTGGGCAGCATACAGGACAACTCGAGTTGTCCTGTATGCTGCCCAGGTTTTT	CCTGGGCAGCATACAGGACAA	ELL
TRCN0000019213	TRC human shRNA (Lenti)	CCGGGCAAGAAGGTTCAGTTTCGGACTCGAGTCCGAAACTGAACCTTCTTGCTTTTT	GCAAGAAGGTTCAGTTTCGGA	ELL
TRCN0000019269	TRC human shRNA (Lenti)	CCGGCGAGTCTTCTAAGAGGGACAACTCGAGTTGTCCCTCTTAGAAGACTCGTTTTT	CGAGTCTTCTAAGAGGGACAA	SSRP1
TRCN0000019270	TRC human shRNA (Lenti)	CCGGGCGATGACTCAGGAGAAGAAACTCGAGTTTCTTCTCCTGAGTCATCGCTTTTT	GCGATGACTCAGGAGAAGAAA	SSRP1
TRCN0000019271	TRC human shRNA (Lenti)	CCGGGCATGGCAAGACCTTTGACTACTCGAGTAGTCAAAGGTCTTGCCATGCTTTTT	GCATGGCAAGACCTTTGACTA	SSRP1
TRCN0000019272	TRC human shRNA (Lenti)	CCGGCGCTTCGATGAGATCTCCTTTCTCGAGAAAGGAGATCTCATCGAAGCGTTTTT	CGCTTCGATGAGATCTCCTTT	SSRP1
TRCN0000019273	TRC human shRNA (Lenti)	CCGGGCCATGGACTTAAACTGCTTACTCGAGTAAGCAGTTTAAGTCCATGGCTTTTT	GCCATGGACTTAAACTGCTTA	SSRP1
TRCN0000019274	TRC human shRNA (Lenti)	CCGGGTGACTTGTTATCCTACTATACTCGAGTATAGTAGGATAACAAGTCACTTTTT	GTGACTTGTTATCCTACTATA	ASH2L
TRCN0000019275	TRC human shRNA (Lenti)	CCGGCCGAAGACAATGTTCTCCAAACTCGAGTTTGGAGAACATTGTCTTCGGTTTTT	CCGAAGACAATGTTCTCCAAA	ASH2L
TRCN0000019276	TRC human shRNA (Lenti)	CCGGCCTGCTTGTATGAACGGGTTTCTCGAGAAACCCGTTCATACAAGCAGGTTTTT	CCTGCTTGTATGAACGGGTTT	ASH2L
TRCN0000019277	TRC human shRNA (Lenti)	CCGGCCCGTTTAACAAAGATGGCTACTCGAGTAGCCATCTTTGTTAAACGGGTTTTT	CCCGTTTAACAAAGATGGCTA	ASH2L
TRCN0000019278	TRC human shRNA (Lenti)	CCGGGCTGACACATTTGGCATAGATCTCGAGATCTATGCCAAATGTGTCAGCTTTTT	GCTGACACATTTGGCATAGAT	ASH2L
TRCN0000019308	TRC human shRNA (Lenti)	CCGGGACCATGTACTCGATCAGGATCTCGAGATCCTGATCGAGTACATGGTCTTTTT	GACCATGTACTCGATCAGGAT	STAT5A
TRCN0000019425	TRC_2 human shRNA (Lenti)	CCGGCTCCTTCAAGTTCGAGGACTTCTCGAGAAGTCCTCGAACTTGAAGGAGTTTTT	CTCCTTCAAGTTCGAGGACTT	NR4A1
TRCN0000019426	TRC_2 human shRNA (Lenti)	CCGGGATTGACAGTATCCTGGCCTTCTCGAGAAGGCCAGGATACTGTCAATCTTTTT	GATTGACAGTATCCTGGCCTT	NR4A1
TRCN0000019427	TRC_2 human shRNA (Lenti)	CCGGTGGTGAAGGAAGTTGTCCGAACTCGAGTTCGGACAACTTCCTTCACCATTTTT	TGGTGAAGGAAGTTGTCCGAA	NR4A1
TRCN0000019428	TRC_2 human shRNA (Lenti)	CCGGGCTACACAGGAGAGTTTGACACTCGAGTGTCAAACTCTCCTGTGTAGCTTTTT	GCTACACAGGAGAGTTTGACA	NR4A1
TRCN0000019459	TRC_2 human shRNA (Lenti)	CCGGGCCGATGAAGAAAGTGCGTTTCTCGAGAAACGCACTTTCTTCATCGGCTTTTT	GCCGATGAAGAAAGTGCGTTT	MYT1
TRCN0000019460	TRC_2 human shRNA (Lenti)	CCGGCGGAAGAGTTACTACAGTAAACTCGAGTTTACTGTAGTAACTCTTCCGTTTTT	CGGAAGAGTTACTACAGTAAA	MYT1
TRCN0000019461	TRC_2 human shRNA (Lenti)	CCGGCGAACAGAATTTCGATGCCTACTCGAGTAGGCATCGAAATTCTGTTCGTTTTT	CGAACAGAATTTCGATGCCTA	MYT1
TRCN0000019462	TRC_2 human shRNA (Lenti)	CCGGCCTCACCTAAAGCCTTTCAATCTCGAGATTGAAAGGCTTTAGGTGAGGTTTTT	CCTCACCTAAAGCCTTTCAAT	MYT1
TRCN0000019463	TRC_2 human shRNA (Lenti)	CCGGCCTGATGTGATCTTTCAGGAACTCGAGTTCCTGAAAGATCACATCAGGTTTTT	CCTGATGTGATCTTTCAGGAA	MYT1
TRCN0000019483	TRC_2 human shRNA (Lenti)	CCGGCCAGCATATCCAGCAATTCTACTCGAGTAGAATTGCTGGATATGCTGGTTTTT	CCAGCATATCCAGCAATTCTA	NR4A2
TRCN0000019513	TRC human shRNA (Lenti)	CCGGGCTCTTCATACTGAAGCAGTTCTCGAGAACTGCTTCAGTATGAAGAGCTTTTT	GCTCTTCATACTGAAGCAGTT	MCM2
TRCN0000019594	TRC human shRNA (Lenti)	CCGGGCCTGCTAAAGAAGGATGCTTCTCGAGAAGCATCCTTCTTTAGCAGGCTTTTT	GCCTGCTAAAGAAGGATGCTT	TLE1
TRCN0000019595	TRC human shRNA (Lenti)	CCGGCGCAGAAATGGACCTGAATTTCTCGAGAAATTCAGGTCCATTTCTGCGTTTTT	CGCAGAAATGGACCTGAATTT	TLE1
TRCN0000019596	TRC human shRNA (Lenti)	CCGGGATCTGCACAACCAGACACTACTCGAGTAGTGTCTGGTTGTGCAGATCTTTTT	GATCTGCACAACCAGACACTA	TLE1
TRCN0000019597	TRC human shRNA (Lenti)	CCGGTCTGTGGATGATAAGTACATACTCGAGTATGTACTTATCATCCACAGATTTTT	TCTGTGGATGATAAGTACATA	TLE1
TRCN0000019598	TRC human shRNA (Lenti)	CCGGCTACGCCAGTTTACACAACATCTCGAGATGTTGTGTAAACTGGCGTAGTTTTT	CTACGCCAGTTTACACAACAT	TLE1
TRCN0000019678	TRC human shRNA (Lenti)	CCGGCCTACTATACATGGCAATGATCTCGAGATCATTGCCATGTATAGTAGGTTTTT	CCTACTATACATGGCAATGAT	MCM6
TRCN0000019689	TRC human shRNA (Lenti)	CCGGCGCCATTATGTGATGTACTATCTCGAGATAGTACATCACATAATGGCGTTTTT	CGCCATTATGTGATGTACTAT	TLE3
TRCN0000019690	TRC human shRNA (Lenti)	CCGGGCGTACTCATTCCATGTGAGTCTCGAGACTCACATGGAATGAGTACGCTTTTT	GCGTACTCATTCCATGTGAGT	TLE3
TRCN0000019691	TRC human shRNA (Lenti)	CCGGGAGAGAATCCAGTGCGAATAACTCGAGTTATTCGCACTGGATTCTCTCTTTTT	GAGAGAATCCAGTGCGAATAA	TLE3
TRCN0000019692	TRC human shRNA (Lenti)	CCGGAGCTGCATAGACATCTCCCATCTCGAGATGGGAGATGTCTATGCAGCTTTTTT	AGCTGCATAGACATCTCCCAT	TLE3
TRCN0000019693	TRC human shRNA (Lenti)	CCGGCCTATGGCTTGAACATTGAAACTCGAGTTTCAATGTTCAAGCCATAGGTTTTT	CCTATGGCTTGAACATTGAAA	TLE3
TRCN0000019799	TRC human shRNA (Lenti)	CCGGGCAGTAAATCAGAAGGTTCATCTCGAGATGAACCTTCTGATTTACTGCTTTTT	GCAGTAAATCAGAAGGTTCAT	MED1
TRCN0000019800	TRC human shRNA (Lenti)	CCGGGCCGAGTTCCTCTTATCCTAACTCGAGTTAGGATAAGAGGAACTCGGCTTTTT	GCCGAGTTCCTCTTATCCTAA	MED1
TRCN0000019801	TRC human shRNA (Lenti)	CCGGGCTCTCAAAGTAACATCTTTACTCGAGTAAAGATGTTACTTTGAGAGCTTTTT	GCTCTCAAAGTAACATCTTTA	MED1
TRCN0000019802	TRC human shRNA (Lenti)	CCGGCCTCCATAGCAGAGAAATCTTCTCGAGAAGATTTCTCTGCTATGGAGGTTTTT	CCTCCATAGCAGAGAAATCTT	MED1
TRCN0000019803	TRC human shRNA (Lenti)	CCGGCCTTTATGGAAGCAGCCCTTTCTCGAGAAAGGGCTGCTTCCATAAAGGTTTTT	CCTTTATGGAAGCAGCCCTTT	MED1
TRCN0000019894	TRC human shRNA (Lenti)	CCGGGCCTCTCCTTTGTATATTATTCTCGAGAATAATATACAAAGGAGAGGCTTTTT	GCCTCTCCTTTGTATATTATT	YY1
TRCN0000019895	TRC human shRNA (Lenti)	CCGGCCCAAACAACTGGCAGAATTTCTCGAGAAATTCTGCCAGTTGTTTGGGTTTTT	CCCAAACAACTGGCAGAATTT	YY1
TRCN0000019896	TRC human shRNA (Lenti)	CCGGCGATGGTTGTAATAAGAAGTTCTCGAGAACTTCTTATTACAACCATCGTTTTT	CGATGGTTGTAATAAGAAGTT	YY1
TRCN0000019897	TRC human shRNA (Lenti)	CCGGCCTCCTGATTATTCAGAATATCTCGAGATATTCTGAATAATCAGGAGGTTTTT	CCTCCTGATTATTCAGAATAT	YY1
TRCN0000019898	TRC human shRNA (Lenti)	CCGGGACGACGACTACATTGAACAACTCGAGTTGTTCAATGTAGTCGTCGTCTTTTT	GACGACGACTACATTGAACAA	YY1
TRCN0000020144	TRC human shRNA (Lenti)	CCGGCCCATCTTTCATGCGTAATAACTCGAGTTATTACGCATGAAAGATGGGTTTTT	CCCATCTTTCATGCGTAATAA	SSX3
TRCN0000020145	TRC human shRNA (Lenti)	CCGGCTCTGAGAAGATTAACATGATCTCGAGATCATGTTAATCTTCTCAGAGTTTTT	CTCTGAGAAGATTAACATGAT	SSX3
TRCN0000020147	TRC human shRNA (Lenti)	CCGGGCTGGTGATTTATGAAGAGATCTCGAGATCTCTTCATAAATCACCAGCTTTTT	GCTGGTGATTTATGAAGAGAT	LOC100130648, SS18, SSX1, SSX2, SSX2B, SSX3, SSX6, SSX7, SSX8, SSX9
TRCN0000020148	TRC human shRNA (Lenti)	CCGGGCCAAATACTTCTCTAAGGAACTCGAGTTCCTTAGAGAAGTATTTGGCTTTTT	GCCAAATACTTCTCTAAGGAA	LOC100130648, LOC100130651, SSX10, SSX2, SSX2B, SSX3, SSX6
TRCN0000020234	TRC human shRNA (Lenti)	CCGGCCAGTTCACCTGTATCTGTATCTCGAGATACAGATACAGGTGAACTGGTTTTT	CCAGTTCACCTGTATCTGTAT	NOTCH3
TRCN0000020235	TRC human shRNA (Lenti)	CCGGCTCGGTAGTAATGCTGGAGATCTCGAGATCTCCAGCATTACTACCGAGTTTTT	CTCGGTAGTAATGCTGGAGAT	NOTCH3
TRCN0000020236	TRC human shRNA (Lenti)	CCGGGCCAATAAGGACATGCAGGATCTCGAGATCCTGCATGTCCTTATTGGCTTTTT	GCCAATAAGGACATGCAGGAT	NOTCH3
TRCN0000020237	TRC human shRNA (Lenti)	CCGGCTGTGACACAAATCCGGTGAACTCGAGTTCACCGGATTTGTGTCACAGTTTTT	CTGTGACACAAATCCGGTGAA	NOTCH3
TRCN0000020238	TRC human shRNA (Lenti)	CCGGCCAATGCCAACTGAAGAGGATCTCGAGATCCTCTTCAGTTGGCATTGGTTTTT	CCAATGCCAACTGAAGAGGAT	NOTCH3
TRCN0000020279	TRC human shRNA (Lenti)	CCGGGCTGACACAATACTCGTGTAACTCGAGTTACACGAGTATTGTGTCAGCTTTTT	GCTGACACAATACTCGTGTAA	SLC4A10
TRCN0000020280	TRC human shRNA (Lenti)	CCGGCCTTCTGATTACTGCCGATAACTCGAGTTATCGGCAGTAATCAGAAGGTTTTT	CCTTCTGATTACTGCCGATAA	SLC4A10
TRCN0000020281	TRC human shRNA (Lenti)	CCGGGCATTGATGAAACAGCATCATCTCGAGATGATGCTGTTTCATCAATGCTTTTT	GCATTGATGAAACAGCATCAT	SLC4A10
TRCN0000020282	TRC human shRNA (Lenti)	CCGGCCTACGAGAAATGATGAAGAACTCGAGTTCTTCATCATTTCTCGTAGGTTTTT	CCTACGAGAAATGATGAAGAA	SLC4A10
TRCN0000020283	TRC human shRNA (Lenti)	CCGGCCCTAATGACAGATGAGGTATCTCGAGATACCTCATCTGTCATTAGGGTTTTT	CCCTAATGACAGATGAGGTAT	SLC4A10
TRCN0000020324	TRC human shRNA (Lenti)	CCGGACAGGAAGCATGCGTACAGTACTCGAGTACTGTACGCATGCTTCCTGTTTTTT	ACAGGAAGCATGCGTACAGTA	CBX2
TRCN0000020325	TRC human shRNA (Lenti)	CCGGCGCCGAGTGCATCCTGAGCAACTCGAGTTGCTCAGGATGCACTCGGCGTTTTT	CGCCGAGTGCATCCTGAGCAA	CBX2
TRCN0000020326	TRC human shRNA (Lenti)	CCGGGCCTTCCAGAAGAAGGAACATCTCGAGATGTTCCTTCTTCTGGAAGGCTTTTT	GCCTTCCAGAAGAAGGAACAT	CBX2
TRCN0000020327	TRC human shRNA (Lenti)	CCGGGCCAAGGAAGCTCACTGCCATCTCGAGATGGCAGTGAGCTTCCTTGGCTTTTT	GCCAAGGAAGCTCACTGCCAT	CBX2
TRCN0000020328	TRC human shRNA (Lenti)	CCGGACGGAAAGGAACAGGAAGCATCTCGAGATGCTTCCTGTTCCTTTCCGTTTTTT	ACGGAAAGGAACAGGAAGCAT	CBX2
TRCN0000020343	TRC human shRNA (Lenti)	CCGGCGGAGGAAGATTCGAAATAAACTCGAGTTTATTTCGAATCTTCCTCCGTTTTT	CGGAGGAAGATTCGAAATAAA	CREB3
TRCN0000020444	TRC human shRNA (Lenti)	CCGGCCCAAGTTTATTTCTCTCTTACTCGAGTAAGAGAGAAATAAACTTGGGTTTTT	CCCAAGTTTATTTCTCTCTTA	SP1
TRCN0000020445	TRC human shRNA (Lenti)	CCGGGCAGCAACTTGCAGCAGAATTCTCGAGAATTCTGCTGCAAGTTGCTGCTTTTT	GCAGCAACTTGCAGCAGAATT	SP1
TRCN0000020447	TRC human shRNA (Lenti)	CCGGCCAGGTGCAAACCAACAGATTCTCGAGAATCTGTTGGTTTGCACCTGGTTTTT	CCAGGTGCAAACCAACAGATT	SP1
TRCN0000020448	TRC human shRNA (Lenti)	CCGGGCTGGTGGTGATGGAATACATCTCGAGATGTATTCCATCACCACCAGCTTTTT	GCTGGTGGTGATGGAATACAT	SP1
TRCN0000020509	TRC human shRNA (Lenti)	CCGGCCTCTAGTGCTGCACTTGTTTCTCGAGAAACAAGTGCAGCACTAGAGGTTTTT	CCTCTAGTGCTGCACTTGTTT	SP4
TRCN0000020510	TRC human shRNA (Lenti)	CCGGGCAGGTAATAATCAAGCTATACTCGAGTATAGCTTGATTATTACCTGCTTTTT	GCAGGTAATAATCAAGCTATA	SP4
TRCN0000020511	TRC human shRNA (Lenti)	CCGGCCCGTTACAATCACTAGTGTTCTCGAGAACACTAGTGATTGTAACGGGTTTTT	CCCGTTACAATCACTAGTGTT	SP4
TRCN0000020512	TRC human shRNA (Lenti)	CCGGGCAACAGATCATTCAGGCTATCTCGAGATAGCCTGAATGATCTGTTGCTTTTT	GCAACAGATCATTCAGGCTAT	SP4
TRCN0000020552	TRC human shRNA (Lenti)	CCGGGTGGAGTACAAGCTCCTGTTACTCGAGTAACAGGAGCTTGTACTCCACTTTTT	GTGGAGTACAAGCTCCTGTTA	GTF2A1
TRCN0000020553	TRC human shRNA (Lenti)	CCGGAGGAACTCTTTGACACAGAAACTCGAGTTTCTGTGTCAAAGAGTTCCTTTTTT	AGGAACTCTTTGACACAGAAA	GTF2A1
TRCN0000020665	TRC human shRNA (Lenti)	CCGGGCCCTCTATTGGATGATGCAACTCGAGTTGCATCATCCAATAGAGGGCTTTTT	GCCCTCTATTGGATGATGCAA	SREBF2
TRCN0000020666	TRC human shRNA (Lenti)	CCGGGCAACAACAGACGGTAATGATCTCGAGATCATTACCGTCTGTTGTTGCTTTTT	GCAACAACAGACGGTAATGAT	SREBF2
TRCN0000020667	TRC human shRNA (Lenti)	CCGGCCTCAGATCATCAAGACAGATCTCGAGATCTGTCTTGATGATCTGAGGTTTTT	CCTCAGATCATCAAGACAGAT	SREBF2
TRCN0000020668	TRC human shRNA (Lenti)	CCGGGACCTGAAGATCGAGGACTTTCTCGAGAAAGTCCTCGATCTTCAGGTCTTTTT	GACCTGAAGATCGAGGACTTT	SREBF2
TRCN0000020684	TRC human shRNA (Lenti)	CCGGGCCATTTATGACGAGATCCAACTCGAGTTGGATCTCGTCATAAATGGCTTTTT	GCCATTTATGACGAGATCCAA	SATB2
TRCN0000020685	TRC human shRNA (Lenti)	CCGGGCCATGCAGAATTTCCTCAATCTCGAGATTGAGGAAATTCTGCATGGCTTTTT	GCCATGCAGAATTTCCTCAAT	SATB2
TRCN0000020686	TRC human shRNA (Lenti)	CCGGCTGCCGAAATTGACCAGAGATCTCGAGATCTCTGGTCAATTTCGGCAGTTTTT	CTGCCGAAATTGACCAGAGAT	SATB2
TRCN0000020687	TRC human shRNA (Lenti)	CCGGGCCTTAAAGGAACTGCTCAAACTCGAGTTTGAGCAGTTCCTTTAAGGCTTTTT	GCCTTAAAGGAACTGCTCAAA	SATB2
TRCN0000020688	TRC human shRNA (Lenti)	CCGGCGACATGCTACAAGATGTCTACTCGAGTAGACATCTTGTAGCATGTCGTTTTT	CGACATGCTACAAGATGTCTA	SATB2
TRCN0000020689	TRC human shRNA (Lenti)	CCGGCCTCTCTTTGAACCGTTACTTCTCGAGAAGTAACGGTTCAAAGAGAGGTTTTT	CCTCTCTTTGAACCGTTACTT	FOXK1
TRCN0000020690	TRC human shRNA (Lenti)	CCGGGCGCCTCATTGAGCAAAGTAACTCGAGTTACTTTGCTCAATGAGGCGCTTTTT	GCGCCTCATTGAGCAAAGTAA	KIAA0415
TRCN0000020691	TRC human shRNA (Lenti)	CCGGCCCGAATTGAGTCGTTTCTATCTCGAGATAGAAACGACTCAATTCGGGTTTTT	CCCGAATTGAGTCGTTTCTAT	FOXK1
TRCN0000020693	TRC human shRNA (Lenti)	CCGGCGTGGAGCAGATCAACAAGTTCTCGAGAACTTGTTGATCTGCTCCACGTTTTT	CGTGGAGCAGATCAACAAGTT	KIAA0415
TRCN0000020724	TRC human shRNA (Lenti)	CCGGCCAAACTGTGACTGGTATTTACTCGAGTAAATACCAGTCACAGTTTGGTTTTT	CCAAACTGTGACTGGTATTTA	KLF2, LOC100130141, LOC100132088, LOC100132887, LOC732043
TRCN0000020725	TRC human shRNA (Lenti)	CCGGAGTTCGCATCTGAAGGCGCATCTCGAGATGCGCCTTCAGATGCGAACTTTTTT	AGTTCGCATCTGAAGGCGCAT	KLF2
TRCN0000020727	TRC human shRNA (Lenti)	CCGGCGCCTTTCGGTGGCCCTGGTTCTCGAGAACCAGGGCCACCGAAAGGCGTTTTT	CGCCTTTCGGTGGCCCTGGTT	KLF2
TRCN0000020728	TRC human shRNA (Lenti)	CCGGCGGCACCGACGACGACCTCAACTCGAGTTGAGGTCGTCGTCGGTGCCGTTTTT	CGGCACCGACGACGACCTCAA	KLF2
TRCN0000020749	TRC human shRNA (Lenti)	CCGGGCTTAGTGACTTGGACGACTTCTCGAGAAGTCGTCCAAGTCACTAAGCTTTTT	GCTTAGTGACTTGGACGACTT	IRX4
TRCN0000020750	TRC human shRNA (Lenti)	CCGGGCTGAACAGCTTTGATTCCAACTCGAGTTGGAATCAAAGCTGTTCAGCTTTTT	GCTGAACAGCTTTGATTCCAA	IRX4
TRCN0000020751	TRC human shRNA (Lenti)	CCGGCCCGGTAACCAGTCTCAGAAACTCGAGTTTCTGAGACTGGTTACCGGGTTTTT	CCCGGTAACCAGTCTCAGAAA	IRX4
TRCN0000020752	TRC human shRNA (Lenti)	CCGGGCCGGTCTACTGCCCGGTCTACTCGAGTAGACCGGGCAGTAGACCGGCTTTTT	GCCGGTCTACTGCCCGGTCTA	IRX4
TRCN0000020753	TRC human shRNA (Lenti)	CCGGGCTTTGATTCCAAGGATGGTTCTCGAGAACCATCCTTGGAATCAAAGCTTTTT	GCTTTGATTCCAAGGATGGTT	IRX4
TRCN0000020893	TRC human shRNA (Lenti)	CCGGGTGGCTAGTCAAGGTTCCTAACTCGAGTTAGGAACCTTGACTAGCCACTTTTT	GTGGCTAGTCAAGGTTCCTAA	GTF2F2
TRCN0000020964	TRC human shRNA (Lenti)	CCGGGTCACAGAAATACCTGAAATTCTCGAGAATTTCAGGTATTTCTGTGACTTTTT	GTCACAGAAATACCTGAAATT	GTF2H2, GTF2H2B, LOC728340, LOC730394
TRCN0000020965	TRC human shRNA (Lenti)	CCGGCGCCACCTTTATGTGGTAGTACTCGAGTACTACCACATAAAGGTGGCGTTTTT	CGCCACCTTTATGTGGTAGTA	GTF2H2, GTF2H2B, LOC728340, LOC730394
TRCN0000020966	TRC human shRNA (Lenti)	CCGGCCTGGCTGTATTCATAAGATTCTCGAGAATCTTATGAATACAGCCAGGTTTTT	CCTGGCTGTATTCATAAGATT	GTF2H2, GTF2H2B, LOC728340, LOC730394
TRCN0000020967	TRC human shRNA (Lenti)	CCGGCCTATTAGTCAGATTGGAATACTCGAGTATTCCAATCTGACTAATAGGTTTTT	CCTATTAGTCAGATTGGAATA	GTF2H2, GTF2H2B, LOC728340, LOC730394
TRCN0000020968	TRC human shRNA (Lenti)	CCGGGCTCACTTATTCGTATGGGATCTCGAGATCCCATACGAATAAGTGAGCTTTTT	GCTCACTTATTCGTATGGGAT	GTF2H2, GTF2H2B, LOC728340, LOC730394
TRCN0000021116	TRC human shRNA (Lenti)	CCGGGCAGTCCCTATTTATTTGAAACTCGAGTTTCAAATAAATAGGGACTGCTTTTT	GCAGTCCCTATTTATTTGAAA	IVNS1ABP
TRCN0000021117	TRC human shRNA (Lenti)	CCGGGCCCAGCAATGGCAAATTATACTCGAGTATAATTTGCCATTGCTGGGCTTTTT	GCCCAGCAATGGCAAATTATA	IVNS1ABP
TRCN0000021118	TRC human shRNA (Lenti)	CCGGCGTTTGTTGAATAAGGTTGATCTCGAGATCAACCTTATTCAACAAACGTTTTT	CGTTTGTTGAATAAGGTTGAT	IVNS1ABP
TRCN0000021151	TRC human shRNA (Lenti)	CCGGGCTGGTATTTAGACCGATCATCTCGAGATGATCGGTCTAAATACCAGCTTTTT	GCTGGTATTTAGACCGATCAT	JMJD1A
TRCN0000021152	TRC human shRNA (Lenti)	CCGGGCTTTGATTGTGAAGCATTTACTCGAGTAAATGCTTCACAATCAAAGCTTTTT	GCTTTGATTGTGAAGCATTTA	JMJD1A
TRCN0000021153	TRC human shRNA (Lenti)	CCGGCCATACGTTTAACAGCACAATCTCGAGATTGTGCTGTTAAACGTATGGTTTTT	CCATACGTTTAACAGCACAAT	JMJD1A
TRCN0000021253	TRC_2 human shRNA (Lenti)	CCGGCCCAGTTTGCAGGAGCATTAACTCGAGTTAATGCTCCTGCAAACTGGGTTTTT	CCCAGTTTGCAGGAGCATTAA	ZMYND11
TRCN0000021284	TRC human shRNA (Lenti)	CCGGCCTGTCTGAATACAACAACTTCTCGAGAAGTTGTTGTATTCAGACAGGTTTTT	CCTGTCTGAATACAACAACTT	POLR2A
TRCN0000021285	TRC human shRNA (Lenti)	CCGGGCGGAATGGAAGCACGTTAATCTCGAGATTAACGTGCTTCCATTCCGCTTTTT	GCGGAATGGAAGCACGTTAAT	POLR2A
TRCN0000021286	TRC human shRNA (Lenti)	CCGGGCTTGAATCTTAGCGTGACAACTCGAGTTGTCACGCTAAGATTCAAGCTTTTT	GCTTGAATCTTAGCGTGACAA	POLR2A
TRCN0000021287	TRC human shRNA (Lenti)	CCGGGCAGGACGTAATAGAGGTCATCTCGAGATGACCTCTATTACGTCCTGCTTTTT	GCAGGACGTAATAGAGGTCAT	POLR2A
TRCN0000021288	TRC human shRNA (Lenti)	CCGGCGACTTGAACTGCATCTTTAACTCGAGTTAAAGATGCAGTTCAAGTCGTTTTT	CGACTTGAACTGCATCTTTAA	POLR2A
TRCN0000021311	TRC human shRNA (Lenti)	CCGGGCGCAGTAGAAGTAGGAGATACTCGAGTATCTCCTACTTCTACTGCGCTTTTT	GCGCAGTAGAAGTAGGAGATA	CHD1
TRCN0000021312	TRC human shRNA (Lenti)	CCGGGCAGTTGTGATGAAACAGAATCTCGAGATTCTGTTTCATCACAACTGCTTTTT	GCAGTTGTGATGAAACAGAAT	CHD1
TRCN0000021313	TRC human shRNA (Lenti)	CCGGCCATCGTGATTGGGATCACTACTCGAGTAGTGATCCCAATCACGATGGTTTTT	CCATCGTGATTGGGATCACTA	CHD1
TRCN0000021335	TRC human shRNA (Lenti)	CCGGGCCTCTAAGAAGGAACGGATACTCGAGTATCCGTTCCTTCTTAGAGGCTTTTT	GCCTCTAAGAAGGAACGGATA	CHD2
TRCN0000021336	TRC human shRNA (Lenti)	CCGGCCTGGCTGAATACCTAACTATCTCGAGATAGTTAGGTATTCAGCCAGGTTTTT	CCTGGCTGAATACCTAACTAT	CHD2
TRCN0000021337	TRC human shRNA (Lenti)	CCGGCGGGAATATGAATGGATTCATCTCGAGATGAATCCATTCATATTCCCGTTTTT	CGGGAATATGAATGGATTCAT	CHD2
TRCN0000021338	TRC human shRNA (Lenti)	CCGGCCGAAGGTTCATCAAGGCTTACTCGAGTAAGCCTTGATGAACCTTCGGTTTTT	CCGAAGGTTCATCAAGGCTTA	CHD2
TRCN0000021360	TRC human shRNA (Lenti)	CCGGCGAAGGTTTAAGCTCTTAGAACTCGAGTTCTAAGAGCTTAAACCTTCGTTTTT	CGAAGGTTTAAGCTCTTAGAA	CHD4
TRCN0000021361	TRC human shRNA (Lenti)	CCGGGCTGCTGACATCCTATGAATTCTCGAGAATTCATAGGATGTCAGCAGCTTTTT	GCTGCTGACATCCTATGAATT	CHD4
TRCN0000021362	TRC human shRNA (Lenti)	CCGGGCTGACACAGTTATTATCTATCTCGAGATAGATAATAACTGTGTCAGCTTTTT	GCTGACACAGTTATTATCTAT	CHD4
TRCN0000021363	TRC human shRNA (Lenti)	CCGGGCGGGAGTTCAGTACCAATAACTCGAGTTATTGGTACTGAACTCCCGCTTTTT	GCGGGAGTTCAGTACCAATAA	CHD4
TRCN0000021365	TRC human shRNA (Lenti)	CCGGCGTAGCTTGCTACTCCAGAAACTCGAGTTTCTGGAGTAGCAAGCTACGTTTTT	CGTAGCTTGCTACTCCAGAAA	POLR2D
TRCN0000021366	TRC human shRNA (Lenti)	CCGGGCAGCAGATTCTTGATGATATCTCGAGATATCATCAAGAATCTGCTGCTTTTT	GCAGCAGATTCTTGATGATAT	POLR2D
TRCN0000021367	TRC human shRNA (Lenti)	CCGGGCTCATCTTTCCTAAAGAGTTCTCGAGAACTCTTTAGGAAAGATGAGCTTTTT	GCTCATCTTTCCTAAAGAGTT	POLR2D
TRCN0000021368	TRC human shRNA (Lenti)	CCGGGCTCTCAGAAGTCTTCATGAACTCGAGTTCATGAAGACTTCTGAGAGCTTTTT	GCTCTCAGAAGTCTTCATGAA	POLR2D
TRCN0000021399	TRC human shRNA (Lenti)	CCGGCCAGCCAGATAATACATGATACTCGAGTATCATGTATTATCTGGCTGGTTTTT	CCAGCCAGATAATACATGATA	NRBP2
TRCN0000021400	TRC human shRNA (Lenti)	CCGGCCTTCATGGAGCTGGACAAATCTCGAGATTTGTCCAGCTCCATGAAGGTTTTT	CCTTCATGGAGCTGGACAAAT	NRBP2
TRCN0000021401	TRC human shRNA (Lenti)	CCGGCTACCCACTGATGAACTTTGCCTCGAGGCAAAGTTCATCAGTGGGTAGTTTTT	CTACCCACTGATGAACTTTGC	NRBP2
TRCN0000021402	TRC human shRNA (Lenti)	CCGGATGAACTTTGCAGCCACTCGACTCGAGTCGAGTGGCTGCAAAGTTCATTTTTT	ATGAACTTTGCAGCCACTCGA	NRBP2
TRCN0000021403	TRC human shRNA (Lenti)	CCGGATGTCAGGAATGGAATCTACCCTCGAGGGTAGATTCCATTCCTGACATTTTTT	ATGTCAGGAATGGAATCTACC	NRBP2
TRCN0000021441	TRC human shRNA (Lenti)	CCGGGCTGGAGTACCTGCATAACTACTCGAGTAGTTATGCAGGTACTCCAGCTTTTT	GCTGGAGTACCTGCATAACTA	MAST3
TRCN0000021442	TRC human shRNA (Lenti)	CCGGGAGCGTGACATTCTCACCTTTCTCGAGAAAGGTGAGAATGTCACGCTCTTTTT	GAGCGTGACATTCTCACCTTT	MAST3
TRCN0000021443	TRC human shRNA (Lenti)	CCGGTGCCCAAGTTTGCCTTCTCATCTCGAGATGAGAAGGCAAACTTGGGCATTTTT	TGCCCAAGTTTGCCTTCTCAT	MAST3
TRCN0000021499	TRC human shRNA (Lenti)	CCGGCCATTCCTGGTATGTGCCATTCTCGAGAATGGCACATACCAGGAATGGTTTTT	CCATTCCTGGTATGTGCCATT	ADCK1
TRCN0000021500	TRC human shRNA (Lenti)	CCGGCCATGATTTGTTCCAGAGCTTCTCGAGAAGCTCTGGAACAAATCATGGTTTTT	CCATGATTTGTTCCAGAGCTT	ADCK1
TRCN0000021501	TRC human shRNA (Lenti)	CCGGCGGAAGAATTCCGCCTGAATTCTCGAGAATTCAGGCGGAATTCTTCCGTTTTT	CGGAAGAATTCCGCCTGAATT	ADCK1
TRCN0000021502	TRC human shRNA (Lenti)	CCGGCTTCAACTTATGGCAGATCAACTCGAGTTGATCTGCCATAAGTTGAAGTTTTT	CTTCAACTTATGGCAGATCAA	ADCK1
TRCN0000021503	TRC human shRNA (Lenti)	CCGGGAAGAAGAATACCTGTTCATTCTCGAGAATGAACAGGTATTCTTCTTCTTTTT	GAAGAAGAATACCTGTTCATT	ADCK1
TRCN0000021599	TRC human shRNA (Lenti)	CCGGCCTTCTTACCTCACTCAACTTCTCGAGAAGTTGAGTGAGGTAAGAAGGTTTTT	CCTTCTTACCTCACTCAACTT	OBSCN
TRCN0000021600	TRC human shRNA (Lenti)	CCGGCCCAGATTATACTGGTTCAAACTCGAGTTTGAACCAGTATAATCTGGGTTTTT	CCCAGATTATACTGGTTCAAA	OBSCN
TRCN0000021601	TRC human shRNA (Lenti)	CCGGCCTGCCAGATTCATAGAAGATCTCGAGATCTTCTATGAATCTGGCAGGTTTTT	CCTGCCAGATTCATAGAAGAT	OBSCN
TRCN0000021602	TRC human shRNA (Lenti)	CCGGGCAGGAGAGATCCAATTTGTACTCGAGTACAAATTGGATCTCTCCTGCTTTTT	GCAGGAGAGATCCAATTTGTA	OBSCN
TRCN0000021603	TRC human shRNA (Lenti)	CCGGCCTGCCAGGTTCATAGAAGATCTCGAGATCTTCTATGAACCTGGCAGGTTTTT	CCTGCCAGGTTCATAGAAGAT	OBSCN
TRCN0000021658	TRC human shRNA (Lenti)	CCGGCCAGCACAAGCCAGATTGAAACTCGAGTTTCAATCTGGCTTGTGCTGGTTTTT	CCAGCACAAGCCAGATTGAAA	NR2C2
TRCN0000021764	TRC human shRNA (Lenti)	CCGGCGTGGTGATATTGGAATAAATCTCGAGATTTATTCCAATATCACCACGTTTTT	CGTGGTGATATTGGAATAAAT	MYEF2
TRCN0000021765	TRC human shRNA (Lenti)	CCGGCCTCCTGAAGTCATCAGTAATCTCGAGATTACTGATGACTTCAGGAGGTTTTT	CCTCCTGAAGTCATCAGTAAT	MYEF2
TRCN0000021766	TRC human shRNA (Lenti)	CCGGCCCTAGAAACTATGAACAAATCTCGAGATTTGTTCATAGTTTCTAGGGTTTTT	CCCTAGAAACTATGAACAAAT	MYEF2
TRCN0000021767	TRC human shRNA (Lenti)	CCGGGCAGAATAATGAATGGCATAACTCGAGTTATGCCATTCATTATTCTGCTTTTT	GCAGAATAATGAATGGCATAA	MYEF2
TRCN0000021768	TRC human shRNA (Lenti)	CCGGGAGAGAAAGTTGGTGAGGTTACTCGAGTAACCTCACCAACTTTCTCTCTTTTT	GAGAGAAAGTTGGTGAGGTTA	MYEF2
TRCN0000021778	TRC human shRNA (Lenti)	CCGGCGTGTCAAATACGGCACAGTACTCGAGTACTGTGCCGTATTTGACACGTTTTT	CGTGTCAAATACGGCACAGTA	SIN3A
TRCN0000021809	TRC human shRNA (Lenti)	CCGGCCCAACAGTTTGTATCTACTTCTCGAGAAGTAGATACAAACTGTTGGGTTTTT	CCCAACAGTTTGTATCTACTT	SCMH1
TRCN0000021810	TRC human shRNA (Lenti)	CCGGGCCTGTATCGACTGTGCTTATCTCGAGATAAGCACAGTCGATACAGGCTTTTT	GCCTGTATCGACTGTGCTTAT	SCMH1
TRCN0000021811	TRC human shRNA (Lenti)	CCGGCCTCTTGGATTTCGGCTGAATCTCGAGATTCAGCCGAAATCCAAGAGGTTTTT	CCTCTTGGATTTCGGCTGAAT	SCMH1
TRCN0000021812	TRC human shRNA (Lenti)	CCGGGTCGAGGATGTGATGCAGTTTCTCGAGAAACTGCATCACATCCTCGACTTTTT	GTCGAGGATGTGATGCAGTTT	SCMH1
TRCN0000021813	TRC human shRNA (Lenti)	CCGGGAACACCACATCCACCTGTATCTCGAGATACAGGTGGATGTGGTGTTCTTTTT	GAACACCACATCCACCTGTAT	SCMH1
TRCN0000021889	TRC human shRNA (Lenti)	CCGGCGTCTCTTGAAGGTGGTGTTACTCGAGTAACACCACCTTCAAGAGACGTTTTT	CGTCTCTTGAAGGTGGTGTTA	DNMT1
TRCN0000021890	TRC human shRNA (Lenti)	CCGGGCCGAATACATTCTGATGGATCTCGAGATCCATCAGAATGTATTCGGCTTTTT	GCCGAATACATTCTGATGGAT	DNMT1
TRCN0000021891	TRC human shRNA (Lenti)	CCGGGCCCAATGAGACTGACATCAACTCGAGTTGATGTCAGTCTCATTGGGCTTTTT	GCCCAATGAGACTGACATCAA	DNMT1
TRCN0000021892	TRC human shRNA (Lenti)	CCGGCGAGAAGAATATCGAACTCTTCTCGAGAAGAGTTCGATATTCTTCTCGTTTTT	CGAGAAGAATATCGAACTCTT	DNMT1
TRCN0000021893	TRC human shRNA (Lenti)	CCGGCGACTACATCAAAGGCAGCAACTCGAGTTGCTGCCTTTGATGTAGTCGTTTTT	CGACTACATCAAAGGCAGCAA	DNMT1
TRCN0000022016	TRC human shRNA (Lenti)	CCGGCCAGAGTATGTTGTTCCATATCTCGAGATATGGAACAACATACTCTGGTTTTT	CCAGAGTATGTTGTTCCATAT	PDS5B
TRCN0000022017	TRC human shRNA (Lenti)	CCGGCCGCCTGGAATGTGTGAAATTCTCGAGAATTTCACACATTCCAGGCGGTTTTT	CCGCCTGGAATGTGTGAAATT	PDS5B
TRCN0000022018	TRC human shRNA (Lenti)	CCGGCGATTAAAGATGGTTGTGAAACTCGAGTTTCACAACCATCTTTAATCGTTTTT	CGATTAAAGATGGTTGTGAAA	PDS5B
TRCN0000022019	TRC human shRNA (Lenti)	CCGGGCAATCTACAAGTTACCGAAACTCGAGTTTCGGTAACTTGTAGATTGCTTTTT	GCAATCTACAAGTTACCGAAA	TRIP11
TRCN0000022021	TRC human shRNA (Lenti)	CCGGGCAAAGGAACAAGAACTCAATCTCGAGATTGAGTTCTTGTTCCTTTGCTTTTT	GCAAAGGAACAAGAACTCAAT	TRIP11
TRCN0000022023	TRC human shRNA (Lenti)	CCGGCCACAGATTGTCTGATTCGATCTCGAGATCGAATCAGACAATCTGTGGTTTTT	CCACAGATTGTCTGATTCGAT	TRIP11
TRCN0000022113	TRC human shRNA (Lenti)	CCGGCGAGAAGAGAAGGACAATATACTCGAGTATATTGTCCTTCTCTTCTCGTTTTT	CGAGAAGAGAAGGACAATATA	THRAP3
TRCN0000022123	TRC human shRNA (Lenti)	CCGGCCAATGAGAAGCTCACAGCTACTCGAGTAGCTGTGAGCTTCTCATTGGTTTTT	CCAATGAGAAGCTCACAGCTA	NPAS2
TRCN0000022124	TRC human shRNA (Lenti)	CCGGCTGTAGTTCAGTTAGTAACTTCTCGAGAAGTTACTAACTGAACTACAGTTTTT	CTGTAGTTCAGTTAGTAACTT	TCEB1
TRCN0000022125	TRC human shRNA (Lenti)	CCGGGCCATGTATGTCAAATTGATACTCGAGTATCAATTTGACATACATGGCTTTTT	GCCATGTATGTCAAATTGATA	TCEB1
TRCN0000022126	TRC human shRNA (Lenti)	CCGGGCACCTGAAATTGCACTGGAACTCGAGTTCCAGTGCAATTTCAGGTGCTTTTT	GCACCTGAAATTGCACTGGAA	TCEB1
TRCN0000022127	TRC human shRNA (Lenti)	CCGGCGAAACCAATGAGGTCAATTTCTCGAGAAATTGACCTCATTGGTTTCGTTTTT	CGAAACCAATGAGGTCAATTT	TCEB1
TRCN0000022128	TRC human shRNA (Lenti)	CCGGCGTACAAGGTTCGCTACACTACTCGAGTAGTGTAGCGAACCTTGTACGTTTTT	CGTACAAGGTTCGCTACACTA	TCEB1
TRCN0000022144	TRC human shRNA (Lenti)	CCGGCCAAGAATACGACAACCACATCTCGAGATGTGGTTGTCGTATTCTTGGTTTTT	CCAAGAATACGACAACCACAT	IKBKG
TRCN0000022145	TRC human shRNA (Lenti)	CCGGGCTCGATCTGAAGAGGCAGAACTCGAGTTCTGCCTCTTCAGATCGAGCTTTTT	GCTCGATCTGAAGAGGCAGAA	IKBKG
TRCN0000022146	TRC human shRNA (Lenti)	CCGGGCAGCACAAGATTGTGATGGACTCGAGTCCATCACAATCTTGTGCTGCTTTTT	GCAGCACAAGATTGTGATGGA	IKBKG
TRCN0000022147	TRC human shRNA (Lenti)	CCGGGAGAATCAAGAGCTCCGAGATCTCGAGATCTCGGAGCTCTTGATTCTCTTTTT	GAGAATCAAGAGCTCCGAGAT	IKBKG
TRCN0000022148	TRC human shRNA (Lenti)	CCGGGAGGGAGTACAGCAAACTGAACTCGAGTTCAGTTTGCTGTACTCCCTCTTTTT	GAGGGAGTACAGCAAACTGAA	IKBKG
TRCN0000022159	TRC human shRNA (Lenti)	CCGGCGGCAGTTGTAGCAGTAGAAACTCGAGTTTCTACTGCTACAACTGCCGTTTTT	CGGCAGTTGTAGCAGTAGAAA	GMEB1
TRCN0000022160	TRC human shRNA (Lenti)	CCGGCAGACCATCATTGAGATTGATCTCGAGATCAATCTCAATGATGGTCTGTTTTT	CAGACCATCATTGAGATTGAT	GMEB1
TRCN0000022161	TRC human shRNA (Lenti)	CCGGCATGACAAAGTTTGCTCCAATCTCGAGATTGGAGCAAACTTTGTCATGTTTTT	CATGACAAAGTTTGCTCCAAT	GMEB1
TRCN0000022162	TRC human shRNA (Lenti)	CCGGCCTAATGGACACAGTCAAGAACTCGAGTTCTTGACTGTGTCCATTAGGTTTTT	CCTAATGGACACAGTCAAGAA	GMEB1
TRCN0000022163	TRC human shRNA (Lenti)	CCGGCTGTGCAACAAGGTTTGTTTACTCGAGTAAACAAACCTTGTTGCACAGTTTTT	CTGTGCAACAAGGTTTGTTTA	GMEB1
TRCN0000022199	TRC human shRNA (Lenti)	CCGGCCAGTATGTTTCAAGGAGTTTCTCGAGAAACTCCTTGAAACATACTGGTTTTT	CCAGTATGTTTCAAGGAGTTT	RREB1
TRCN0000022200	TRC human shRNA (Lenti)	CCGGCCAGGAAACGAAAGAGGAGAACTCGAGTTCTCCTCTTTCGTTTCCTGGTTTTT	CCAGGAAACGAAAGAGGAGAA	RREB1
TRCN0000022201	TRC human shRNA (Lenti)	CCGGCCGCAAGGATATCGAGAAGAACTCGAGTTCTTCTCGATATCCTTGCGGTTTTT	CCGCAAGGATATCGAGAAGAA	RREB1
TRCN0000022202	TRC human shRNA (Lenti)	CCGGCGACGATGACAAGAAACCAAACTCGAGTTTGGTTTCTTGTCATCGTCGTTTTT	CGACGATGACAAGAAACCAAA	RREB1
TRCN0000022203	TRC human shRNA (Lenti)	CCGGCGACTTAGGATTCACGGACTTCTCGAGAAGTCCGTGAATCCTAAGTCGTTTTT	CGACTTAGGATTCACGGACTT	RREB1
TRCN0000022209	TRC human shRNA (Lenti)	CCGGCCAACTACTCTATCGTGGATTCTCGAGAATCCACGATAGAGTAGTTGGTTTTT	CCAACTACTCTATCGTGGATT	PPP1R13L
TRCN0000022210	TRC human shRNA (Lenti)	CCGGGCCTCAAAGGAGTAAAGTCTACTCGAGTAGACTTTACTCCTTTGAGGCTTTTT	GCCTCAAAGGAGTAAAGTCTA	PPP1R13L
TRCN0000022212	TRC human shRNA (Lenti)	CCGGCCCTACCCACAAGAAACAGTACTCGAGTACTGTTTCTTGTGGGTAGGGTTTTT	CCCTACCCACAAGAAACAGTA	PPP1R13L
TRCN0000022213	TRC human shRNA (Lenti)	CCGGGCGGAACTACTTCGGGCTGTTCTCGAGAACAGCCCGAAGTAGTTCCGCTTTTT	GCGGAACTACTTCGGGCTGTT	PPP1R13L
TRCN0000022239	TRC human shRNA (Lenti)	CCGGCCTGCGGAATGAAAGTTTCTACTCGAGTAGAAACTTTCATTCCGCAGGTTTTT	CCTGCGGAATGAAAGTTTCTA	ANKRD30A
TRCN0000022240	TRC human shRNA (Lenti)	CCGGGCTGCAGATATATGTGGAGTACTCGAGTACTCCACATATATCTGCAGCTTTTT	GCTGCAGATATATGTGGAGTA	ANKRD30A
TRCN0000022241	TRC human shRNA (Lenti)	CCGGCTGCGGAATGAAAGTTTCTATCTCGAGATAGAAACTTTCATTCCGCAGTTTTT	CTGCGGAATGAAAGTTTCTAT	ANKRD30A
TRCN0000022242	TRC human shRNA (Lenti)	CCGGGATGAGATACTCCCATCAGAACTCGAGTTCTGATGGGAGTATCTCATCTTTTT	GATGAGATACTCCCATCAGAA	ANKRD30A
TRCN0000022243	TRC human shRNA (Lenti)	CCGGGCGAATGCAGTTAATAAGTATCTCGAGATACTTATTAACTGCATTCGCTTTTT	GCGAATGCAGTTAATAAGTAT	ANKRD30A
TRCN0000022979	TRC_2 human shRNA (Lenti)	CCGGCCAGGATGACAATAACTTATACTCGAGTATAAGTTATTGTCATCCTGGTTTTT	CCAGGATGACAATAACTTATA	CDC42BPA
TRCN0000025830	TRC human shRNA (Lenti)	CCGGCCAGGTGGTCTCCTCTGACTTCTCGAGAAGTCAGAGGAGACCACCTGGTTTTT	CCAGGTGGTCTCCTCTGACTT	GAPDH
TRCN0000025862	TRC human shRNA (Lenti)	CCGGCCTCAACTACATGGTTTACATCTCGAGATGTAAACCATGTAGTTGAGGTTTTT	CCTCAACTACATGGTTTACAT	GAPDH
TRCN0000025836	TRC human shRNA (Lenti)	CCGGTCCGGGAAACTGTGGCGTGATCTCGAGATCACGCCACAGTTTCCCGGATTTTT	TCCGGGAAACTGTGGCGTGAT	GAPDH
TRCN0000025828	TRC human shRNA (Lenti)	CCGGGCTCATTTCCTGGTATGACAACTCGAGTTGTCATACCAGGAAATGAGCTTTTT	GCTCATTTCCTGGTATGACAA	GAPDH
TRCN0000027206	TRC human shRNA (Lenti)	CCGGCCCAACTACTTGTCAACAGAACTCGAGTTCTGTTGACAAGTAGTTGGGTTTTT	CCCAACTACTTGTCAACAGAA	CHDH
TRCN0000027181	TRC human shRNA (Lenti)	CCGGGATAAAGAGATAGATGCCTTTCTCGAGAAAGGCATCTATCTCTTTATCTTTTT	GATAAAGAGATAGATGCCTTT	CHDH
TRCN0000027205	TRC human shRNA (Lenti)	CCGGCAGAAACTGATATTGAGGATTCTCGAGAATCCTCAATATCAGTTTCTGTTTTT	CAGAAACTGATATTGAGGATT	CHDH
TRCN0000027193	TRC human shRNA (Lenti)	CCGGTGGATGGACATGACCATCCATCTCGAGATGGATGGTCATGTCCATCCATTTTT	TGGATGGACATGACCATCCAT	CHDH
TRCN0000027165	TRC human shRNA (Lenti)	CCGGCGACAGGTACAACTGGTGCTACTCGAGTAGCACCAGTTGTACCTGTCGTTTTT	CGACAGGTACAACTGGTGCTA	CHDH
TRCN0000028535	TRC human shRNA (Lenti)	CCGGCCTTCTTAGTAGATCGTGATACTCGAGTATCACGATCTACTAAGAAGGTTTTT	CCTTCTTAGTAGATCGTGATA	ACADSB
TRCN0000028552	TRC human shRNA (Lenti)	CCGGGCAGGACAAACAACGAGTAAACTCGAGTTTACTCGTTGTTTGTCCTGCTTTTT	GCAGGACAAACAACGAGTAAA	ACADSB
TRCN0000028538	TRC human shRNA (Lenti)	CCGGGCTGATAAAGAGGGAGATTATCTCGAGATAATCTCCCTCTTTATCAGCTTTTT	GCTGATAAAGAGGGAGATTAT	ACADSB
TRCN0000028517	TRC human shRNA (Lenti)	CCGGCCAGTCAGAAGCTCTACTCAACTCGAGTTGAGTAGAGCTTCTGACTGGTTTTT	CCAGTCAGAAGCTCTACTCAA	ACADSB
TRCN0000028500	TRC human shRNA (Lenti)	CCGGGATGCAAAGATTGGTACGATACTCGAGTATCGTACCAATCTTTGCATCTTTTT	GATGCAAAGATTGGTACGATA	ACADSB
TRCN0000026013	TRC human shRNA (Lenti)	CCGGCGATTTCTTAACTCCAGAGTTCTCGAGAACTCTGGAGTTAAGAAATCGTTTTT	CGATTTCTTAACTCCAGAGTT	NR4A2
TRCN0000026532	TRC human shRNA (Lenti)	CCGGCCACCAGATCATGAGGGACTTCTCGAGAAGTCCCTCATGATCTGGTGGTTTTT	CCACCAGATCATGAGGGACTT	HSD3B7
TRCN0000029039	TRC human shRNA (Lenti)	CCGGCTCCTTCAAGAAGAACAAGAACTCGAGTTCTTGTTCTTCTTGAAGGAGTTTTT	CTCCTTCAAGAAGAACAAGAA	MARCKS
TRCN0000029040	TRC human shRNA (Lenti)	CCGGGCCTTCCAAAGCGAACGGACACTCGAGTGTCCGTTCGCTTTGGAAGGCTTTTT	GCCTTCCAAAGCGAACGGACA	MARCKS
TRCN0000029041	TRC human shRNA (Lenti)	CCGGGAGCGGCTTCTCCTTCAAGAACTCGAGTTCTTGAAGGAGAAGCCGCTCTTTTT	GAGCGGCTTCTCCTTCAAGAA	MARCKS
TRCN0000029042	TRC human shRNA (Lenti)	CCGGTGAAGGTAAACGGCGACGCTTCTCGAGAAGCGTCGCCGTTTACCTTCATTTTT	TGAAGGTAAACGGCGACGCTT	MARCKS
TRCN0000029043	TRC human shRNA (Lenti)	CCGGCAGCCCGAGTGCAGTCCAGAACTCGAGTTCTGGACTGCACTCGGGCTGTTTTT	CAGCCCGAGTGCAGTCCAGAA	MARCKS
TRCN0000029074	TRC human shRNA (Lenti)	CCGGCCGAGCAGTATGAGAACGAAACTCGAGTTTCGTTCTCATACTGCTCGGTTTTT	CCGAGCAGTATGAGAACGAAA	DOCK1
TRCN0000029075	TRC human shRNA (Lenti)	CCGGCCGAGGTTACACGTTACGAAACTCGAGTTTCGTAACGTGTAACCTCGGTTTTT	CCGAGGTTACACGTTACGAAA	DOCK1
TRCN0000029076	TRC human shRNA (Lenti)	CCGGCGTGGCAGATTACGGGAATTTCTCGAGAAATTCCCGTAATCTGCCACGTTTTT	CGTGGCAGATTACGGGAATTT	DOCK1
TRCN0000029077	TRC human shRNA (Lenti)	CCGGGCCTTGTTTGTGAACCTCAAACTCGAGTTTGAGGTTCACAAACAAGGCTTTTT	GCCTTGTTTGTGAACCTCAAA	DOCK1
TRCN0000029078	TRC human shRNA (Lenti)	CCGGCCAGACAATGAATTTGCGAATCTCGAGATTCGCAAATTCATTGTCTGGTTTTT	CCAGACAATGAATTTGCGAAT	DOCK1
TRCN0000029119	TRC human shRNA (Lenti)	CCGGGCTAACTACCAAGACACTATTCTCGAGAATAGTGTCTTGGTAGTTAGCTTTTT	GCTAACTACCAAGACACTATT	VIM
TRCN0000029120	TRC human shRNA (Lenti)	CCGGCTCTGGTTGATACCCACTCAACTCGAGTTGAGTGGGTATCAACCAGAGTTTTT	CTCTGGTTGATACCCACTCAA	VIM
TRCN0000029121	TRC human shRNA (Lenti)	CCGGGCAGGATGAGATTCAGAATATCTCGAGATATTCTGAATCTCATCCTGCTTTTT	GCAGGATGAGATTCAGAATAT	VIM
TRCN0000029122	TRC human shRNA (Lenti)	CCGGCGCCATCAACACCGAGTTCAACTCGAGTTGAACTCGGTGTTGATGGCGTTTTT	CGCCATCAACACCGAGTTCAA	VIM
TRCN0000029123	TRC human shRNA (Lenti)	CCGGGACAGGTTATCAACGAAACTTCTCGAGAAGTTTCGTTGATAACCTGTCTTTTT	GACAGGTTATCAACGAAACTT	VIM
TRCN0000029144	TRC human shRNA (Lenti)	CCGGCGCCTAGAAGACCTTTCAGAACTCGAGTTCTGAAAGGTCTTCTAGGCGTTTTT	CGCCTAGAAGACCTTTCAGAA	TMED10
TRCN0000029145	TRC human shRNA (Lenti)	CCGGCCAACTCGTGATCCTAGACATCTCGAGATGTCTAGGATCACGAGTTGGTTTTT	CCAACTCGTGATCCTAGACAT	TMED10
TRCN0000029146	TRC human shRNA (Lenti)	CCGGCAACAAACACTCGGGTCCTATCTCGAGATAGGACCCGAGTGTTTGTTGTTTTT	CAACAAACACTCGGGTCCTAT	TMED10
TRCN0000029147	TRC human shRNA (Lenti)	CCGGGAGATTCACAAGGACCTGCTACTCGAGTAGCAGGTCCTTGTGAATCTCTTTTT	GAGATTCACAAGGACCTGCTA	TMED10
TRCN0000029148	TRC human shRNA (Lenti)	CCGGCGCTTCTTCAAGGCCAAGAAACTCGAGTTTCTTGGCCTTGAAGAAGCGTTTTT	CGCTTCTTCAAGGCCAAGAAA	TMED10
TRCN0000029272	TRC human shRNA (Lenti)	CCGGGCTCAAAGAAGTACAGTCTTTCTCGAGAAAGACTGTACTTCTTTGAGCTTTTT	GCTCAAAGAAGTACAGTCTTT	LMNB1
TRCN0000029273	TRC human shRNA (Lenti)	CCGGCCCAGATCAAGCTTCGAGAATCTCGAGATTCTCGAAGCTTGATCTGGGTTTTT	CCCAGATCAAGCTTCGAGAAT	LMNB1
TRCN0000029398	TRC human shRNA (Lenti)	CCGGGCATCTCGCTATGATGAATATCTCGAGATATTCATCATAGCGAGATGCTTTTT	GCATCTCGCTATGATGAATAT	PDCD6IP
TRCN0000029474	TRC human shRNA (Lenti)	CCGGGCTGGCAAGAACCAGTTGTTTCTCGAGAAACAACTGGTTCTTGCCAGCTTTTT	GCTGGCAAGAACCAGTTGTTT	ACTG1
TRCN0000029475	TRC human shRNA (Lenti)	CCGGCCGAGCCGTGTTTCCTTCCATCTCGAGATGGAAGGAAACACGGCTCGGTTTTT	CCGAGCCGTGTTTCCTTCCAT	ACTG1
TRCN0000029477	TRC human shRNA (Lenti)	CCGGGCGTGGCATCCTGACCCTGAACTCGAGTTCAGGGTCAGGATGCCACGCTTTTT	GCGTGGCATCCTGACCCTGAA	ACTG1
TRCN0000029478	TRC human shRNA (Lenti)	CCGGCGCATCCTCCTCTTCTCTGGACTCGAGTCCAGAGAAGAGGAGGATGCGTTTTT	CGCATCCTCCTCTTCTCTGGA	ACTG1
TRCN0000029489	TRC human shRNA (Lenti)	CCGGCCGGTTTGAGTCTTGAAGAATCTCGAGATTCTTCAAGACTCAAACCGGTTTTT	CCGGTTTGAGTCTTGAAGAAT	RCN2
TRCN0000029490	TRC human shRNA (Lenti)	CCGGGCGCTTCATCTAATTGATGAACTCGAGTTCATCAATTAGATGAAGCGCTTTTT	GCGCTTCATCTAATTGATGAA	RCN2
TRCN0000029491	TRC human shRNA (Lenti)	CCGGGCTTCACTTAAAGGACAAGAACTCGAGTTCTTGTCCTTTAAGTGAAGCTTTTT	GCTTCACTTAAAGGACAAGAA	RCN2
TRCN0000029492	TRC human shRNA (Lenti)	CCGGCCTTGGGTAGTACCTAATAATCTCGAGATTATTAGGTACTACCCAAGGTTTTT	CCTTGGGTAGTACCTAATAAT	RCN2
TRCN0000029493	TRC human shRNA (Lenti)	CCGGCAGATGTATGATCGTGTGATTCTCGAGAATCACACGATCATACATCTGTTTTT	CAGATGTATGATCGTGTGATT	RCN2
TRCN0000029702	TRC human shRNA (Lenti)	CCGGGCATGTTACATGGAATTGGAACTCGAGTTCCAATTCCATGTAACATGCTTTTT	GCATGTTACATGGAATTGGAA	ERGIC2
TRCN0000029703	TRC human shRNA (Lenti)	CCGGGCAGATGGTTTAGTTTATGAACTCGAGTTCATAAACTAAACCATCTGCTTTTT	GCAGATGGTTTAGTTTATGAA	ERGIC2
TRCN0000029704	TRC human shRNA (Lenti)	CCGGGCGATTTATTGAAGCAACAAACTCGAGTTTGTTGCTTCAATAAATCGCTTTTT	GCGATTTATTGAAGCAACAAA	BLNK
TRCN0000029705	TRC human shRNA (Lenti)	CCGGCCCGTGGAAGATAATGATGAACTCGAGTTCATCATTATCTTCCACGGGTTTTT	CCCGTGGAAGATAATGATGAA	BLNK
TRCN0000029706	TRC human shRNA (Lenti)	CCGGGCGAGTATATAGACAATCGATCTCGAGATCGATTGTCTATATACTCGCTTTTT	GCGAGTATATAGACAATCGAT	BLNK
TRCN0000029707	TRC human shRNA (Lenti)	CCGGCCCATACCTCTGCCAAGATTTCTCGAGAAATCTTGGCAGAGGTATGGGTTTTT	CCCATACCTCTGCCAAGATTT	BLNK
TRCN0000029708	TRC human shRNA (Lenti)	CCGGCCATGATTCCAAACAACCATACTCGAGTATGGTTGTTTGGAATCATGGTTTTT	CCATGATTCCAAACAACCATA	BLNK
TRCN0000029745	TRC human shRNA (Lenti)	CCGGGCAACATGACAAACTTCCTATCTCGAGATAGGAAGTTTGTCATGTTGCTTTTT	GCAACATGACAAACTTCCTAT	ARHGEF5
TRCN0000029746	TRC human shRNA (Lenti)	CCGGCCTGACAAGGAAATAGATCAACTCGAGTTGATCTATTTCCTTGTCAGGTTTTT	CCTGACAAGGAAATAGATCAA	ARHGEF5
TRCN0000029748	TRC human shRNA (Lenti)	CCGGCTCTCAAGAATCCATCTCAAACTCGAGTTTGAGATGGATTCTTGAGAGTTTTT	CTCTCAAGAATCCATCTCAAA	ARHGEF5
TRCN0000033280	TRC human shRNA (Lenti)	CCGGGCAGAGCTTCTTCACCAAGATCTCGAGATCTTGGTGAAGAAGCTCTGCTTTTTG	GCAGAGCTTCTTCACCAAGAT	PIK3CG
TRCN0000033281	TRC human shRNA (Lenti)	CCGGGCCCTATCAAATGAAACAATTCTCGAGAATTGTTTCATTTGATAGGGCTTTTTG	GCCCTATCAAATGAAACAATT	PIK3CG
TRCN0000033282	TRC human shRNA (Lenti)	CCGGCGGGCACATTCTTGGGAATTACTCGAGTAATTCCCAAGAATGTGCCCGTTTTTG	CGGGCACATTCTTGGGAATTA	PIK3CG
TRCN0000033283	TRC human shRNA (Lenti)	CCGGCCTGTGGAAGAAGATTGCCAACTCGAGTTGGCAATCTTCTTCCACAGGTTTTTG	CCTGTGGAAGAAGATTGCCAA	PIK3CG
TRCN0000033350	TRC human shRNA (Lenti)	CCGGCCACTCGGATCTCCAATGTTACTCGAGTAACATTGGAGATCCGAGTGGTTTTTG	CCACTCGGATCTCCAATGTTA	WISP1
TRCN0000033351	TRC human shRNA (Lenti)	CCGGCTGTGGAGTTTGCATGGACAACTCGAGTTGTCCATGCAAACTCCACAGTTTTTG	CTGTGGAGTTTGCATGGACAA	WISP1
TRCN0000033352	TRC human shRNA (Lenti)	CCGGTGGCTGTGAGTGCTGTAAGATCTCGAGATCTTACAGCACTCACAGCCATTTTTG	TGGCTGTGAGTGCTGTAAGAT	WISP1
TRCN0000033353	TRC human shRNA (Lenti)	CCGGGCTTCTGTAACCTGAGCTGTACTCGAGTACAGCTCAGGTTACAGAAGCTTTTTG	GCTTCTGTAACCTGAGCTGTA	WISP1
TRCN0000033436	TRC human shRNA (Lenti)	CCGGCCAGATGTTGTGGTAGCTCAACTCGAGTTGAGCTACCACAACATCTGGTTTTTG	CCAGATGTTGTGGTAGCTCAA	SIP1
TRCN0000033437	TRC human shRNA (Lenti)	CCGGCTGCTTGGTTAGCAGGTATTTCTCGAGAAATACCTGCTAACCAAGCAGTTTTTG	CTGCTTGGTTAGCAGGTATTT	SIP1
TRCN0000033438	TRC human shRNA (Lenti)	CCGGCCTCCCTTGCTTAGTATTGTTCTCGAGAACAATACTAAGCAAGGGAGGTTTTTG	CCTCCCTTGCTTAGTATTGTT	SIP1
TRCN0000033460	TRC human shRNA (Lenti)	CCGGGCCAAATAAGTATTCACTGAACTCGAGTTCAGTGAATACTTATTTGGCTTTTTG	GCCAAATAAGTATTCACTGAA	BCOR
TRCN0000033461	TRC human shRNA (Lenti)	CCGGCCACGAAACTTATACTTTCAACTCGAGTTGAAAGTATAAGTTTCGTGGTTTTTG	CCACGAAACTTATACTTTCAA	BCOR
TRCN0000033462	TRC human shRNA (Lenti)	CCGGGCTCTATATTTCTGTCTCCAACTCGAGTTGGAGACAGAAATATAGAGCTTTTTG	GCTCTATATTTCTGTCTCCAA	BCOR
TRCN0000033463	TRC human shRNA (Lenti)	CCGGCCCACAGTGAACTTATGGAAACTCGAGTTTCCATAAGTTCACTGTGGGTTTTTG	CCCACAGTGAACTTATGGAAA	BCOR
TRCN0000033464	TRC human shRNA (Lenti)	CCGGCCTGTTTGAGAGTGGCATCAACTCGAGTTGATGCCACTCTCAAACAGGTTTTTG	CCTGTTTGAGAGTGGCATCAA	BAK1
TRCN0000033465	TRC human shRNA (Lenti)	CCGGCCGACGCTATGACTCAGAGTTCTCGAGAACTCTGAGTCATAGCGTCGGTTTTTG	CCGACGCTATGACTCAGAGTT	BAK1
TRCN0000033466	TRC human shRNA (Lenti)	CCGGTGGTACGAAGATTCTTCAAATCTCGAGATTTGAAGAATCTTCGTACCATTTTTG	TGGTACGAAGATTCTTCAAAT	BAK1
TRCN0000033467	TRC human shRNA (Lenti)	CCGGGCCCTACACGTCTACCAGCATCTCGAGATGCTGGTAGACGTGTAGGGCTTTTTG	GCCCTACACGTCTACCAGCAT	BAK1
TRCN0000033468	TRC human shRNA (Lenti)	CCGGCCCACGGCAGAGAATGCCTATCTCGAGATAGGCATTCTCTGCCGTGGGTTTTTG	CCCACGGCAGAGAATGCCTAT	BAK1
TRCN0000033484	TRC human shRNA (Lenti)	CCGGCCCTAGATGATGATGACCTAACTCGAGTTAGGTCATCATCATCTAGGGTTTTTG	CCCTAGATGATGATGACCTAA	BCL2L14
TRCN0000033485	TRC human shRNA (Lenti)	CCGGGCCATAAACCTTGGCAAGAAACTCGAGTTTCTTGCCAAGGTTTATGGCTTTTTG	GCCATAAACCTTGGCAAGAAA	BCL2L14
TRCN0000033486	TRC human shRNA (Lenti)	CCGGGCTGCTGAGAACAAGAAGTTTCTCGAGAAACTTCTTGTTCTCAGCAGCTTTTTG	GCTGCTGAGAACAAGAAGTTT	BCL2L14
TRCN0000033487	TRC human shRNA (Lenti)	CCGGGCCTACTACACCAGACATCATCTCGAGATGATGTCTGGTGTAGTAGGCTTTTTG	GCCTACTACACCAGACATCAT	BCL2L14
TRCN0000033488	TRC human shRNA (Lenti)	CCGGCTGCTGAAATATTCAGGAGATCTCGAGATCTCCTGAATATTTCAGCAGTTTTTG	CTGCTGAAATATTCAGGAGAT	BCL2L14
TRCN0000033489	TRC human shRNA (Lenti)	CCGGCGCGGGAAAGTTGAACTAATACTCGAGTATTAGTTCAACTTTCCCGCGTTTTTG	CGCGGGAAAGTTGAACTAATA	BCL2L12
TRCN0000033490	TRC human shRNA (Lenti)	CCGGCCCAGCTACTCCAGACTTCTACTCGAGTAGAAGTCTGGAGTAGCTGGGTTTTTG	CCCAGCTACTCCAGACTTCTA	BCL2L12
TRCN0000033491	TRC human shRNA (Lenti)	CCGGCGTCACATGCAAATTGAGCGTCTCGAGACGCTCAATTTGCATGTGACGTTTTTG	CGTCACATGCAAATTGAGCGT	BCL2L12
TRCN0000033492	TRC human shRNA (Lenti)	CCGGAGGAGGAGGCAGAAGTCATTACTCGAGTAATGACTTCTGCCTCCTCCTTTTTTG	AGGAGGAGGCAGAAGTCATTA	BCL2L12
TRCN0000033493	TRC human shRNA (Lenti)	CCGGGCGGGAAAGTTGAACTAATAACTCGAGTTATTAGTTCAACTTTCCCGCTTTTTG	GCGGGAAAGTTGAACTAATAA	BCL2L12
TRCN0000033509	TRC human shRNA (Lenti)	CCGGGCCACCCACAATTGTAATGTACTCGAGTACATTACAATTGTGGGTGGCTTTTTG	GCCACCCACAATTGTAATGTA	BCL9L
TRCN0000033510	TRC human shRNA (Lenti)	CCGGGCCTAGCAACTCAAGTCTGAACTCGAGTTCAGACTTGAGTTGCTAGGCTTTTTG	GCCTAGCAACTCAAGTCTGAA	BCL9L
TRCN0000033511	TRC human shRNA (Lenti)	CCGGGCATCTCATGAACCTGCAGAACTCGAGTTCTGCAGGTTCATGAGATGCTTTTTG	GCATCTCATGAACCTGCAGAA	BCL9L
TRCN0000033512	TRC human shRNA (Lenti)	CCGGCATGGGCAATACCCAAGACATCTCGAGATGTCTTGGGTATTGCCCATGTTTTTG	CATGGGCAATACCCAAGACAT	BCL9L
TRCN0000033513	TRC human shRNA (Lenti)	CCGGCCCAGCAGAATTTCATGCTGACTCGAGTCAGCATGAAATTCTGCTGGGTTTTTG	CCCAGCAGAATTTCATGCTGA	BCL9L
TRCN0000033579	TRC human shRNA (Lenti)	CCGGCCGGATTGAAATACAGAACATCTCGAGATGTTCTGTATTTCAATCCGGTTTTTG	CCGGATTGAAATACAGAACAT	BAG5
TRCN0000033580	TRC human shRNA (Lenti)	CCGGGCGGTGCAAGAGATAATCGAACTCGAGTTCGATTATCTCTTGCACCGCTTTTTG	GCGGTGCAAGAGATAATCGAA	BAG5
TRCN0000033581	TRC human shRNA (Lenti)	CCGGCGGACAGAAATCAGAAATTATCTCGAGATAATTTCTGATTTCTGTCCGTTTTTG	CGGACAGAAATCAGAAATTAT	BAG5
TRCN0000033582	TRC human shRNA (Lenti)	CCGGGCAGACACAACTAAAGCATTTCTCGAGAAATGCTTTAGTTGTGTCTGCTTTTTG	GCAGACACAACTAAAGCATTT	BAG5
TRCN0000033583	TRC human shRNA (Lenti)	CCGGGCAGGGAGAAGAGAAGTGTAACTCGAGTTACACTTCTCTTCTCCCTGCTTTTTG	GCAGGGAGAAGAGAAGTGTAA	BAG5
TRCN0000033694	TRC human shRNA (Lenti)	CCGGGCACCTACAAAGGAGCACAAACTCGAGTTTGTGCTCCTTTGTAGGTGCTTTTTG	GCACCTACAAAGGAGCACAAA	RNF2
TRCN0000033695	TRC human shRNA (Lenti)	CCGGCCTAGTAACAAACGGACCAAACTCGAGTTTGGTCCGTTTGTTACTAGGTTTTTG	CCTAGTAACAAACGGACCAAA	RNF2
TRCN0000033696	TRC human shRNA (Lenti)	CCGGCGAAGTCTACACAGTGAATTACTCGAGTAATTCACTGTGTAGACTTCGTTTTTG	CGAAGTCTACACAGTGAATTA	RNF2
TRCN0000033697	TRC human shRNA (Lenti)	CCGGGCCAGGATCAACAAGCACAATCTCGAGATTGTGCTTGTTGATCCTGGCTTTTTG	GCCAGGATCAACAAGCACAAT	RNF2
TRCN0000033731	TRC human shRNA (Lenti)	CCGGGTGACCCACAATCCAATGATACTCGAGTATCATTGGATTGTGGGTCACTTTTTG	GTGACCCACAATCCAATGATA	RNF113A
TRCN0000033732	TRC human shRNA (Lenti)	CCGGCGCGATGCACAAGCCATCTTTCTCGAGAAAGATGGCTTGTGCATCGCGTTTTTG	CGCGATGCACAAGCCATCTTT	RNF113A
TRCN0000033733	TRC human shRNA (Lenti)	CCGGCAGACCAATGGCGTCTTCAATCTCGAGATTGAAGACGCCATTGGTCTGTTTTTG	CAGACCAATGGCGTCTTCAAT	RNF113A
TRCN0000033862	TRC human shRNA (Lenti)	CCGGGCTATAATATCGTCCTGGGAACTCGAGTTCCCAGGACGATATTATAGCTTTTTG	GCTATAATATCGTCCTGGGAA	TRIM68
TRCN0000033863	TRC human shRNA (Lenti)	CCGGCAGGATATTCAGGAAGTGTTACTCGAGTAACACTTCCTGAATATCCTGTTTTTG	CAGGATATTCAGGAAGTGTTA	TRIM68
TRCN0000033883	TRC human shRNA (Lenti)	CCGGGTCCTGTCTGTCGAAAGACATCTCGAGATGTCTTTCGACAGACAGGACTTTTTG	GTCCTGTCTGTCGAAAGACAT	TRIM39
TRCN0000033899	TRC human shRNA (Lenti)	CCGGCGGCATGGACTACGAATTGAACTCGAGTTCAATTCGTAGTCCATGCCGTTTTTG	CGGCATGGACTACGAATTGAA	C14orf4
TRCN0000033901	TRC human shRNA (Lenti)	CCGGGAATGTACCTTGGGCCTTCATCTCGAGATGAAGGCCCAAGGTACATTCTTTTTG	GAATGTACCTTGGGCCTTCAT	C14orf4
TRCN0000033902	TRC human shRNA (Lenti)	CCGGCTACGAATTGAAGCTGTTCATCTCGAGATGAACAGCTTCAATTCGTAGTTTTTG	CTACGAATTGAAGCTGTTCAT	C14orf4
TRCN0000033903	TRC human shRNA (Lenti)	CCGGGCTCTCATGTCGGTGGCAGATCTCGAGATCTGCCACCGACATGAGAGCTTTTTG	GCTCTCATGTCGGTGGCAGAT	C14orf4
TRCN0000034099	TRC human shRNA (Lenti)	CCGGGCAGTATATGACTGTGTTATTCTCGAGAATAACACAGTCATATACTGCTTTTTG	GCAGTATATGACTGTGTTATT	UBR3
TRCN0000034100	TRC human shRNA (Lenti)	CCGGGCTTTGTGATAAGTGAACTATCTCGAGATAGTTCACTTATCACAAAGCTTTTTG	GCTTTGTGATAAGTGAACTAT	UBR3
TRCN0000034101	TRC human shRNA (Lenti)	CCGGCCGTTCATGATGTGAGGCTTTCTCGAGAAAGCCTCACATCATGAACGGTTTTTG	CCGTTCATGATGTGAGGCTTT	UBR3
TRCN0000034102	TRC human shRNA (Lenti)	CCGGCGAGGCAAACCTCTCTACATTCTCGAGAATGTAGAGAGGTTTGCCTCGTTTTTG	CGAGGCAAACCTCTCTACATT	UBR3
TRCN0000034103	TRC human shRNA (Lenti)	CCGGCCTTACGCAAAGACCACTTTACTCGAGTAAAGTGGTCTTTGCGTAAGGTTTTTG	CCTTACGCAAAGACCACTTTA	UBR3
TRCN0000034119	TRC human shRNA (Lenti)	CCGGAGGTGATTATTGAGTCTTGTACTCGAGTACAAGACTCAATAATCACCTTTTTTG	AGGTGATTATTGAGTCTTGTA	RNF145
TRCN0000034120	TRC human shRNA (Lenti)	CCGGCCTCTCTCTATGAATCGGTTTCTCGAGAAACCGATTCATAGAGAGAGGTTTTTG	CCTCTCTCTATGAATCGGTTT	LOC401805, LOC441711, RNF145
TRCN0000034121	TRC human shRNA (Lenti)	CCGGGCAGGGTTATCGAGCTTTCATCTCGAGATGAAAGCTCGATAACCCTGCTTTTTG	GCAGGGTTATCGAGCTTTCAT	RNF145
TRCN0000034122	TRC human shRNA (Lenti)	CCGGCTTTGGAGAATGGACAGTGATCTCGAGATCACTGTCCATTCTCCAAAGTTTTTG	CTTTGGAGAATGGACAGTGAT	LOC401805, LOC441711, RNF145
TRCN0000034123	TRC human shRNA (Lenti)	CCGGGCAGCACTCCTTACTCTCTTTCTCGAGAAAGAGAGTAAGGAGTGCTGCTTTTTG	GCAGCACTCCTTACTCTCTTT	LOC401805, LOC441711, RNF145
TRCN0000034199	TRC human shRNA (Lenti)	CCGGGCTTCTGATGATGGCAGCTTACTCGAGTAAGCTGCCATCATCAGAAGCTTTTTG	GCTTCTGATGATGGCAGCTTA	MYO18A
TRCN0000034200	TRC human shRNA (Lenti)	CCGGGCTGAACTACACCAAGCAGAACTCGAGTTCTGCTTGGTGTAGTTCAGCTTTTTG	GCTGAACTACACCAAGCAGAA	MYO18A
TRCN0000034201	TRC human shRNA (Lenti)	CCGGCGGAAGGAGAAGAAGGAGAAACTCGAGTTTCTCCTTCTTCTCCTTCCGTTTTTG	CGGAAGGAGAAGAAGGAGAAA	MYO18A
TRCN0000034202	TRC human shRNA (Lenti)	CCGGCGAATTGATGAAGAAGCACAACTCGAGTTGTGCTTCTTCATCAATTCGTTTTTG	CGAATTGATGAAGAAGCACAA	MYO18A
TRCN0000034203	TRC human shRNA (Lenti)	CCGGCGATGCACTGAAGAAGCAGATCTCGAGATCTGCTTCTTCAGTGCATCGTTTTTG	CGATGCACTGAAGAAGCAGAT	MYO18A
TRCN0000034219	TRC human shRNA (Lenti)	CCGGCCAGCCTTTCTACACTGGTTACTCGAGTAACCAGTGTAGAAAGGCTGGTTTTTG	CCAGCCTTTCTACACTGGTTA	TRAF3
TRCN0000034220	TRC human shRNA (Lenti)	CCGGCGTGTCAAGAGAGCATCGTTACTCGAGTAACGATGCTCTCTTGACACGTTTTTG	CGTGTCAAGAGAGCATCGTTA	TRAF3
TRCN0000034221	TRC human shRNA (Lenti)	CCGGCCTTCATTTACAGCGAGTGATCTCGAGATCACTCGCTGTAAATGAAGGTTTTTG	CCTTCATTTACAGCGAGTGAT	TRAF3
TRCN0000034222	TRC human shRNA (Lenti)	CCGGCCTTGGCCGTTTAAGCAGAAACTCGAGTTTCTGCTTAAACGGCCAAGGTTTTTG	CCTTGGCCGTTTAAGCAGAAA	TRAF3
TRCN0000034223	TRC human shRNA (Lenti)	CCGGGAGCAGTTAATGCTGGGACATCTCGAGATGTCCCAGCATTAACTGCTCTTTTTG	GAGCAGTTAATGCTGGGACAT	TRAF3
TRCN0000034229	TRC human shRNA (Lenti)	CCGGGCTGGGTGGAACAACAATAAACTCGAGTTTATTGTTGTTCCACCCAGCTTTTTG	GCTGGGTGGAACAACAATAAA	PSMF1
TRCN0000034230	TRC human shRNA (Lenti)	CCGGGTCTGGAATCATCACACCTATCTCGAGATAGGTGTGATGATTCCAGACTTTTTG	GTCTGGAATCATCACACCTAT	PSMF1
TRCN0000034232	TRC human shRNA (Lenti)	CCGGGCACTTATTGACCCTTCCTCACTCGAGTGAGGAAGGGTCAATAAGTGCTTTTTG	GCACTTATTGACCCTTCCTCA	PSMF1
TRCN0000034233	TRC human shRNA (Lenti)	CCGGCCCTGAACTTGGATGATTATACTCGAGTATAATCATCCAAGTTCAGGGTTTTTG	CCCTGAACTTGGATGATTATA	PSMF1
TRCN0000034234	TRC human shRNA (Lenti)	CCGGGCCCGTAGATTTCAGCAATATCTCGAGATATTGCTGAAATCTACGGGCTTTTTG	GCCCGTAGATTTCAGCAATAT	BRE
TRCN0000034235	TRC human shRNA (Lenti)	CCGGGCTGCTGATGTGGAAAGATTTCTCGAGAAATCTTTCCACATCAGCAGCTTTTTG	GCTGCTGATGTGGAAAGATTT	BRE
TRCN0000034236	TRC human shRNA (Lenti)	CCGGCCCTCAGCTTTGCAGAATCTTCTCGAGAAGATTCTGCAAAGCTGAGGGTTTTTG	CCCTCAGCTTTGCAGAATCTT	BRE
TRCN0000034237	TRC human shRNA (Lenti)	CCGGGCTGTACTTGTCACCTCGAATCTCGAGATTCGAGGTGACAAGTACAGCTTTTTG	GCTGTACTTGTCACCTCGAAT	BRE
TRCN0000034238	TRC human shRNA (Lenti)	CCGGGCCTCCTGGAATCCTTCAAATCTCGAGATTTGAAGGATTCCAGGAGGCTTTTTG	GCCTCCTGGAATCCTTCAAAT	BRE
TRCN0000034259	TRC human shRNA (Lenti)	CCGGCTGAAGAAGTTCATCGCCAAACTCGAGTTTGGCGATGAACTTCTTCAGTTTTTG	CTGAAGAAGTTCATCGCCAAA	PCGF3
TRCN0000034260	TRC human shRNA (Lenti)	CCGGGCAGAGGGAGTTCTATCACAACTCGAGTTGTGATAGAACTCCCTCTGCTTTTTG	GCAGAGGGAGTTCTATCACAA	PCGF3
TRCN0000034261	TRC human shRNA (Lenti)	CCGGGCAGACGACAGTTCAAACAAACTCGAGTTTGTTTGAACTGTCGTCTGCTTTTTG	GCAGACGACAGTTCAAACAAA	PCGF3
TRCN0000034262	TRC human shRNA (Lenti)	CCGGGCACTTAGATTCCCATCGGAACTCGAGTTCCGATGGGAATCTAAGTGCTTTTTG	GCACTTAGATTCCCATCGGAA	PCGF3
TRCN0000034263	TRC human shRNA (Lenti)	CCGGGCTGCACTACAGACCCAAGATCTCGAGATCTTGGGTCTGTAGTGCAGCTTTTTG	GCTGCACTACAGACCCAAGAT	PCGF3
TRCN0000034283	TRC human shRNA (Lenti)	CCGGGCCAACAACAAGAACCTGGAACTCGAGTTCCAGGTTCTTGTTGTTGGCTTTTTG	GCCAACAACAAGAACCTGGAA	BAZ1A
TRCN0000034740	TRC human shRNA (Lenti)	CCGGGCCGAGTACAAGGAGTATTATCTCGAGATAATACTCCTTGTACTCGGCTTTTTG	GCCGAGTACAAGGAGTATTAT	GLT25D2
TRCN0000034742	TRC human shRNA (Lenti)	CCGGGCTAGAGAAGACTCTTGTAATCTCGAGATTACAAGAGTCTTCTCTAGCTTTTTG	GCTAGAGAAGACTCTTGTAAT	GLT25D2
TRCN0000034743	TRC human shRNA (Lenti)	CCGGGCCACTGATCACAATGTGGATCTCGAGATCCACATTGTGATCAGTGGCTTTTTG	GCCACTGATCACAATGTGGAT	GLT25D2
TRCN0000035684	TRC human shRNA (Lenti)	CCGGGCCTCAAGACAAATTGCTATACTCGAGTATAGCAATTTGTCTTGAGGCTTTTTG	GCCTCAAGACAAATTGCTATA	DNMT3B
TRCN0000035685	TRC human shRNA (Lenti)	CCGGGCCCGTGATAGCATCAAAGAACTCGAGTTCTTTGATGCTATCACGGGCTTTTTG	GCCCGTGATAGCATCAAAGAA	DNMT3B
TRCN0000035686	TRC human shRNA (Lenti)	CCGGCCATGCAACGATCTCTCAAATCTCGAGATTTGAGAGATCGTTGCATGGTTTTTG	CCATGCAACGATCTCTCAAAT	DNMT3B
TRCN0000035688	TRC human shRNA (Lenti)	CCGGCCTGTCATTGTTTGATGGCATCTCGAGATGCCATCAAACAATGACAGGTTTTTG	CCTGTCATTGTTTGATGGCAT	DNMT3B
TRCN0000035724	TRC human shRNA (Lenti)	CCGGCCCTTTCTGTCCCATTACCTTCTCGAGAAGGTAATGGGACAGAAAGGGTTTTTG	CCCTTTCTGTCCCATTACCTT	PCYT1A
TRCN0000035725	TRC human shRNA (Lenti)	CCGGGCCCATGATGATATTCCTTATCTCGAGATAAGGAATATCATCATGGGCTTTTTG	GCCCATGATGATATTCCTTAT	PCYT1A
TRCN0000035726	TRC human shRNA (Lenti)	CCGGCGTACCTCATTGTGGGAGTTTCTCGAGAAACTCCCACAATGAGGTACGTTTTTG	CGTACCTCATTGTGGGAGTTT	PCYT1A
TRCN0000035727	TRC human shRNA (Lenti)	CCGGGCCCTATGTCAGGGTAACTATCTCGAGATAGTTACCCTGACATAGGGCTTTTTG	GCCCTATGTCAGGGTAACTAT	PCYT1A
TRCN0000035728	TRC human shRNA (Lenti)	CCGGCCGAGAATTCATTGGAAGTTTCTCGAGAAACTTCCAATGAATTCTCGGTTTTTG	CCGAGAATTCATTGGAAGTTT	PCYT1A
TRCN0000035754	TRC human shRNA (Lenti)	CCGGCCCAAGGTCAAGGAGATTATTCTCGAGAATAATCTCCTTGACCTTGGGTTTTTG	CCCAAGGTCAAGGAGATTATT	DNMT3A
TRCN0000035755	TRC human shRNA (Lenti)	CCGGCCGGCTCTTCTTTGAGTTCTACTCGAGTAGAACTCAAAGAAGAGCCGGTTTTTG	CCGGCTCTTCTTTGAGTTCTA	DNMT3A
TRCN0000035756	TRC human shRNA (Lenti)	CCGGGCCTCAGAGCTATTACCCAATCTCGAGATTGGGTAATAGCTCTGAGGCTTTTTG	GCCTCAGAGCTATTACCCAAT	DNMT3A
TRCN0000035757	TRC human shRNA (Lenti)	CCGGCCAGATGTTCTTCGCTAATAACTCGAGTTATTAGCGAAGAACATCTGGTTTTTG	CCAGATGTTCTTCGCTAATAA	DNMT3A
TRCN0000035758	TRC human shRNA (Lenti)	CCGGCCACCAGAAGAAGAGAAGAATCTCGAGATTCTTCTCTTCTTCTGGTGGTTTTTG	CCACCAGAAGAAGAGAAGAAT	DNMT3A
TRCN0000035907	TRC human shRNA (Lenti)	CCGGGCAATAGGATTGGTCACCAAACTCGAGTTTGGTGACCAATCCTATTGCTTTTTG	GCAATAGGATTGGTCACCAAA	PNPT1
TRCN0000035908	TRC human shRNA (Lenti)	CCGGGCAAGAGACTTCATTACTGAACTCGAGTTCAGTAATGAAGTCTCTTGCTTTTTG	GCAAGAGACTTCATTACTGAA	PNPT1
TRCN0000035923	TRC human shRNA (Lenti)	CCGGCCATACCTCATTATTACCTTTCTCGAGAAAGGTAATAATGAGGTATGGTTTTTG	CCATACCTCATTATTACCTTT	DLAT
TRCN0000036058	TRC_2 human shRNA (Lenti)	CCGGCCTCTTTGATCTCGACAATAACTCGAGTTATTGTCGAGATCAAAGAGGTTTTTG	CCTCTTTGATCTCGACAATAA	EHMT1
TRCN0000036424	TRC human shRNA (Lenti)	CCGGCCTATCAACTATCAGGGCCTACTCGAGTAGGCCCTGATAGTTGATAGGTTTTTG	CCTATCAACTATCAGGGCCTA	POMT2
TRCN0000036425	TRC human shRNA (Lenti)	CCGGGCTCTCTATACAGCCACCTTTCTCGAGAAAGGTGGCTGTATAGAGAGCTTTTTG	GCTCTCTATACAGCCACCTTT	POMT2
TRCN0000036426	TRC human shRNA (Lenti)	CCGGCGGAACTTGCACAGTCACTATCTCGAGATAGTGACTGTGCAAGTTCCGTTTTTG	CGGAACTTGCACAGTCACTAT	POMT2
TRCN0000036427	TRC human shRNA (Lenti)	CCGGGAAGTTACTATATCAACCGTACTCGAGTACGGTTGATATAGTAACTTCTTTTTG	GAAGTTACTATATCAACCGTA	POMT2
TRCN0000036428	TRC human shRNA (Lenti)	CCGGACACTCCATTACTTCCCGTTTCTCGAGAAACGGGAAGTAATGGAGTGTTTTTTG	ACACTCCATTACTTCCCGTTT	POMT2
TRCN0000036914	TRC_3 human shRNA (Lenti)	CCGGGCCTCTTCCAAATTATGGGATCTCGAGATCCCATAATTTGGAAGAGGCTTTTTG	GCCTCTTCCAAATTATGGGAT	GNB4
TRCN0000036915	TRC_3 human shRNA (Lenti)	CCGGGCTCGGAAAGCATGTAATGATCTCGAGATCATTACATGCTTTCCGAGCTTTTTG	GCTCGGAAAGCATGTAATGAT	GNB4
TRCN0000036916	TRC_3 human shRNA (Lenti)	CCGGCGTGCAGATCAAGAGTTATTACTCGAGTAATAACTCTTGATCTGCACGTTTTTG	CGTGCAGATCAAGAGTTATTA	GNB4
TRCN0000036917	TRC_3 human shRNA (Lenti)	CCGGGTCGAATACAAATGCGAACAACTCGAGTTGTTCGCATTTGTATTCGACTTTTTG	GTCGAATACAAATGCGAACAA	GNB4
TRCN0000036918	TRC_3 human shRNA (Lenti)	CCGGGCTGGTTACGATGACTTTAATCTCGAGATTAAAGTCATCGTAACCAGCTTTTTG	GCTGGTTACGATGACTTTAAT	GNB4
TRCN0000037028	TRC_2 human shRNA (Lenti)	CCGGCAAGTGGAACTCATTTGTGAACTCGAGTTCACAAATGAGTTCCACTTGTTTTTG	CAAGTGGAACTCATTTGTGAA	UBR7
TRCN0000037449	TRC human shRNA (Lenti)	CCGGCCCAACTTTGACAGGTTAATACTCGAGTATTAACCTGTCAAAGTTGGGTTTTTG	CCCAACTTTGACAGGTTAATA	KIAA0999
TRCN0000037450	TRC human shRNA (Lenti)	CCGGCGGAACATTGTTCATCGTGATCTCGAGATCACGATGAACAATGTTCCGTTTTTG	CGGAACATTGTTCATCGTGAT	KIAA0999
TRCN0000037451	TRC human shRNA (Lenti)	CCGGGCTATCCATCTACGTGTATTACTCGAGTAATACACGTAGATGGATAGCTTTTTG	GCTATCCATCTACGTGTATTA	KIAA0999
TRCN0000037452	TRC human shRNA (Lenti)	CCGGGCCAGGCTTTATCTTATCAAACTCGAGTTTGATAAGATAAAGCCTGGCTTTTTG	GCCAGGCTTTATCTTATCAAA	KIAA0999
TRCN0000037479	TRC human shRNA (Lenti)	CCGGCGCCCAATAAAGGACTTGAAACTCGAGTTTCAAGTCCTTTATTGGGCGTTTTTG	CGCCCAATAAAGGACTTGAAA	TTN
TRCN0000037480	TRC human shRNA (Lenti)	CCGGGCCCAGAATAAATATGGCATTCTCGAGAATGCCATATTTATTCTGGGCTTTTTG	GCCCAGAATAAATATGGCATT	TTN
TRCN0000037481	TRC human shRNA (Lenti)	CCGGCGCTGGATTAAATGCAACAAACTCGAGTTTGTTGCATTTAATCCAGCGTTTTTG	CGCTGGATTAAATGCAACAAA	TTN
TRCN0000037482	TRC human shRNA (Lenti)	CCGGGCCACCAAATTAGATGACATTCTCGAGAATGTCATCTAATTTGGTGGCTTTTTG	GCCACCAAATTAGATGACATT	TTN
TRCN0000037483	TRC human shRNA (Lenti)	CCGGCGCGCCTTACTTTATTACAAACTCGAGTTTGTAATAAAGTAAGGCGCGTTTTTG	CGCGCCTTACTTTATTACAAA	TTN
TRCN0000037514	TRC human shRNA (Lenti)	CCGGCGGTAGAAGAAGGTCAAAGATCTCGAGATCTTTGACCTTCTTCTACCGTTTTTG	CGGTAGAAGAAGGTCAAAGAT	TNIK
TRCN0000037515	TRC human shRNA (Lenti)	CCGGCCAGAAGTTATTGCCTGTGATCTCGAGATCACAGGCAATAACTTCTGGTTTTTG	CCAGAAGTTATTGCCTGTGAT	TNIK
TRCN0000037516	TRC human shRNA (Lenti)	CCGGCGAGCAGTACAATGTGGGAATCTCGAGATTCCCACATTGTACTGCTCGTTTTTG	CGAGCAGTACAATGTGGGAAT	TNIK
TRCN0000037517	TRC human shRNA (Lenti)	CCGGGCCTCAAAGAACAACTTCTATCTCGAGATAGAAGTTGTTCTTTGAGGCTTTTTG	GCCTCAAAGAACAACTTCTAT	TNIK
TRCN0000037518	TRC human shRNA (Lenti)	CCGGCCATCTCATATTCAGGGCAATCTCGAGATTGCCCTGAATATGAGATGGTTTTTG	CCATCTCATATTCAGGGCAAT	TNIK
TRCN0000037524	TRC human shRNA (Lenti)	CCGGCCCAAGTATCTCGTCACAAATCTCGAGATTTGTGACGAGATACTTGGGTTTTTG	CCCAAGTATCTCGTCACAAAT	TAOK1
TRCN0000037525	TRC human shRNA (Lenti)	CCGGCCCAACAGTATAGAATACAAACTCGAGTTTGTATTCTATACTGTTGGGTTTTTG	CCCAACAGTATAGAATACAAA	TAOK1
TRCN0000037526	TRC human shRNA (Lenti)	CCGGCGCCTCAGATTAGACAAAGATCTCGAGATCTTTGTCTAATCTGAGGCGTTTTTG	CGCCTCAGATTAGACAAAGAT	TAOK1
TRCN0000037527	TRC human shRNA (Lenti)	CCGGGCCTAAGAGTTTGAAGTCTAACTCGAGTTAGACTTCAAACTCTTAGGCTTTTTG	GCCTAAGAGTTTGAAGTCTAA	TAOK1
TRCN0000037528	TRC human shRNA (Lenti)	CCGGCGAGTGTCACTTCACAAATATCTCGAGATATTTGTGAAGTGACACTCGTTTTTG	CGAGTGTCACTTCACAAATAT	TAOK1
TRCN0000037551	TRC human shRNA (Lenti)	CCGGCTTATCTGTCAGTGCAAGAAACTCGAGTTTCTTGCACTGACAGATAAGTTTTTG	CTTATCTGTCAGTGCAAGAAA	CINP
TRCN0000037552	TRC human shRNA (Lenti)	CCGGTGTCTGGAATATAACGAGGAACTCGAGTTCCTCGTTATATTCCAGACATTTTTG	TGTCTGGAATATAACGAGGAA	CINP
TRCN0000037553	TRC human shRNA (Lenti)	CCGGCACTGCAAATAATATTGCCAACTCGAGTTGGCAATATTATTTGCAGTGTTTTTG	CACTGCAAATAATATTGCCAA	CINP
TRCN0000037571	TRC human shRNA (Lenti)	CCGGGACGGACAAGTCAACTATGAACTCGAGTTCATAGTTGACTTGTCCGTCTTTTTG	GACGGACAAGTCAACTATGAA	CALM1
TRCN0000037572	TRC human shRNA (Lenti)	CCGGCGTGAGGCATTCCGAGTCTTTCTCGAGAAAGACTCGGAATGCCTCACGTTTTTG	CGTGAGGCATTCCGAGTCTTT	CALM1
TRCN0000037573	TRC human shRNA (Lenti)	CCGGCGATGGCACCATCACAACAAACTCGAGTTTGTTGTGATGGTGCCATCGTTTTTG	CGATGGCACCATCACAACAAA	CALM1
TRCN0000037775	TRC human shRNA (Lenti)	CCGGGCTGAAGAAGCAAACGGATTTCTCGAGAAATCCGTTTGCTTCTTCAGCTTTTTG	GCTGAAGAAGCAAACGGATTT	PFKP
TRCN0000037776	TRC human shRNA (Lenti)	CCGGCTCGCCATCTATGATGGCTTTCTCGAGAAAGCCATCATAGATGGCGAGTTTTTG	CTCGCCATCTATGATGGCTTT	PFKP
TRCN0000037777	TRC human shRNA (Lenti)	CCGGCTGAACACCTACAAGCGACTTCTCGAGAAGTCGCTTGTAGGTGTTCAGTTTTTG	CTGAACACCTACAAGCGACTT	PFKP
TRCN0000037809	TRC human shRNA (Lenti)	CCGGGCCCTCTATCAGTTCCTACATCTCGAGATGTAGGAACTGATAGAGGGCTTTTTG	GCCCTCTATCAGTTCCTACAT	IHPK3
TRCN0000037810	TRC human shRNA (Lenti)	CCGGCCAGAGTTCATACCGCTTCTACTCGAGTAGAAGCGGTATGAACTCTGGTTTTTG	CCAGAGTTCATACCGCTTCTA	IHPK3
TRCN0000037811	TRC human shRNA (Lenti)	CCGGGCAGGTTTATCAAACAGATAACTCGAGTTATCTGTTTGATAAACCTGCTTTTTG	GCAGGTTTATCAAACAGATAA	IHPK3
TRCN0000037812	TRC human shRNA (Lenti)	CCGGCTTTGCTCATACCACATACAACTCGAGTTGTATGTGGTATGAGCAAAGTTTTTG	CTTTGCTCATACCACATACAA	IHPK3
TRCN0000037813	TRC human shRNA (Lenti)	CCGGCATCGGTTCTTGTTGCTGGAACTCGAGTTCCAGCAACAAGAACCGATGTTTTTG	CATCGGTTCTTGTTGCTGGAA	IHPK3
TRCN0000037995	TRC human shRNA (Lenti)	CCGGCCGGATTTCCTTGTCGGATATCTCGAGATATCCGACAAGGAAATCCGGTTTTTG	CCGGATTTCCTTGTCGGATAT	ZMYND8
TRCN0000037996	TRC human shRNA (Lenti)	CCGGCCCTGACTATGCGGAATACATCTCGAGATGTATTCCGCATAGTCAGGGTTTTTG	CCCTGACTATGCGGAATACAT	ZMYND8
TRCN0000037997	TRC human shRNA (Lenti)	CCGGCCTGGGTTCCAATAAATAATTCTCGAGAATTATTTATTGGAACCCAGGTTTTTG	CCTGGGTTCCAATAAATAATT	ZMYND8
TRCN0000037998	TRC human shRNA (Lenti)	CCGGCCAAACAGGATGTTGTAGGTACTCGAGTACCTACAACATCCTGTTTGGTTTTTG	CCAAACAGGATGTTGTAGGTA	ZMYND8
TRCN0000038149	TRC human shRNA (Lenti)	CCGGGCTCGGCTCATTGAAGACAATCTCGAGATTGTCTTCAATGAGCCGAGCTTTTTG	GCTCGGCTCATTGAAGACAAT	SRC
TRCN0000038150	TRC human shRNA (Lenti)	CCGGGACAGACCTGTCCTTCAAGAACTCGAGTTCTTGAAGGACAGGTCTGTCTTTTTG	GACAGACCTGTCCTTCAAGAA	SRC
TRCN0000038151	TRC human shRNA (Lenti)	CCGGGTCATGAAGAAGCTGAGGCATCTCGAGATGCCTCAGCTTCTTCATGACTTTTTG	GTCATGAAGAAGCTGAGGCAT	SRC
TRCN0000038152	TRC human shRNA (Lenti)	CCGGTCAGAGCGGTTACTGCTCAATCTCGAGATTGAGCAGTAACCGCTCTGATTTTTG	TCAGAGCGGTTACTGCTCAAT	SRC
TRCN0000038153	TRC human shRNA (Lenti)	CCGGGCGGCTCCAGATTGTCAACAACTCGAGTTGTTGACAATCTGGAGCCGCTTTTTG	GCGGCTCCAGATTGTCAACAA	SRC
TRCN0000038164	TRC human shRNA (Lenti)	CCGGGCATCACTAAAGGGAGATATACTCGAGTATATCTCCCTTTAGTGATGCTTTTTG	GCATCACTAAAGGGAGATATA	MCC
TRCN0000038165	TRC human shRNA (Lenti)	CCGGGCTCCAATATCCAAGAGATTTCTCGAGAAATCTCTTGGATATTGGAGCTTTTTG	GCTCCAATATCCAAGAGATTT	MCC
TRCN0000038166	TRC human shRNA (Lenti)	CCGGCACCAATGAAACTTCGCTTTACTCGAGTAAAGCGAAGTTTCATTGGTGTTTTTG	CACCAATGAAACTTCGCTTTA	MCC
TRCN0000038167	TRC human shRNA (Lenti)	CCGGGAAAGCAAGATTAGAGAGTTTCTCGAGAAACTCTCTAATCTTGCTTTCTTTTTG	GAAAGCAAGATTAGAGAGTTT	MCC
TRCN0000038168	TRC human shRNA (Lenti)	CCGGCAGCAAAGATAAACCTGGCAACTCGAGTTGCCAGGTTTATCTTTGCTGTTTTTG	CAGCAAAGATAAACCTGGCAA	MCC
TRCN0000038209	TRC human shRNA (Lenti)	CCGGCCTGATGTGTATCATCATCATCTCGAGATGATGATGATACACATCAGGTTTTTG	CCTGATGTGTATCATCATCAT	SLC22A13
TRCN0000038210	TRC human shRNA (Lenti)	CCGGCTTGTGATATGGGCTGGGAATCTCGAGATTCCCAGCCCATATCACAAGTTTTTG	CTTGTGATATGGGCTGGGAAT	SLC22A13
TRCN0000038211	TRC human shRNA (Lenti)	CCGGGCTTCCAGATACAGCTATTGACTCGAGTCAATAGCTGTATCTGGAAGCTTTTTG	GCTTCCAGATACAGCTATTGA	SLC22A13
TRCN0000038212	TRC human shRNA (Lenti)	CCGGCTTTACCATCTCCTATGTGTACTCGAGTACACATAGGAGATGGTAAAGTTTTTG	CTTTACCATCTCCTATGTGTA	SLC22A13
TRCN0000038213	TRC human shRNA (Lenti)	CCGGGCCTGGCTTACTGCTCTTCTTCTCGAGAAGAAGAGCAGTAAGCCAGGCTTTTTG	GCCTGGCTTACTGCTCTTCTT	SLC22A13
TRCN0000038289	TRC human shRNA (Lenti)	CCGGGCCTCTTTATATCCTTGGAATCTCGAGATTCCAAGGATATAAAGAGGCTTTTTG	GCCTCTTTATATCCTTGGAAT	SLCO6A1
TRCN0000038290	TRC human shRNA (Lenti)	CCGGCCCAGATGTAACTGTGAAGAACTCGAGTTCTTCACAGTTACATCTGGGTTTTTG	CCCAGATGTAACTGTGAAGAA	SLCO6A1
TRCN0000038291	TRC human shRNA (Lenti)	CCGGGCCAGGTTCAACACGGATAAACTCGAGTTTATCCGTGTTGAACCTGGCTTTTTG	GCCAGGTTCAACACGGATAAA	SLCO6A1
TRCN0000038292	TRC human shRNA (Lenti)	CCGGGCTGGTATCTATTTAGGTATTCTCGAGAATACCTAAATAGATACCAGCTTTTTG	GCTGGTATCTATTTAGGTATT	SLCO6A1
TRCN0000038293	TRC human shRNA (Lenti)	CCGGGCAGTGGTATATCATTCCAATCTCGAGATTGGAATGATATACCACTGCTTTTTG	GCAGTGGTATATCATTCCAAT	SLCO6A1
TRCN0000038489	TRC human shRNA (Lenti)	CCGGGTGTCGTTTATGTTTATGGAACTCGAGTTCCATAAACATAAACGACACTTTTTG	GTGTCGTTTATGTTTATGGAA	SLC6A18
TRCN0000038490	TRC human shRNA (Lenti)	CCGGCTTCACAGCTTTGTTCCCTTACTCGAGTAAGGGAACAAAGCTGTGAAGTTTTTG	CTTCACAGCTTTGTTCCCTTA	SLC6A18
TRCN0000038491	TRC human shRNA (Lenti)	CCGGCAGCCTGTACTACAACACCATCTCGAGATGGTGTTGTAGTACAGGCTGTTTTTG	CAGCCTGTACTACAACACCAT	SLC6A18
TRCN0000038492	TRC human shRNA (Lenti)	CCGGGAAACGGTTCTGCGATGACATCTCGAGATGTCATCGCAGAACCGTTTCTTTTTG	GAAACGGTTCTGCGATGACAT	SLC6A18
TRCN0000038493	TRC human shRNA (Lenti)	CCGGCCTCATCAACGACTTTGACTTCTCGAGAAGTCAAAGTCGTTGATGAGGTTTTTG	CCTCATCAACGACTTTGACTT	SLC6A18
TRCN0000038499	TRC human shRNA (Lenti)	CCGGGTGAGAAATGAAGGAATAGTACTCGAGTACTATTCCTTCATTTCTCACTTTTTG	GTGAGAAATGAAGGAATAGTA	SLC25A2
TRCN0000038500	TRC human shRNA (Lenti)	CCGGCTTCAAGAAGTACCGGGTTATCTCGAGATAACCCGGTACTTCTTGAAGTTTTTG	CTTCAAGAAGTACCGGGTTAT	SLC25A2
TRCN0000038501	TRC human shRNA (Lenti)	CCGGGTGGTGGAGTTGCTGGAATTTCTCGAGAAATTCCAGCAACTCCACCACTTTTTG	GTGGTGGAGTTGCTGGAATTT	SLC25A2
TRCN0000038502	TRC human shRNA (Lenti)	CCGGCCATAATACAATTTGGTCTGTCTCGAGACAGACCAAATTGTATTATGGTTTTTG	CCATAATACAATTTGGTCTGT	SLC25A2
TRCN0000038629	TRC human shRNA (Lenti)	CCGGGCCGGGACATTTCTTTATGTTCTCGAGAACATAAAGAAATGTCCCGGCTTTTTG	GCCGGGACATTTCTTTATGTT	SLC39A9
TRCN0000038630	TRC human shRNA (Lenti)	CCGGGCTGTTAATTTCTCAGAGGAACTCGAGTTCCTCTGAGAAATTAACAGCTTTTTG	GCTGTTAATTTCTCAGAGGAA	SLC39A9
TRCN0000038631	TRC human shRNA (Lenti)	CCGGGCAAGGTCTAGCAATTCCAAACTCGAGTTTGGAATTGCTAGACCTTGCTTTTTG	GCAAGGTCTAGCAATTCCAAA	SLC39A9
TRCN0000038632	TRC human shRNA (Lenti)	CCGGGCATCAGACAAAGCAGCAGAACTCGAGTTCTGCTGCTTTGTCTGATGCTTTTTG	GCATCAGACAAAGCAGCAGAA	SLC39A9
TRCN0000038633	TRC human shRNA (Lenti)	CCGGTGTGGCAATCATGCTACATAACTCGAGTTATGTAGCATGATTGCCACATTTTTG	TGTGGCAATCATGCTACATAA	SLC39A9
TRCN0000038695	TRC human shRNA (Lenti)	CCGGGTTGCTAGATTATCGTCCAAACTCGAGTTTGGACGATAATCTAGCAACTTTTTG	GTTGCTAGATTATCGTCCAAA	FAS
TRCN0000038696	TRC human shRNA (Lenti)	CCGGGTGCAGATGTAAACCAAACTTCTCGAGAAGTTTGGTTTACATCTGCACTTTTTG	GTGCAGATGTAAACCAAACTT	FAS
TRCN0000038697	TRC human shRNA (Lenti)	CCGGCCTGAAACAGTGGCAATAAATCTCGAGATTTATTGCCACTGTTTCAGGTTTTTG	CCTGAAACAGTGGCAATAAAT	FAS
TRCN0000038698	TRC human shRNA (Lenti)	CCGGGCAAAGAGGAAGGATCCAGATCTCGAGATCTGGATCCTTCCTCTTTGCTTTTTG	GCAAAGAGGAAGGATCCAGAT	FAS
TRCN0000038712	TRC human shRNA (Lenti)	CCGGCGAATGCACTGGTCTAATGTTCTCGAGAACATTAGACCAGTGCATTCGTTTTTG	CGAATGCACTGGTCTAATGTT	ELAC2
TRCN0000038713	TRC human shRNA (Lenti)	CCGGCATCAGTATGATTCCTGCCAACTCGAGTTGGCAGGAATCATACTGATGTTTTTG	CATCAGTATGATTCCTGCCAA	ELAC2
TRCN0000038724	TRC human shRNA (Lenti)	CCGGCCACAAGAAATGGAAGTAGATCTCGAGATCTACTTCCATTTCTTGTGGTTTTTG	CCACAAGAAATGGAAGTAGAT	SUZ12
TRCN0000038725	TRC human shRNA (Lenti)	CCGGGCTTACGTTTACTGGTTTCTTCTCGAGAAGAAACCAGTAAACGTAAGCTTTTTG	GCTTACGTTTACTGGTTTCTT	SUZ12
TRCN0000038726	TRC human shRNA (Lenti)	CCGGCCAAACCTCTTGCCACTAGAACTCGAGTTCTAGTGGCAAGAGGTTTGGTTTTTG	CCAAACCTCTTGCCACTAGAA	SUZ12
TRCN0000038727	TRC human shRNA (Lenti)	CCGGCGGAATCTCATAGCACCAATACTCGAGTATTGGTGCTATGAGATTCCGTTTTTG	CGGAATCTCATAGCACCAATA	SUZ12, SUZ12P
TRCN0000038728	TRC human shRNA (Lenti)	CCGGGCTGACAATCAAATGAATCATCTCGAGATGATTCATTTGATTGTCAGCTTTTTG	GCTGACAATCAAATGAATCAT	SUZ12
TRCN0000038737	TRC human shRNA (Lenti)	CCGGGCTACATAAACTCATTGACTTCTCGAGAAGTCAATGAGTTTATGTAGCTTTTTG	GCTACATAAACTCATTGACTT	MLH3
TRCN0000038738	TRC human shRNA (Lenti)	CCGGCCACACAGGATAATTCCTTTACTCGAGTAAAGGAATTATCCTGTGTGGTTTTTG	CCACACAGGATAATTCCTTTA	MLH3
TRCN0000038808	TRC human shRNA (Lenti)	CCGGCCTCAAGAAGTGGAACGCGGTCTCGAGACCGCGTTCCACTTCTTGAGGTTTTTG	CCTCAAGAAGTGGAACGCGGT	RNF7
TRCN0000038848	TRC human shRNA (Lenti)	CCGGGCAGATATTGAAGCCCTCAAACTCGAGTTTGAGGGCTTCAATATCTGCTTTTTG	GCAGATATTGAAGCCCTCAAA	USP34
TRCN0000039589	TRC human shRNA (Lenti)	CCGGCGGACCTTATGGCTACAGTAACTCGAGTTACTGTAGCCATAAGGTCCGTTTTTG	CGGACCTTATGGCTACAGTAA	JUN
TRCN0000039590	TRC human shRNA (Lenti)	CCGGCGCAAACCTCAGCAACTTCAACTCGAGTTGAAGTTGCTGAGGTTTGCGTTTTTG	CGCAAACCTCAGCAACTTCAA	JUN
TRCN0000039591	TRC human shRNA (Lenti)	CCGGACTCATGCTAACGCAGCAGTTCTCGAGAACTGCTGCGTTAGCATGAGTTTTTTG	ACTCATGCTAACGCAGCAGTT	JUN
TRCN0000039592	TRC human shRNA (Lenti)	CCGGCCTGATAATCCAGTCCAGCAACTCGAGTTGCTGGACTGGATTATCAGGTTTTTG	CCTGATAATCCAGTCCAGCAA	JUN
TRCN0000039642	TRC human shRNA (Lenti)	CCGGCCTGAGACAGATCAGCAACAACTCGAGTTGTTGCTGATCTGTCTCAGGTTTTTG	CCTGAGACAGATCAGCAACAA	MYC
TRCN0000039783	TRC human shRNA (Lenti)	CCGGGCTGCTGTTGAAGAATATATTCTCGAGAATATATTCTTCAACAGCAGCTTTTTG	GCTGCTGTTGAAGAATATATT	FRAP1
TRCN0000039784	TRC human shRNA (Lenti)	CCGGGCAACCCTTCTTTGACAACATCTCGAGATGTTGTCAAAGAAGGGTTGCTTTTTG	GCAACCCTTCTTTGACAACAT	FRAP1
TRCN0000039785	TRC human shRNA (Lenti)	CCGGGCTGTGCTACACTACAAACATCTCGAGATGTTTGTAGTGTAGCACAGCTTTTTG	GCTGTGCTACACTACAAACAT	FRAP1
TRCN0000039786	TRC human shRNA (Lenti)	CCGGGCCTTGTTTGTGGCTCTGAATCTCGAGATTCAGAGCCACAAACAAGGCTTTTTG	GCCTTGTTTGTGGCTCTGAAT	FRAP1
TRCN0000039787	TRC human shRNA (Lenti)	CCGGGAACCAATTATACCCGTTCTTCTCGAGAAGAACGGGTATAATTGGTTCTTTTTG	GAACCAATTATACCCGTTCTT	FRAP1
TRCN0000039788	TRC human shRNA (Lenti)	CCGGTGCAGACTGCTGCAAAGCTTTCTCGAGAAAGCTTTGCAGCAGTCTGCATTTTTG	TGCAGACTGCTGCAAAGCTTT	EXO1
TRCN0000039789	TRC human shRNA (Lenti)	CCGGGCCGTGTTCAAAGAGCAATATCTCGAGATATTGCTCTTTGAACACGGCTTTTTG	GCCGTGTTCAAAGAGCAATAT	EXO1
TRCN0000039790	TRC human shRNA (Lenti)	CCGGGCCAACAATACCTTCCTCTATCTCGAGATAGAGGAAGGTATTGTTGGCTTTTTG	GCCAACAATACCTTCCTCTAT	EXO1
TRCN0000039791	TRC human shRNA (Lenti)	CCGGCCAAGCTATGTTTATCTCATTCTCGAGAATGAGATAAACATAGCTTGGTTTTTG	CCAAGCTATGTTTATCTCATT	EXO1
TRCN0000039792	TRC human shRNA (Lenti)	CCGGCCTGGTAAATGGACCTACTAACTCGAGTTAGTAGGTCCATTTACCAGGTTTTTG	CCTGGTAAATGGACCTACTAA	EXO1
TRCN0000039903	TRC human shRNA (Lenti)	CCGGGCGCTATGCAATTCTTAATTTCTCGAGAAATTAAGAATTGCATAGCGCTTTTTG	GCGCTATGCAATTCTTAATTT	PIK3R1
TRCN0000039904	TRC human shRNA (Lenti)	CCGGCGAGGGAAGAAGTGAATGAAACTCGAGTTTCATTCACTTCTTCCCTCGTTTTTG	CGAGGGAAGAAGTGAATGAAA	PIK3R1
TRCN0000039905	TRC human shRNA (Lenti)	CCGGCCTGAAGAAATTGGCTGGTTACTCGAGTAACCAGCCAATTTCTTCAGGTTTTTG	CCTGAAGAAATTGGCTGGTTA	PIK3R1
TRCN0000039906	TRC human shRNA (Lenti)	CCGGCGGTACAGCAAAGAATACATACTCGAGTATGTATTCTTTGCTGTACCGTTTTTG	CGGTACAGCAAAGAATACATA	PIK3R1
TRCN0000039907	TRC human shRNA (Lenti)	CCGGCCGTTTACAGTGAAATGATTTCTCGAGAAATCATTTCACTGTAAACGGTTTTTG	CCGTTTACAGTGAAATGATTT	PIK3R1
TRCN0000039912	TRC human shRNA (Lenti)	CCGGCCTACTACTCATTGCCAAGATCTCGAGATCTTGGCAATGAGTAGTAGGTTTTTG	CCTACTACTCATTGCCAAGAT	IRS1
TRCN0000039918	TRC human shRNA (Lenti)	CCGGCCAGCTTTGAAGATGGATTAACTCGAGTTAATCCATCTTCAAAGCTGGTTTTTG	CCAGCTTTGAAGATGGATTAA	DNA2
TRCN0000039919	TRC human shRNA (Lenti)	CCGGCCCTCTGATATTGGTATTATTCTCGAGAATAATACCAATATCAGAGGGTTTTTG	CCCTCTGATATTGGTATTATT	DNA2
TRCN0000039920	TRC human shRNA (Lenti)	CCGGCCTCAGTTTATATCCTACCTTCTCGAGAAGGTAGGATATAAACTGAGGTTTTTG	CCTCAGTTTATATCCTACCTT	DNA2
TRCN0000039921	TRC human shRNA (Lenti)	CCGGGCCAGGAGATATCATTCATTTCTCGAGAAATGAATGATATCTCCTGGCTTTTTG	GCCAGGAGATATCATTCATTT	DNA2
TRCN0000039922	TRC human shRNA (Lenti)	CCGGCGAAGTTAATACAGTAGACAACTCGAGTTGTCTACTGTATTAACTTCGTTTTTG	CGAAGTTAATACAGTAGACAA	DNA2
TRCN0000039988	TRC human shRNA (Lenti)	CCGGGCTTCTTAATAGGAGCACATTCTCGAGAATGTGCTCCTATTAAGAAGCTTTTTG	GCTTCTTAATAGGAGCACATT	TINF2
TRCN0000039989	TRC human shRNA (Lenti)	CCGGGCAAGGAAGAACATGCGATATCTCGAGATATCGCATGTTCTTCCTTGCTTTTTG	GCAAGGAAGAACATGCGATAT	TINF2
TRCN0000039990	TRC human shRNA (Lenti)	CCGGACGCCTTTGTATGGGCCTAAACTCGAGTTTAGGCCCATACAAAGGCGTTTTTTG	ACGCCTTTGTATGGGCCTAAA	TINF2
TRCN0000039991	TRC human shRNA (Lenti)	CCGGGAGACAATATGGTGTGGACATCTCGAGATGTCCACACCATATTGTCTCTTTTTG	GAGACAATATGGTGTGGACAT	TINF2
TRCN0000039992	TRC human shRNA (Lenti)	CCGGGCAGGAACTTGAACAAGAGTACTCGAGTACTCTTGTTCAAGTTCCTGCTTTTTG	GCAGGAACTTGAACAAGAGTA	TINF2
TRCN0000040018	TRC human shRNA (Lenti)	CCGGCCCACTGTGGTAATTCCACATCTCGAGATGTGGAATTACCACAGTGGGTTTTTG	CCCACTGTGGTAATTCCACAT	RBL1
TRCN0000040019	TRC human shRNA (Lenti)	CCGGCCAAGCTAATAGTCACGTATACTCGAGTATACGTGACTATTAGCTTGGTTTTTG	CCAAGCTAATAGTCACGTATA	RBL1
TRCN0000040020	TRC human shRNA (Lenti)	CCGGGCAGTGAATAAGGAGTATGAACTCGAGTTCATACTCCTTATTCACTGCTTTTTG	GCAGTGAATAAGGAGTATGAA	RBL1
TRCN0000040021	TRC human shRNA (Lenti)	CCGGCCAGAATACTACGTTCAGCTACTCGAGTAGCTGAACGTAGTATTCTGGTTTTTG	CCAGAATACTACGTTCAGCTA	RBL1
TRCN0000040022	TRC human shRNA (Lenti)	CCGGGCACAGGCTAATGTGGAGTATCTCGAGATACTCCACATTAGCCTGTGCTTTTTG	GCACAGGCTAATGTGGAGTAT	RBL1
TRCN0000040183	TRC_2 human shRNA (Lenti)	CCGGCGCTTCATAATGCCTGTTCTTCTCGAGAAGAACAGGCATTATGAAGCGTTTTTG	CGCTTCATAATGCCTGTTCTT	TNKS
TRCN0000040184	TRC_2 human shRNA (Lenti)	CCGGCGACTCTTAGAGGCATCTAAACTCGAGTTTAGATGCCTCTAAGAGTCGTTTTTG	CGACTCTTAGAGGCATCTAAA	TNKS
TRCN0000040185	TRC_2 human shRNA (Lenti)	CCGGGCTCCAGAAGATAAAGAATATCTCGAGATATTCTTTATCTTCTGGAGCTTTTTG	GCTCCAGAAGATAAAGAATAT	TNKS
TRCN0000040186	TRC_2 human shRNA (Lenti)	CCGGGCCAGGGATAACTGGAACTATCTCGAGATAGTTCCAGTTATCCCTGGCTTTTTG	GCCAGGGATAACTGGAACTAT	TNKS
TRCN0000040187	TRC_2 human shRNA (Lenti)	CCGGGCCCATAATGATGTCATGGAACTCGAGTTCCATGACATCATTATGGGCTTTTTG	GCCCATAATGATGTCATGGAA	TNKS
TRCN0000041754	TRC human shRNA (Lenti)	CCGGTGACATCAAGAAGGTGGTGAACTCGAGTTCACCACCTTCTTGATGTCATTTTTG	TGACATCAAGAAGGTGGTGAA	GAPDH, GAPDHL6
TRCN0000042903	TRC_2 human shRNA (Lenti)	CCGGCCCAGACTACTTTACAGAATACTCGAGTATTCTGTAAAGTAGTCTGGGTTTTTG	CCCAGACTACTTTACAGAATA	SLC39A12
TRCN0000042904	TRC_2 human shRNA (Lenti)	CCGGCCACTCAAGAAGCCTCATCAACTCGAGTTGATGAGGCTTCTTGAGTGGTTTTTG	CCACTCAAGAAGCCTCATCAA	SLC39A12
TRCN0000042905	TRC_2 human shRNA (Lenti)	CCGGCCTCAGGTTCTTGGTTTACATCTCGAGATGTAAACCAAGAACCTGAGGTTTTTG	CCTCAGGTTCTTGGTTTACAT	SLC39A12
TRCN0000042906	TRC_2 human shRNA (Lenti)	CCGGGCTGGGATGTTCTTATATTTACTCGAGTAAATATAAGAACATCCCAGCTTTTTG	GCTGGGATGTTCTTATATTTA	SLC39A12
TRCN0000042907	TRC_2 human shRNA (Lenti)	CCGGCGCCTATCAGAACTAGACCAACTCGAGTTGGTCTAGTTCTGATAGGCGTTTTTG	CGCCTATCAGAACTAGACCAA	SLC39A12
TRCN0000043028	TRC_2 human shRNA (Lenti)	CCGGGCCATGAATATACAATCTGTACTCGAGTACAGATTGTATATTCATGGCTTTTTG	GCCATGAATATACAATCTGTA	SLC22A25
TRCN0000043029	TRC_2 human shRNA (Lenti)	CCGGGCTGCTAGTATTGGACATATACTCGAGTATATGTCCAATACTAGCAGCTTTTTG	GCTGCTAGTATTGGACATATA	SLC22A25
TRCN0000043030	TRC_2 human shRNA (Lenti)	CCGGGCTGCTACATTTAGCATCATTCTCGAGAATGATGCTAAATGTAGCAGCTTTTTG	GCTGCTACATTTAGCATCATT	SLC22A25
TRCN0000043032	TRC_2 human shRNA (Lenti)	CCGGGCACCATGCTTTGTCTTCTTTCTCGAGAAAGAAGACAAAGCATGGTGCTTTTTG	GCACCATGCTTTGTCTTCTTT	SLC22A25
TRCN0000043068	TRC_2 human shRNA (Lenti)	CCGGGCCTACAATTTACCTTGTTAACTCGAGTTAACAAGGTAAATTGTAGGCTTTTTG	GCCTACAATTTACCTTGTTAA	ATP2B1
TRCN0000043069	TRC_2 human shRNA (Lenti)	CCGGCCAGAGAAAGAGGGTGGATTACTCGAGTAATCCACCCTCTTTCTCTGGTTTTTG	CCAGAGAAAGAGGGTGGATTA	ATP2B1
TRCN0000043070	TRC_2 human shRNA (Lenti)	CCGGGCCTCTCATCTCACGTACAATCTCGAGATTGTACGTGAGATGAGAGGCTTTTTG	GCCTCTCATCTCACGTACAAT	ATP2B1
TRCN0000043071	TRC_2 human shRNA (Lenti)	CCGGGCAGATTTAGAAAGAAGAGAACTCGAGTTCTCTTCTTTCTAAATCTGCTTTTTG	GCAGATTTAGAAAGAAGAGAA	ATP2B1
TRCN0000043072	TRC_2 human shRNA (Lenti)	CCGGCGGCATACTTATTCAAGGCAACTCGAGTTGCCTTGAATAAGTATGCCGTTTTTG	CGGCATACTTATTCAAGGCAA	ATP2B1
TRCN0000043108	TRC_2 human shRNA (Lenti)	CCGGGTCATCAATATCCTGGTCATACTCGAGTATGACCAGGATATTGATGACTTTTTG	GTCATCAATATCCTGGTCATA	SLC32A1
TRCN0000043109	TRC_2 human shRNA (Lenti)	CCGGGCGTGCCTGTACGAGGAGAATCTCGAGATTCTCCTCGTACAGGCACGCTTTTTG	GCGTGCCTGTACGAGGAGAAT	SLC32A1
TRCN0000043112	TRC_2 human shRNA (Lenti)	CCGGGTCGAGGGAGACATCCATTATCTCGAGATAATGGATGTCTCCCTCGACTTTTTG	GTCGAGGGAGACATCCATTAT	SLC32A1
TRCN0000043163	TRC_2 human shRNA (Lenti)	CCGGCCATTGGTAAAGTCTCCAAATCTCGAGATTTGGAGACTTTACCAATGGTTTTTG	CCATTGGTAAAGTCTCCAAAT	SLC7A13
TRCN0000043164	TRC_2 human shRNA (Lenti)	CCGGGCCTAAGAAATGTCTGGCATTCTCGAGAATGCCAGACATTTCTTAGGCTTTTTG	GCCTAAGAAATGTCTGGCATT	SLC7A13
TRCN0000043165	TRC_2 human shRNA (Lenti)	CCGGCACGGGTTCATTATGGTCTATCTCGAGATAGACCATAATGAACCCGTGTTTTTG	CACGGGTTCATTATGGTCTAT	SLC7A13
TRCN0000043166	TRC_2 human shRNA (Lenti)	CCGGGTGTCCATACTTAGCTTCATTCTCGAGAATGAAGCTAAGTATGGACACTTTTTG	GTGTCCATACTTAGCTTCATT	SLC7A13
TRCN0000043167	TRC_2 human shRNA (Lenti)	CCGGCCCTGATGTGTCTGAGGAATACTCGAGTATTCCTCAGACACATCAGGGTTTTTG	CCCTGATGTGTCTGAGGAATA	SLC7A13
TRCN0000043203	TRC_2 human shRNA (Lenti)	CCGGGCCTTCATCTAAGGCTAACATCTCGAGATGTTAGCCTTAGATGAAGGCTTTTTG	GCCTTCATCTAAGGCTAACAT	SLCO1B1
TRCN0000043204	TRC_2 human shRNA (Lenti)	CCGGCGGTTGTTTCATTATGGGAATCTCGAGATTCCCATAATGAAACAACCGTTTTTG	CGGTTGTTTCATTATGGGAAT	SLCO1B1
TRCN0000043205	TRC_2 human shRNA (Lenti)	CCGGGCTAAGACACTAGGTGCAATTCTCGAGAATTGCACCTAGTGTCTTAGCTTTTTG	GCTAAGACACTAGGTGCAATT	SLCO1B1
TRCN0000043206	TRC_2 human shRNA (Lenti)	CCGGCCAGTGACATCTCATAGAGATCTCGAGATCTCTATGAGATGTCACTGGTTTTTG	CCAGTGACATCTCATAGAGAT	SLCO1B1
TRCN0000043207	TRC_2 human shRNA (Lenti)	CCGGCTTCAATGTTAAGAGTCTCATCTCGAGATGAGACTCTTAACATTGAAGTTTTTG	CTTCAATGTTAAGAGTCTCAT	SLCO1B1
TRCN0000043213	TRC_2 human shRNA (Lenti)	CCGGCGCTCCAAGATATGCCAGTATCTCGAGATACTGGCATATCTTGGAGCGTTTTTG	CGCTCCAAGATATGCCAGTAT	SLC17A6
TRCN0000043214	TRC_2 human shRNA (Lenti)	CCGGGCCACACTTAGTAATGACAATCTCGAGATTGTCATTACTAAGTGTGGCTTTTTG	GCCACACTTAGTAATGACAAT	SLC17A6
TRCN0000043215	TRC_2 human shRNA (Lenti)	CCGGCCAAGTCTTATGGTGCCACAACTCGAGTTGTGGCACCATAAGACTTGGTTTTTG	CCAAGTCTTATGGTGCCACAA	SLC17A6
TRCN0000043216	TRC_2 human shRNA (Lenti)	CCGGCCTCTACCCTAAATATGCTAACTCGAGTTAGCATATTTAGGGTAGAGGTTTTTG	CCTCTACCCTAAATATGCTAA	SLC17A6
TRCN0000043217	TRC_2 human shRNA (Lenti)	CCGGCCAGTCTATGCAATAATTGTTCTCGAGAACAATTATTGCATAGACTGGTTTTTG	CCAGTCTATGCAATAATTGTT	SLC17A6
TRCN0000043253	TRC_2 human shRNA (Lenti)	CCGGGCAGGGATATATCCCAGGAAACTCGAGTTTCCTGGGATATATCCCTGCTTTTTG	GCAGGGATATATCCCAGGAAA	SLC22A6
TRCN0000043254	TRC_2 human shRNA (Lenti)	CCGGCCCTTTCTCAATGGCACAGAACTCGAGTTCTGTGCCATTGAGAAAGGGTTTTTG	CCCTTTCTCAATGGCACAGAA	SLC22A6
TRCN0000043255	TRC_2 human shRNA (Lenti)	CCGGGCCACTAGCTTTGCATACTATCTCGAGATAGTATGCAAAGCTAGTGGCTTTTTG	GCCACTAGCTTTGCATACTAT	SLC22A6
TRCN0000043256	TRC_2 human shRNA (Lenti)	CCGGCCGGAAGGTACTCATCTTGAACTCGAGTTCAAGATGAGTACCTTCCGGTTTTTG	CCGGAAGGTACTCATCTTGAA	SLC22A6
TRCN0000043257	TRC_2 human shRNA (Lenti)	CCGGGCCAAATTGAGTATGGAGGTACTCGAGTACCTCCATACTCAATTTGGCTTTTTG	GCCAAATTGAGTATGGAGGTA	SLC22A6
TRCN0000043328	TRC_2 human shRNA (Lenti)	CCGGCCTCTACACAAGTGAATTATACTCGAGTATAATTCACTTGTGTAGAGGTTTTTG	CCTCTACACAAGTGAATTATA	SLC22A8
TRCN0000043329	TRC_2 human shRNA (Lenti)	CCGGGTCTATCTTCATGGCAGGTATCTCGAGATACCTGCCATGAAGATAGACTTTTTG	GTCTATCTTCATGGCAGGTAT	SLC22A8
TRCN0000043330	TRC_2 human shRNA (Lenti)	CCGGCCGTCATCTTGAATGTGGAATCTCGAGATTCCACATTCAAGATGACGGTTTTTG	CCGTCATCTTGAATGTGGAAT	SLC22A8
TRCN0000043331	TRC_2 human shRNA (Lenti)	CCGGGCTATGGGTGTGGAAGAATTTCTCGAGAAATTCTTCCACACCCATAGCTTTTTG	GCTATGGGTGTGGAAGAATTT	SLC22A8
TRCN0000043332	TRC_2 human shRNA (Lenti)	CCGGGAGACTATCGAAGACCTGGAACTCGAGTTCCAGGTCTTCGATAGTCTCTTTTTG	GAGACTATCGAAGACCTGGAA	SLC22A8
TRCN0000043453	TRC_2 human shRNA (Lenti)	CCGGCCTTCCTGAAACCAGGAACAACTCGAGTTGTTCCTGGTTTCAGGAAGGTTTTTG	CCTTCCTGAAACCAGGAACAA	SLC22A9
TRCN0000043454	TRC_2 human shRNA (Lenti)	CCGGGCCAAGATGCACTCTTGAGAACTCGAGTTCTCAAGAGTGCATCTTGGCTTTTTG	GCCAAGATGCACTCTTGAGAA	SLC22A9
TRCN0000043455	TRC_2 human shRNA (Lenti)	CCGGGCCATCATATTTGTGCCACAACTCGAGTTGTGGCACAAATATGATGGCTTTTTG	GCCATCATATTTGTGCCACAA	SLC22A9
TRCN0000043456	TRC_2 human shRNA (Lenti)	CCGGCCTCCTGTCCTTTACGAGATTCTCGAGAATCTCGTAAAGGACAGGAGGTTTTTG	CCTCCTGTCCTTTACGAGATT	SLC22A9
TRCN0000043457	TRC_2 human shRNA (Lenti)	CCGGCTACGCTTCTTGTCTGGGATTCTCGAGAATCCCAGACAAGAAGCGTAGTTTTTG	CTACGCTTCTTGTCTGGGATT	SLC22A9
TRCN0000043458	TRC_2 human shRNA (Lenti)	CCGGGCAGTAAAGAAGGCAACACATCTCGAGATGTGTTGCCTTCTTTACTGCTTTTTG	GCAGTAAAGAAGGCAACACAT	SLC22A12
TRCN0000043459	TRC_2 human shRNA (Lenti)	CCGGGCAACATCTTCCTGCTCCAAACTCGAGTTTGGAGCAGGAAGATGTTGCTTTTTG	GCAACATCTTCCTGCTCCAAA	SLC22A12
TRCN0000043461	TRC_2 human shRNA (Lenti)	CCGGCCGGACCTGTATCTCCACGTTCTCGAGAACGTGGAGATACAGGTCCGGTTTTTG	CCGGACCTGTATCTCCACGTT	SLC22A12
TRCN0000043462	TRC_2 human shRNA (Lenti)	CCGGTCTCCATCATGTGGCTGTGTACTCGAGTACACAGCCACATGATGGAGATTTTTG	TCTCCATCATGTGGCTGTGTA	SLC22A12
TRCN0000043463	TRC_2 human shRNA (Lenti)	CCGGCCTCCAAATACTTTGTGAGCACTCGAGTGCTCACAAAGTATTTGGAGGTTTTTG	CCTCCAAATACTTTGTGAGCA	ATP5D
TRCN0000043464	TRC_2 human shRNA (Lenti)	CCGGCAACCAGATGTCCTTCACCTTCTCGAGAAGGTGAAGGACATCTGGTTGTTTTTG	CAACCAGATGTCCTTCACCTT	ATP5D
TRCN0000043466	TRC_2 human shRNA (Lenti)	CCGGCAGCGGTTCCATCGCAGTGAACTCGAGTTCACTGCGATGGAACCGCTGTTTTTG	CAGCGGTTCCATCGCAGTGAA	ATP5D
TRCN0000043467	TRC_2 human shRNA (Lenti)	CCGGCGGGCAGAGATCCAGATCCGACTCGAGTCGGATCTGGATCTCTGCCCGTTTTTG	CGGGCAGAGATCCAGATCCGA	ATP5D
TRCN0000043528	TRC_2 human shRNA (Lenti)	CCGGGCCATATACTACAATGTGATTCTCGAGAATCACATTGTAGTATATGGCTTTTTG	GCCATATACTACAATGTGATT	SLC6A5
TRCN0000043529	TRC_2 human shRNA (Lenti)	CCGGGCAAAGATTCTGTGAAGATATCTCGAGATATCTTCACAGAATCTTTGCTTTTTG	GCAAAGATTCTGTGAAGATAT	SLC6A5
TRCN0000043530	TRC_2 human shRNA (Lenti)	CCGGCGCAAAGTCAACATTGAGAATCTCGAGATTCTCAATGTTGACTTTGCGTTTTTG	CGCAAAGTCAACATTGAGAAT	SLC6A5
TRCN0000043531	TRC_2 human shRNA (Lenti)	CCGGCCAACGTGACAATGGTTAATTCTCGAGAATTAACCATTGTCACGTTGGTTTTTG	CCAACGTGACAATGGTTAATT	SLC6A5
TRCN0000043532	TRC_2 human shRNA (Lenti)	CCGGCGTTGCACTGTAAGATCCCTTCTCGAGAAGGGATCTTACAGTGCAACGTTTTTG	CGTTGCACTGTAAGATCCCTT	SLC6A5
TRCN0000043598	TRC_2 human shRNA (Lenti)	CCGGGCCCACAATCTCATACTCAATCTCGAGATTGAGTATGAGATTGTGGGCTTTTTG	GCCCACAATCTCATACTCAAT	SLC2A2
TRCN0000043599	TRC_2 human shRNA (Lenti)	CCGGGCTGAATAAGTTCTCTTGGATCTCGAGATCCAAGAGAACTTATTCAGCTTTTTG	GCTGAATAAGTTCTCTTGGAT	SLC2A2
TRCN0000043600	TRC_2 human shRNA (Lenti)	CCGGGCAAACATTCTGTCATTAGTTCTCGAGAACTAATGACAGAATGTTTGCTTTTTG	GCAAACATTCTGTCATTAGTT	SLC2A2
TRCN0000043601	TRC_2 human shRNA (Lenti)	CCGGCGACGTTCTCTCTTTCTAATTCTCGAGAATTAGAAAGAGAGAACGTCGTTTTTG	CGACGTTCTCTCTTTCTAATT	SLC2A2
TRCN0000043602	TRC_2 human shRNA (Lenti)	CCGGGCACCTCAACAGGTAATAATACTCGAGTATTATTACCTGTTGAGGTGCTTTTTG	GCACCTCAACAGGTAATAATA	SLC2A2
TRCN0000043973	TRC_2 human shRNA (Lenti)	CCGGCGACAAATATAGAAGGCACTACTCGAGTAGTGCCTTCTATATTTGTCGTTTTTG	CGACAAATATAGAAGGCACTA	TRPM1
TRCN0000043974	TRC_2 human shRNA (Lenti)	CCGGGCTTCTAGTTACCATTCAGAACTCGAGTTCTGAATGGTAACTAGAAGCTTTTTG	GCTTCTAGTTACCATTCAGAA	TRPM1
TRCN0000043975	TRC_2 human shRNA (Lenti)	CCGGGCCAGCTTGCTTTGGAGTTATCTCGAGATAACTCCAAAGCAAGCTGGCTTTTTG	GCCAGCTTGCTTTGGAGTTAT	TRPM1
TRCN0000043977	TRC_2 human shRNA (Lenti)	CCGGCGTGGATTGAAGCTCTTCCTTCTCGAGAAGGAAGAGCTTCAATCCACGTTTTTG	CGTGGATTGAAGCTCTTCCTT	TRPM1
TRCN0000044059	TRC_2 human shRNA (Lenti)	CCGGGCTGATGTACTCTATCGGCATCTCGAGATGCCGATAGAGTACATCAGCTTTTTG	GCTGATGTACTCTATCGGCAT	SLC36A3
TRCN0000044060	TRC_2 human shRNA (Lenti)	CCGGCCTGGACATTCGTTTCTACATCTCGAGATGTAGAAACGAATGTCCAGGTTTTTG	CCTGGACATTCGTTTCTACAT	SLC36A3
TRCN0000044061	TRC_2 human shRNA (Lenti)	CCGGAGGGTGTATATTTGGGACATACTCGAGTATGTCCCAAATATACACCCTTTTTTG	AGGGTGTATATTTGGGACATA	SLC36A3
TRCN0000044062	TRC_2 human shRNA (Lenti)	CCGGGCTGTTCTTTGGTACAGCCATCTCGAGATGGCTGTACCAAAGAACAGCTTTTTG	GCTGTTCTTTGGTACAGCCAT	SLC36A3
TRCN0000044068	TRC_2 human shRNA (Lenti)	CCGGGCGGAGTGATAGACTGCTTTACTCGAGTAAAGCAGTCTATCACTCCGCTTTTTG	GCGGAGTGATAGACTGCTTTA	SLC25A13
TRCN0000044069	TRC_2 human shRNA (Lenti)	CCGGGCCATCTACTTTCCGTGCTATCTCGAGATAGCACGGAAAGTAGATGGCTTTTTG	GCCATCTACTTTCCGTGCTAT	SLC25A13
TRCN0000044070	TRC_2 human shRNA (Lenti)	CCGGCCAACGATCAACTGGCTCTTTCTCGAGAAAGAGCCAGTTGATCGTTGGTTTTTG	CCAACGATCAACTGGCTCTTT	SLC25A13
TRCN0000044071	TRC_2 human shRNA (Lenti)	CCGGCCAATGACTTTGTCACTCGATCTCGAGATCGAGTGACAAAGTCATTGGTTTTTG	CCAATGACTTTGTCACTCGAT	SLC25A13
TRCN0000044072	TRC_2 human shRNA (Lenti)	CCGGGCTTTGTTTATGGTAGCCTTTCTCGAGAAAGGCTACCATAAACAAAGCTTTTTG	GCTTTGTTTATGGTAGCCTTT	SLC25A13
TRCN0000044188	TRC_2 human shRNA (Lenti)	CCGGGCTCAGAATAACTGCCAGGATCTCGAGATCCTGGCAGTTATTCTGAGCTTTTTG	GCTCAGAATAACTGCCAGGAT	TRPV1
TRCN0000044189	TRC_2 human shRNA (Lenti)	CCGGCCGTTTCATGTTTGTCTACATCTCGAGATGTAGACAAACATGAAACGGTTTTTG	CCGTTTCATGTTTGTCTACAT	TRPV1
TRCN0000044191	TRC_2 human shRNA (Lenti)	CCGGGCTCACCAACAAGAAGGGAATCTCGAGATTCCCTTCTTGTTGGTGAGCTTTTTG	GCTCACCAACAAGAAGGGAAT	TRPV1
TRCN0000044588	TRC_2 human shRNA (Lenti)	CCGGGCCATTAAACTGACTGTTAATCTCGAGATTAACAGTCAGTTTAATGGCTTTTTG	GCCATTAAACTGACTGTTAAT	SLC25A12
TRCN0000044589	TRC_2 human shRNA (Lenti)	CCGGGCATCTTAACTACACAGAATTCTCGAGAATTCTGTGTAGTTAAGATGCTTTTTG	GCATCTTAACTACACAGAATT	SLC25A12
TRCN0000044590	TRC_2 human shRNA (Lenti)	CCGGCCAACACCTAAGTCACGCATTCTCGAGAATGCGTGACTTAGGTGTTGGTTTTTG	CCAACACCTAAGTCACGCATT	SLC25A12
TRCN0000044591	TRC_2 human shRNA (Lenti)	CCGGGCGCTATCTTGGACTGTATAACTCGAGTTATACAGTCCAAGATAGCGCTTTTTG	GCGCTATCTTGGACTGTATAA	SLC25A12
TRCN0000044592	TRC_2 human shRNA (Lenti)	CCGGCCAGGTTAGCTTCTCCTACTTCTCGAGAAGTAGGAGAAGCTAACCTGGTTTTTG	CCAGGTTAGCTTCTCCTACTT	SLC25A12
TRCN0000044603	TRC_2 human shRNA (Lenti)	CCGGCGAGGACGACTACAACTACTACTCGAGTAGTAGTTGTAGTCGTCCTCGTTTTTG	CGAGGACGACTACAACTACTA	SLC18A3
TRCN0000044604	TRC_2 human shRNA (Lenti)	CCGGCATAGCCATGATCGCCGATAACTCGAGTTATCGGCGATCATGGCTATGTTTTTG	CATAGCCATGATCGCCGATAA	SLC18A3
TRCN0000044605	TRC_2 human shRNA (Lenti)	CCGGCGCCGCTAGTGGTCTCACTATCTCGAGATAGTGAGACCACTAGCGGCGTTTTTG	CGCCGCTAGTGGTCTCACTAT	SLC18A3
TRCN0000044606	TRC_2 human shRNA (Lenti)	CCGGGTTACTGGACAACATGCTGTACTCGAGTACAGCATGTTGTCCAGTAACTTTTTG	GTTACTGGACAACATGCTGTA	SLC18A3
TRCN0000044607	TRC_2 human shRNA (Lenti)	CCGGTGGCCTTCATTAGCTTCGGAACTCGAGTTCCGAAGCTAATGAAGGCCATTTTTG	TGGCCTTCATTAGCTTCGGAA	SLC18A3
TRCN0000044652	TRC_2 human shRNA (Lenti)	CCGGGCCGTCACTGTGGTCCTGTATCTCGAGATACAGGACCACAGTGACGGCTTTTTG	GCCGTCACTGTGGTCCTGTAT	SLC9A1
TRCN0000044873	TRC_2 human shRNA (Lenti)	CCGGCCTCGTCTATACCAACCTCATCTCGAGATGAGGTTGGTATAGACGAGGTTTTTG	CCTCGTCTATACCAACCTCAT	TRPM5
TRCN0000044874	TRC_2 human shRNA (Lenti)	CCGGGCATTTCTCTTGGGAGGACATCTCGAGATGTCCTCCCAAGAGAAATGCTTTTTG	GCATTTCTCTTGGGAGGACAT	TRPM5
TRCN0000044875	TRC_2 human shRNA (Lenti)	CCGGCCCTCTACTTCTGGGTCTTTACTCGAGTAAAGACCCAGAAGTAGAGGGTTTTTG	CCCTCTACTTCTGGGTCTTTA	TRPM5
TRCN0000044876	TRC_2 human shRNA (Lenti)	CCGGGTGAAGAAGTTCACACTGTATCTCGAGATACAGTGTGAACTTCTTCACTTTTTG	GTGAAGAAGTTCACACTGTAT	TRPM5
TRCN0000044877	TRC_2 human shRNA (Lenti)	CCGGCTGATCCATATCTTTGCCATACTCGAGTATGGCAAAGATATGGATCAGTTTTTG	CTGATCCATATCTTTGCCATA	TRPM5
TRCN0000045033	TRC_2 human shRNA (Lenti)	CCGGCTTCTTCAACATCTCGGGTATCTCGAGATACCCGAGATGTTGAAGAAGTTTTTG	CTTCTTCAACATCTCGGGTAT	SLC34A1
TRCN0000045034	TRC_2 human shRNA (Lenti)	CCGGGCTGGTGACATCTTCAAGGATCTCGAGATCCTTGAAGATGTCACCAGCTTTTTG	GCTGGTGACATCTTCAAGGAT	SLC34A1
TRCN0000045035	TRC_2 human shRNA (Lenti)	CCGGCGAGTCTGTGATAACCAGCATCTCGAGATGCTGGTTATCACAGACTCGTTTTTG	CGAGTCTGTGATAACCAGCAT	SLC34A1
TRCN0000045036	TRC_2 human shRNA (Lenti)	CCGGGTGGTTACAGACATGGGACTTCTCGAGAAGTCCCATGTCTGTAACCACTTTTTG	GTGGTTACAGACATGGGACTT	SLC34A1
TRCN0000045037	TRC_2 human shRNA (Lenti)	CCGGGAAGGTCATCAATACGGACTTCTCGAGAAGTCCGTATTGATGACCTTCTTTTTG	GAAGGTCATCAATACGGACTT	SLC34A1
TRCN0000045284	TRC_2 human shRNA (Lenti)	CCGGCCTTAGGGAAATGGAGGTTAACTCGAGTTAACCTCCATTTCCCTAAGGTTTTTG	CCTTAGGGAAATGGAGGTTAA	CCNA2
TRCN0000045285	TRC_2 human shRNA (Lenti)	CCGGCCTCTTGATTATCCAATGGATCTCGAGATCCATTGGATAATCAAGAGGTTTTTG	CCTCTTGATTATCCAATGGAT	CCNA2
TRCN0000045286	TRC_2 human shRNA (Lenti)	CCGGGCCTGAATCATTAATACGAAACTCGAGTTTCGTATTAATGATTCAGGCTTTTTG	GCCTGAATCATTAATACGAAA	CCNA2
TRCN0000045287	TRC_2 human shRNA (Lenti)	CCGGGCTCCAACAGTAAATCAGTTTCTCGAGAAACTGATTTACTGTTGGAGCTTTTTG	GCTCCAACAGTAAATCAGTTT	CCNA2
TRCN0000045290	TRC_2 human shRNA (Lenti)	CCGGGCCATCCTAATTGACTGGCTACTCGAGTAGCCAGTCAATTAGGATGGCTTTTTG	GCCATCCTAATTGACTGGCTA	CCNB1
TRCN0000045291	TRC_2 human shRNA (Lenti)	CCGGGCCAAATACCTGATGGAACTACTCGAGTAGTTCCATCAGGTATTTGGCTTTTTG	GCCAAATACCTGATGGAACTA	CCNB1
TRCN0000045292	TRC_2 human shRNA (Lenti)	CCGGGCCATGTTTATTGCAAGCAAACTCGAGTTTGCTTGCAATAAACATGGCTTTTTG	GCCATGTTTATTGCAAGCAAA	CCNB1
TRCN0000045348	TRC_3 human shRNA (Lenti)	CCGGCCCTCATATCACAGATGCAATCTCGAGATTGCATCTGTGATATGAGGGTTTTTG	CCCTCATATCACAGATGCAAT	CTPS
TRCN0000045349	TRC_3 human shRNA (Lenti)	CCGGGCTCTCACATTACCTCCAGAACTCGAGTTCTGGAGGTAATGTGAGAGCTTTTTG	GCTCTCACATTACCTCCAGAA	CTPS
TRCN0000045350	TRC_3 human shRNA (Lenti)	CCGGCCCTTGTTGTTAGAGGAGCAACTCGAGTTGCTCCTCTAACAACAAGGGTTTTTG	CCCTTGTTGTTAGAGGAGCAA	CTPS
TRCN0000045352	TRC_3 human shRNA (Lenti)	CCGGGCGTTAATACCTGTAGATGAACTCGAGTTCATCTACAGGTATTAACGCTTTTTG	GCGTTAATACCTGTAGATGAA	CTPS
TRCN0000045390	TRC_3 human shRNA (Lenti)	CCGGGAAGAGAGTAAACATGGCCTTCTCGAGAAGGCCATGTTTACTCTCTTCTTTTTG	GAAGAGAGTAAACATGGCCTT	PROSC
TRCN0000045391	TRC_3 human shRNA (Lenti)	CCGGGTTAAAGGTTATGGTCCAGATCTCGAGATCTGGACCATAACCTTTAACTTTTTG	GTTAAAGGTTATGGTCCAGAT	PROSC
TRCN0000045392	TRC_3 human shRNA (Lenti)	CCGGACGTTCAGGAACTGCTAGAAACTCGAGTTTCTAGCAGTTCCTGAACGTTTTTTG	ACGTTCAGGAACTGCTAGAAA	PROSC
TRCN0000045473	TRC_2 human shRNA (Lenti)	CCGGCCGGAACAGCACAAGAGTTATCTCGAGATAACTCTTGTGCTGTTCCGGTTTTTG	CCGGAACAGCACAAGAGTTAT	NOS3
TRCN0000045474	TRC_2 human shRNA (Lenti)	CCGGGTCCTGTGTATGGATGAGTATCTCGAGATACTCATCCATACACAGGACTTTTTG	GTCCTGTGTATGGATGAGTAT	NOS3
TRCN0000045475	TRC_2 human shRNA (Lenti)	CCGGCAACGCTACCACGAAGACATTCTCGAGAATGTCTTCGTGGTAGCGTTGTTTTTG	CAACGCTACCACGAAGACATT	NOS3
TRCN0000045476	TRC_2 human shRNA (Lenti)	CCGGCCAGTACTACAGCTCCATTAACTCGAGTTAATGGAGCTGTAGTACTGGTTTTTG	CCAGTACTACAGCTCCATTAA	NOS3
TRCN0000045477	TRC_2 human shRNA (Lenti)	CCGGCATCAGGAGATGGTCAACTATCTCGAGATAGTTGACCATCTCCTGATGTTTTTG	CATCAGGAGATGGTCAACTAT	NOS3
TRCN0000045598	TRC_2 human shRNA (Lenti)	CCGGCCAGCACCTACCAGTAATCATCTCGAGATGATTACTGGTAGGTGCTGGTTTTTG	CCAGCACCTACCAGTAATCAT	WARS
TRCN0000045599	TRC_2 human shRNA (Lenti)	CCGGGCTGTCCTTCGACTTTCAGTACTCGAGTACTGAAAGTCGAAGGACAGCTTTTTG	GCTGTCCTTCGACTTTCAGTA	WARS
TRCN0000045600	TRC_2 human shRNA (Lenti)	CCGGCTTTGACATCAACAAGACTTTCTCGAGAAAGTCTTGTTGATGTCAAAGTTTTTG	CTTTGACATCAACAAGACTTT	WARS
TRCN0000045601	TRC_2 human shRNA (Lenti)	CCGGCAAAGAGCTAATAAACCGAATCTCGAGATTCGGTTTATTAGCTCTTTGTTTTTG	CAAAGAGCTAATAAACCGAAT	WARS
TRCN0000045602	TRC_2 human shRNA (Lenti)	CCGGGTCACGGATGAGATAGTGAAACTCGAGTTTCACTATCTCATCCGTGACTTTTTG	GTCACGGATGAGATAGTGAAA	WARS
TRCN0000046068	TRC_2 human shRNA (Lenti)	CCGGGCCTAGACATTAAACTGAATACTCGAGTATTCAGTTTAATGTCTAGGCTTTTTG	GCCTAGACATTAAACTGAATA	AOF2
TRCN0000046069	TRC_2 human shRNA (Lenti)	CCGGGCTCCAATACTGTTGGCACTACTCGAGTAGTGCCAACAGTATTGGAGCTTTTTG	GCTCCAATACTGTTGGCACTA	AOF2
TRCN0000046070	TRC_2 human shRNA (Lenti)	CCGGCCAACAATTAGAAGCACCTTACTCGAGTAAGGTGCTTCTAATTGTTGGTTTTTG	CCAACAATTAGAAGCACCTTA	AOF2
TRCN0000046071	TRC_2 human shRNA (Lenti)	CCGGGCTACATCTTACCTTAGTCATCTCGAGATGACTAAGGTAAGATGTAGCTTTTTG	GCTACATCTTACCTTAGTCAT	AOF2
TRCN0000046072	TRC_2 human shRNA (Lenti)	CCGGCCACGAGTCAAACCTTTATTTCTCGAGAAATAAAGGTTTGACTCGTGGTTTTTG	CCACGAGTCAAACCTTTATTT	AOF2
TRCN0000046470	TRC_2 human shRNA (Lenti)	CCGGCCAAAGATAGTTCGAGATGTTCTCGAGAACATCTCGAACTATCTTTGGTTTTTG	CCAAAGATAGTTCGAGATGTT	MTHFR
TRCN0000046471	TRC_2 human shRNA (Lenti)	CCGGCCGAAGTGAGTTTGGTGACTACTCGAGTAGTCACCAAACTCACTTCGGTTTTTG	CCGAAGTGAGTTTGGTGACTA	MTHFR
TRCN0000046472	TRC_2 human shRNA (Lenti)	CCGGCTTGTCAATGTGAAGGGTGAACTCGAGTTCACCCTTCACATTGACAAGTTTTTG	CTTGTCAATGTGAAGGGTGAA	MTHFR
TRCN0000046506	TRC_2 human shRNA (Lenti)	CCGGCCTTGATGTCACAAAGAAGAACTCGAGTTCTTCTTTGTGACATCAAGGTTTTTG	CCTTGATGTCACAAAGAAGAA	BDH2
TRCN0000046614	TRC_2 human shRNA (Lenti)	CCGGCGTGCCTTACATCAGGTACTTCTCGAGAAGTACCTGATGTAAGGCACGTTTTTG	CGTGCCTTACATCAGGTACTT	ACE
TRCN0000046615	TRC_2 human shRNA (Lenti)	CCGGCCAGCAAGTTTGTGGAGGAATCTCGAGATTCCTCCACAAACTTGCTGGTTTTTG	CCAGCAAGTTTGTGGAGGAAT	ACE
TRCN0000046616	TRC_2 human shRNA (Lenti)	CCGGGCTAAGTTTCATGTTCCAAATCTCGAGATTTGGAACATGAAACTTAGCTTTTTG	GCTAAGTTTCATGTTCCAAAT	ACE
TRCN0000046617	TRC_2 human shRNA (Lenti)	CCGGGCTAAGCAACATGAGCAGGATCTCGAGATCCTGCTCATGTTGCTTAGCTTTTTG	GCTAAGCAACATGAGCAGGAT	ACE
TRCN0000046773	TRC_2 human shRNA (Lenti)	CCGGCGGATCATCAACGATGACCAACTCGAGTTGGTCATCGTTGATGATCCGTTTTTG	CGGATCATCAACGATGACCAA	CRMP1
TRCN0000046774	TRC_2 human shRNA (Lenti)	CCGGCCCGACAAGTTGAAGACCATACTCGAGTATGGTCTTCAACTTGTCGGGTTTTTG	CCCGACAAGTTGAAGACCATA	CRMP1
TRCN0000046775	TRC_2 human shRNA (Lenti)	CCGGCCTATAAGGATGTCTACCAAACTCGAGTTTGGTAGACATCCTTATAGGTTTTTG	CCTATAAGGATGTCTACCAAA	CRMP1
TRCN0000046776	TRC_2 human shRNA (Lenti)	CCGGCGTCAATTCCTTCCAAGTCTACTCGAGTAGACTTGGAAGGAATTGACGTTTTTG	CGTCAATTCCTTCCAAGTCTA	CRMP1
TRCN0000046777	TRC_2 human shRNA (Lenti)	CCGGCACCAGTCCAACTTCAGCTTACTCGAGTAAGCTGAAGTTGGACTGGTGTTTTTG	CACCAGTCCAACTTCAGCTTA	CRMP1
TRCN0000046823	TRC_2 human shRNA (Lenti)	CCGGCCAGGCAATTTCAGGATTATTCTCGAGAATAATCCTGAAATTGCCTGGTTTTTG	CCAGGCAATTTCAGGATTATT	MME
TRCN0000046824	TRC_2 human shRNA (Lenti)	CCGGGCCAGATTGATTCGTCAGGAACTCGAGTTCCTGACGAATCAATCTGGCTTTTTG	GCCAGATTGATTCGTCAGGAA	MME
TRCN0000046825	TRC_2 human shRNA (Lenti)	CCGGGCAAACTATGTCAATGGGAATCTCGAGATTCCCATTGACATAGTTTGCTTTTTG	GCAAACTATGTCAATGGGAAT	MME
TRCN0000046826	TRC_2 human shRNA (Lenti)	CCGGGCATGGTCATAGGACACGAAACTCGAGTTTCGTGTCCTATGACCATGCTTTTTG	GCATGGTCATAGGACACGAAA	MME
TRCN0000046827	TRC_2 human shRNA (Lenti)	CCGGGCAAGTCATCAGACTGCATAACTCGAGTTATGCAGTCTGATGACTTGCTTTTTG	GCAAGTCATCAGACTGCATAA	MME
TRCN0000046927	TRC_3 human shRNA (Lenti)	CCGGGACAACAAGTATTCCCTGTTTCTCGAGAAACAGGGAATACTTGTTGTCTTTTTG	GACAACAAGTATTCCCTGTTT	USP22
TRCN0000046934	TRC_3 human shRNA (Lenti)	CCGGGAAATTCTTATCTCTGGACTTCTCGAGAAGTCCAGAGATAAGAATTTCTTTTTG	GAAATTCTTATCTCTGGACTT	CES1
TRCN0000046935	TRC_3 human shRNA (Lenti)	CCGGTGCATTGCTAAGGAACTGATTCTCGAGAATCAGTTCCTTAGCAATGCATTTTTG	TGCATTGCTAAGGAACTGATT	CES1
TRCN0000046936	TRC_3 human shRNA (Lenti)	CCGGCCTGCTGACTTGACCAAGAAACTCGAGTTTCTTGGTCAAGTCAGCAGGTTTTTG	CCTGCTGACTTGACCAAGAAA	CES1, CES4, LOC390732
TRCN0000046937	TRC_3 human shRNA (Lenti)	CCGGCCAGACAGAACACATAGAGCTCTCGAGAGCTCTATGTGTTCTGTCTGGTTTTTG	CCAGACAGAACACATAGAGCT	CES1, LOC652708
TRCN0000047028	TRC_2 human shRNA (Lenti)	CCGGCGGTGCAGATAAAGGACAGTTCTCGAGAACTGTCCTTTATCTGCACCGTTTTTG	CGGTGCAGATAAAGGACAGTT	LTF
TRCN0000047029	TRC_2 human shRNA (Lenti)	CCGGCCTGATCCTAACTGTGTGGATCTCGAGATCCACACAGTTAGGATCAGGTTTTTG	CCTGATCCTAACTGTGTGGAT	LOC728320, LTF
TRCN0000047030	TRC_2 human shRNA (Lenti)	CCGGGCAGGCATTACTAATCTGAAACTCGAGTTTCAGATTAGTAATGCCTGCTTTTTG	GCAGGCATTACTAATCTGAAA	LOC728320, LTF
TRCN0000047031	TRC_2 human shRNA (Lenti)	CCGGGCCATCCAGAACTTGAGGAAACTCGAGTTTCCTCAAGTTCTGGATGGCTTTTTG	GCCATCCAGAACTTGAGGAAA	LOC728320, LTF
TRCN0000047032	TRC_2 human shRNA (Lenti)	CCGGCCCTACAAACTGCGACCTGTACTCGAGTACAGGTCGCAGTTTGTAGGGTTTTTG	CCCTACAAACTGCGACCTGTA	LTF
TRCN0000047283	TRC_2 human shRNA (Lenti)	CCGGGCTTTCAAGTTGTGGATGGAACTCGAGTTCCATCCACAACTTGAAAGCTTTTTG	GCTTTCAAGTTGTGGATGGAA	RALGPS2
TRCN0000047284	TRC_2 human shRNA (Lenti)	CCGGCATTCCCTATTTAGGTATCTACTCGAGTAGATACCTAAATAGGGAATGTTTTTG	CATTCCCTATTTAGGTATCTA	RALGPS2
TRCN0000047285	TRC_2 human shRNA (Lenti)	CCGGAGAAACTGTATGAGCTGAATACTCGAGTATTCAGCTCATACAGTTTCTTTTTTG	AGAAACTGTATGAGCTGAATA	RALGPS2
TRCN0000047286	TRC_2 human shRNA (Lenti)	CCGGAGCAGTCTTGTGAATATGATACTCGAGTATCATATTCACAAGACTGCTTTTTTG	AGCAGTCTTGTGAATATGATA	RALGPS2
TRCN0000047287	TRC_2 human shRNA (Lenti)	CCGGGAAGAATATGCGGGTCAGATACTCGAGTATCTGACCCGCATATTCTTCTTTTTG	GAAGAATATGCGGGTCAGATA	RALGPS2
TRCN0000047308	TRC_2 human shRNA (Lenti)	CCGGCGGGACAACATCTTCCGAAATCTCGAGATTTCGGAAGATGTTGTCCCGTTTTTG	CGGGACAACATCTTCCGAAAT	RRAGB
TRCN0000047309	TRC_2 human shRNA (Lenti)	CCGGGCTACCAAATACAGCCATGAACTCGAGTTCATGGCTGTATTTGGTAGCTTTTTG	GCTACCAAATACAGCCATGAA	RRAGB
TRCN0000047310	TRC_2 human shRNA (Lenti)	CCGGCGAACATCTATCTGGGATGAACTCGAGTTCATCCCAGATAGATGTTCGTTTTTG	CGAACATCTATCTGGGATGAA	RRAGB
TRCN0000047311	TRC_2 human shRNA (Lenti)	CCGGGCCTCTTTCCAGAGTATGGAACTCGAGTTCCATACTCTGGAAAGAGGCTTTTTG	GCCTCTTTCCAGAGTATGGAA	RRAGB
TRCN0000047312	TRC_2 human shRNA (Lenti)	CCGGGCAACAATTGATGTAGAACATCTCGAGATGTTCTACATCAATTGTTGCTTTTTG	GCAACAATTGATGTAGAACAT	RRAGB
TRCN0000047340	TRC_2 human shRNA (Lenti)	CCGGCGAGTGTAAGATACAGGACTTCTCGAGAAGTCCTGTATCTTACACTCGTTTTTG	CGAGTGTAAGATACAGGACTT	RABGAP1
TRCN0000047341	TRC_2 human shRNA (Lenti)	CCGGGCCGAATGTGTCTGAAGGAATCTCGAGATTCCTTCAGACACATTCGGCTTTTTG	GCCGAATGTGTCTGAAGGAAT	RABGAP1
TRCN0000047342	TRC_2 human shRNA (Lenti)	CCGGCCCTTGGATTATTAAAGACTTCTCGAGAAGTCTTTAATAATCCAAGGGTTTTTG	CCCTTGGATTATTAAAGACTT	RABGAP1
TRCN0000047373	TRC_2 human shRNA (Lenti)	CCGGCCATACCTTTATCCACTCTATCTCGAGATAGAGTGGATAAAGGTATGGTTTTTG	CCATACCTTTATCCACTCTAT	GDI2
TRCN0000047375	TRC_2 human shRNA (Lenti)	CCGGCGGAGGAGAAAGTGCATCTATCTCGAGATAGATGCACTTTCTCCTCCGTTTTTG	CGGAGGAGAAAGTGCATCTAT	GDI2
TRCN0000047376	TRC_2 human shRNA (Lenti)	CCGGCGCAAGAAGAATGACATCTATCTCGAGATAGATGTCATTCTTCTTGCGTTTTTG	CGCAAGAAGAATGACATCTAT	GDI2
TRCN0000047377	TRC_2 human shRNA (Lenti)	CCGGCCCAAGTTCCTTATGGCTAATCTCGAGATTAGCCATAAGGAACTTGGGTTTTTG	CCCAAGTTCCTTATGGCTAAT	GDI2
TRCN0000047486	TRC_2 human shRNA (Lenti)	CCGGCCTCAGATTCAAGACCTATATCTCGAGATATAGGTCTTGAATCTGAGGTTTTTG	CCTCAGATTCAAGACCTATAT	IQGAP1
TRCN0000047487	TRC_2 human shRNA (Lenti)	CCGGGCATCCACTTACCAGGATATACTCGAGTATATCCTGGTAAGTGGATGCTTTTTG	GCATCCACTTACCAGGATATA	IQGAP1
TRCN0000047663	TRC_2 human shRNA (Lenti)	CCGGCCTGAATATGAACGTCTGAAACTCGAGTTTCAGACGTTCATATTCAGGTTTTTG	CCTGAATATGAACGTCTGAAA	GPN1
TRCN0000047665	TRC_2 human shRNA (Lenti)	CCGGCCTTGAATCAAGAGACTACATCTCGAGATGTAGTCTCTTGATTCAAGGTTTTTG	CCTTGAATCAAGAGACTACAT	GPN1
TRCN0000047666	TRC_2 human shRNA (Lenti)	CCGGGCCCAGAACATGTCCAAATATCTCGAGATATTTGGACATGTTCTGGGCTTTTTG	GCCCAGAACATGTCCAAATAT	GPN1, ZNF512
TRCN0000047667	TRC_2 human shRNA (Lenti)	CCGGGCCAATATTGATATTCGTGATCTCGAGATCACGAATATCAATATTGGCTTTTTG	GCCAATATTGATATTCGTGAT	GPN1, ZNF512
TRCN0000047753	TRC_2 human shRNA (Lenti)	CCGGGCCGATGTTCTGTTCATCCTTCTCGAGAAGGATGAACAGAACATCGGCTTTTTG	GCCGATGTTCTGTTCATCCTT	RHOBTB1
TRCN0000047754	TRC_2 human shRNA (Lenti)	CCGGGCAGTATTGGATTATCTCTATCTCGAGATAGAGATAATCCAATACTGCTTTTTG	GCAGTATTGGATTATCTCTAT	RHOBTB1
TRCN0000047755	TRC_2 human shRNA (Lenti)	CCGGGCTCCAAGTTCCGTAAGGAAACTCGAGTTTCCTTACGGAACTTGGAGCTTTTTG	GCTCCAAGTTCCGTAAGGAAA	RHOBTB1
TRCN0000047756	TRC_2 human shRNA (Lenti)	CCGGGCTAATCCCAATTCCCTAAATCTCGAGATTTAGGGAATTGGGATTAGCTTTTTG	GCTAATCCCAATTCCCTAAAT	RHOBTB1
TRCN0000047757	TRC_2 human shRNA (Lenti)	CCGGGCTTACCATACTATGAAACAACTCGAGTTGTTTCATAGTATGGTAAGCTTTTTG	GCTTACCATACTATGAAACAA	RHOBTB1
TRCN0000047763	TRC_2 human shRNA (Lenti)	CCGGCCCGAGGTGAACAGGATTTAACTCGAGTTAAATCCTGTTCACCTCGGGTTTTTG	CCCGAGGTGAACAGGATTTAA	NET1
TRCN0000047764	TRC_2 human shRNA (Lenti)	CCGGGCTTTCAGTAACTCAGAGAAACTCGAGTTTCTCTGAGTTACTGAAAGCTTTTTG	GCTTTCAGTAACTCAGAGAAA	NET1
TRCN0000047765	TRC_2 human shRNA (Lenti)	CCGGCGCCTAGTCAAATACCCTTTACTCGAGTAAAGGGTATTTGACTAGGCGTTTTTG	CGCCTAGTCAAATACCCTTTA	NET1
TRCN0000047766	TRC_2 human shRNA (Lenti)	CCGGCCAAAGCTCTTCTTGATCAAACTCGAGTTTGATCAAGAAGAGCTTTGGTTTTTG	CCAAAGCTCTTCTTGATCAAA	NET1
TRCN0000047767	TRC_2 human shRNA (Lenti)	CCGGGAGTGGACATAAACTTTACATCTCGAGATGTAAAGTTTATGTCCACTCTTTTTG	GAGTGGACATAAACTTTACAT	NET1
TRCN0000047848	TRC_2 human shRNA (Lenti)	CCGGCGTGTTCAGTAAGGACGAGTTCTCGAGAACTCGTCCTTACTGAACACGTTTTTG	CGTGTTCAGTAAGGACGAGTT	RHOB
TRCN0000047849	TRC_2 human shRNA (Lenti)	CCGGCCTGCTGATCGTGTTCAGTAACTCGAGTTACTGAACACGATCAGCAGGTTTTTG	CCTGCTGATCGTGTTCAGTAA	RHOB
TRCN0000047850	TRC_2 human shRNA (Lenti)	CCGGCGACGTCATTCTCATGTGCTTCTCGAGAAGCACATGAGAATGACGTCGTTTTTG	CGACGTCATTCTCATGTGCTT	RHOB
TRCN0000047851	TRC_2 human shRNA (Lenti)	CCGGCCCACCGTCTTCGAGAACTATCTCGAGATAGTTCTCGAAGACGGTGGGTTTTTG	CCCACCGTCTTCGAGAACTAT	RHOB
TRCN0000047852	TRC_2 human shRNA (Lenti)	CCGGGCGCATCCAAGCCTACGACTACTCGAGTAGTCGTAGGCTTGGATGCGCTTTTTG	GCGCATCCAAGCCTACGACTA	RHOB
TRCN0000048089	TRC_2 human shRNA (Lenti)	CCGGGATCGACATCAAGCTGGACAACTCGAGTTGTCCAGCTTGATGTCGATCTTTTTG	GATCGACATCAAGCTGGACAA	RAB6B
TRCN0000048090	TRC_2 human shRNA (Lenti)	CCGGGTACGACATCACAAATCTCAACTCGAGTTGAGATTTGTGATGTCGTACTTTTTG	GTACGACATCACAAATCTCAA	RAB6B
TRCN0000048091	TRC_2 human shRNA (Lenti)	CCGGCAAAGAACTGAGCGTCATGTTCTCGAGAACATGACGCTCAGTTCTTTGTTTTTG	CAAAGAACTGAGCGTCATGTT	RAB6B
TRCN0000048454	TRC_2 human shRNA (Lenti)	CCGGCCGCTACTGTGCGTTAAACAACTCGAGTTGTTTAACGCACAGTAGCGGTTTTTG	CCGCTACTGTGCGTTAAACAA	GIMAP4
TRCN0000048455	TRC_2 human shRNA (Lenti)	CCGGCGGATAAGAGAGGAGTATGAACTCGAGTTCATACTCCTCTCTTATCCGTTTTTG	CGGATAAGAGAGGAGTATGAA	GIMAP4
TRCN0000048456	TRC_2 human shRNA (Lenti)	CCGGGAAACGTCCAAGGAGATTATTCTCGAGAATAATCTCCTTGGACGTTTCTTTTTG	GAAACGTCCAAGGAGATTATT	GIMAP4
TRCN0000048457	TRC_2 human shRNA (Lenti)	CCGGGAATTAATCATGACAGCGTTACTCGAGTAACGCTGTCATGATTAATTCTTTTTG	GAATTAATCATGACAGCGTTA	GIMAP4
TRCN0000048493	TRC_2 human shRNA (Lenti)	CCGGCCTGCCAAGAACAACTATCATCTCGAGATGATAGTTGTTCTTGGCAGGTTTTTG	CCTGCCAAGAACAACTATCAT	LIG1
TRCN0000048494	TRC_2 human shRNA (Lenti)	CCGGCGGTTTATTCGAGTCCGTGAACTCGAGTTCACGGACTCGAATAAACCGTTTTTG	CGGTTTATTCGAGTCCGTGAA	LIG1
TRCN0000048495	TRC_2 human shRNA (Lenti)	CCGGGCTCAAGCTGAAGAAGGACTACTCGAGTAGTCCTTCTTCAGCTTGAGCTTTTTG	GCTCAAGCTGAAGAAGGACTA	LIG1
TRCN0000048496	TRC_2 human shRNA (Lenti)	CCGGCCAAGAAAGAGGGTAAAGCAACTCGAGTTGCTTTACCCTCTTTCTTGGTTTTTG	CCAAGAAAGAGGGTAAAGCAA	LIG1
TRCN0000048497	TRC_2 human shRNA (Lenti)	CCGGCTGAAACCAATGTTGGCCCATCTCGAGATGGGCCAACATTGGTTTCAGTTTTTG	CTGAAACCAATGTTGGCCCAT	LIG1
TRCN0000048500	TRC_2 human shRNA (Lenti)	CCGGGCTGAGTAACTCCAACAGCAACTCGAGTTGCTGTTGGAGTTACTCAGCTTTTTG	GCTGAGTAACTCCAACAGCAA	LIG3
TRCN0000048501	TRC_2 human shRNA (Lenti)	CCGGGCCAGTACCAAGAAAGCAGAACTCGAGTTCTGCTTTCTTGGTACTGGCTTTTTG	GCCAGTACCAAGAAAGCAGAA	LIG3
TRCN0000048502	TRC_2 human shRNA (Lenti)	CCGGCAGGAGTCATTAAGACTGTTTCTCGAGAAACAGTCTTAATGACTCCTGTTTTTG	CAGGAGTCATTAAGACTGTTT	LIG3
TRCN0000048678	TRC_2 human shRNA (Lenti)	CCGGCGGCTGTTGCTAGACAAGATTCTCGAGAATCTTGTCTAGCAACAGCCGTTTTTG	CGGCTGTTGCTAGACAAGATT	PLEKHG3
TRCN0000048679	TRC_2 human shRNA (Lenti)	CCGGCCAGGAAATTGCCAAGCATTTCTCGAGAAATGCTTGGCAATTTCCTGGTTTTTG	CCAGGAAATTGCCAAGCATTT	PLEKHG3
TRCN0000048681	TRC_2 human shRNA (Lenti)	CCGGGAAGCCATCTTGGAAATGGATCTCGAGATCCATTTCCAAGATGGCTTCTTTTTG	GAAGCCATCTTGGAAATGGAT	PLEKHG3
TRCN0000048682	TRC_2 human shRNA (Lenti)	CCGGGCGCGTCAAGAACAAGGTCTACTCGAGTAGACCTTGTTCTTGACGCGCTTTTTG	GCGCGTCAAGAACAAGGTCTA	PLEKHG3
TRCN0000048759	TRC_2 human shRNA (Lenti)	CCGGCGGTCTTTGGTCAAACAATTACTCGAGTAATTGTTTGACCAAAGACCGTTTTTG	CGGTCTTTGGTCAAACAATTA	PDE1C
TRCN0000048760	TRC_2 human shRNA (Lenti)	CCGGGCGTTCGAGTTTGAATAGCATCTCGAGATGCTATTCAAACTCGAACGCTTTTTG	GCGTTCGAGTTTGAATAGCAT	PDE1C
TRCN0000048948	TRC_2 human shRNA (Lenti)	CCGGCCGATGAATCAAAGTGGTTATCTCGAGATAACCACTTTGATTCATCGGTTTTTG	CCGATGAATCAAAGTGGTTAT	TDP1
TRCN0000048949	TRC_2 human shRNA (Lenti)	CCGGGCGGACCAGTTTAGAAGGATACTCGAGTATCCTTCTAAACTGGTCCGCTTTTTG	GCGGACCAGTTTAGAAGGATA	TDP1
TRCN0000048950	TRC_2 human shRNA (Lenti)	CCGGCCATATCTAGTAGTGATGAAACTCGAGTTTCATCACTACTAGATATGGTTTTTG	CCATATCTAGTAGTGATGAAA	TDP1
TRCN0000048951	TRC_2 human shRNA (Lenti)	CCGGGCACGATCTCTCTGAAACAAACTCGAGTTTGTTTCAGAGAGATCGTGCTTTTTG	GCACGATCTCTCTGAAACAAA	TDP1
TRCN0000048952	TRC_2 human shRNA (Lenti)	CCGGCCTTATGTCAAAGCACCGGATCTCGAGATCCGGTGCTTTGACATAAGGTTTTTG	CCTTATGTCAAAGCACCGGAT	TDP1
TRCN0000048998	TRC_2 human shRNA (Lenti)	CCGGCCAGACTTATTGTAACAAGATCTCGAGATCTTGTTACAATAAGTCTGGTTTTTG	CCAGACTTATTGTAACAAGAT	ENPP3
TRCN0000048999	TRC_2 human shRNA (Lenti)	CCGGCCTGTTAAGAAGAACACTCTTCTCGAGAAGAGTGTTCTTCTTAACAGGTTTTTG	CCTGTTAAGAAGAACACTCTT	ENPP3
TRCN0000049001	TRC_2 human shRNA (Lenti)	CCGGGCACCAAACAATGGAACCCATCTCGAGATGGGTTCCATTGTTTGGTGCTTTTTG	GCACCAAACAATGGAACCCAT	ENPP3
TRCN0000049002	TRC_2 human shRNA (Lenti)	CCGGGCATGTAAAGACCGAGGTGATCTCGAGATCACCTCGGTCTTTACATGCTTTTTG	GCATGTAAAGACCGAGGTGAT	ENPP3
TRCN0000049293	TRC_2 human shRNA (Lenti)	CCGGCCAGAAATCTTCCACAGAATTCTCGAGAATTCTGTGGAAGATTTCTGGTTTTTG	CCAGAAATCTTCCACAGAATT	TOP3A
TRCN0000049294	TRC_2 human shRNA (Lenti)	CCGGCGAGTTTATTGTTCGCCATTTCTCGAGAAATGGCGAACAATAAACTCGTTTTTG	CGAGTTTATTGTTCGCCATTT	TOP3A
TRCN0000049297	TRC_2 human shRNA (Lenti)	CCGGGCTTCTCGAAAGTTGAGAATACTCGAGTATTCTCAACTTTCGAGAAGCTTTTTG	GCTTCTCGAAAGTTGAGAATA	TOP3A
TRCN0000049373	TRC_2 human shRNA (Lenti)	CCGGCCAACAAATCTCAGCATGGATCTCGAGATCCATGCTGAGATTTGTTGGTTTTTG	CCAACAAATCTCAGCATGGAT	PAPD5
TRCN0000049374	TRC_2 human shRNA (Lenti)	CCGGCCCAATACAAACTATGGTGTTCTCGAGAACACCATAGTTTGTATTGGGTTTTTG	CCCAATACAAACTATGGTGTT	PAPD5
TRCN0000049375	TRC_2 human shRNA (Lenti)	CCGGGCCACATATAGAGATTGGATACTCGAGTATCCAATCTCTATATGTGGCTTTTTG	GCCACATATAGAGATTGGATA	PAPD5
TRCN0000049376	TRC_2 human shRNA (Lenti)	CCGGGCCTTTGATTATGCCTACGTTCTCGAGAACGTAGGCATAATCAAAGGCTTTTTG	GCCTTTGATTATGCCTACGTT	PAPD5
TRCN0000049377	TRC_2 human shRNA (Lenti)	CCGGCGATGTTGGAAGGAGTTCATACTCGAGTATGAACTCCTTCCAACATCGTTTTTG	CGATGTTGGAAGGAGTTCATA	PAPD5
TRCN0000049498	TRC_2 human shRNA (Lenti)	CCGGGCCCTATCGTTCTCAGATATTCTCGAGAATATCTGAGAACGATAGGGCTTTTTG	GCCCTATCGTTCTCAGATATT	GALC
TRCN0000049499	TRC_2 human shRNA (Lenti)	CCGGGCCCTTCCCAAGTACCTATAACTCGAGTTATAGGTACTTGGGAAGGGCTTTTTG	GCCCTTCCCAAGTACCTATAA	GALC
TRCN0000049500	TRC_2 human shRNA (Lenti)	CCGGCCTCCCGACTTCTAGTAAATTCTCGAGAATTTACTAGAAGTCGGGAGGTTTTTG	CCTCCCGACTTCTAGTAAATT	GALC
TRCN0000049501	TRC_2 human shRNA (Lenti)	CCGGGCTTTGGTCTTCTGAAGACTTCTCGAGAAGTCTTCAGAAGACCAAAGCTTTTTG	GCTTTGGTCTTCTGAAGACTT	GALC
TRCN0000049502	TRC_2 human shRNA (Lenti)	CCGGCGTTAACTATTAAGGGTCATTCTCGAGAATGACCCTTAATAGTTAACGTTTTTG	CGTTAACTATTAAGGGTCATT	GALC
TRCN0000049773	TRC_3 human shRNA (Lenti)	CCGGCGTGGGACCACCAGGACAGCACTCGAGTGCTGTCCTGGTGGTCCCACGTTTTTG	CGTGGGACCACCAGGACAGCA	EME2
TRCN0000049777	TRC_3 human shRNA (Lenti)	CCGGGCGACCTCCAACCTGGGAGATCTCGAGATCTCCCAGGTTGGAGGTCGCTTTTTG	GCGACCTCCAACCTGGGAGAT	EME2
TRCN0000049838	TRC_3 human shRNA (Lenti)	CCGGCGGAGAATTATTGTTGCTATTCTCGAGAATAGCAACAATAATTCTCCGTTTTTG	CGGAGAATTATTGTTGCTATT	DIS3
TRCN0000049839	TRC_3 human shRNA (Lenti)	CCGGCCCTGCCATCAGGAATGTAATCTCGAGATTACATTCCTGATGGCAGGGTTTTTG	CCCTGCCATCAGGAATGTAAT	DIS3
TRCN0000049840	TRC_3 human shRNA (Lenti)	CCGGCCCACCAGGATGTACTGATATCTCGAGATATCAGTACATCCTGGTGGGTTTTTG	CCCACCAGGATGTACTGATAT	DIS3
TRCN0000049841	TRC_3 human shRNA (Lenti)	CCGGCCCGAACTCATAGATCGTCTTCTCGAGAAGACGATCTATGAGTTCGGGTTTTTG	CCCGAACTCATAGATCGTCTT	DIS3
TRCN0000049842	TRC_3 human shRNA (Lenti)	CCGGGTCTCCAATATACACACATTTCTCGAGAAATGTGTGTATATTGGAGACTTTTTG	GTCTCCAATATACACACATTT	DIS3
TRCN0000049933	TRC_3 human shRNA (Lenti)	CCGGCCACCCTTTATCGAGACATTACTCGAGTAATGTCTCGATAAAGGGTGGTTTTTG	CCACCCTTTATCGAGACATTA	ATP11B
TRCN0000049934	TRC_3 human shRNA (Lenti)	CCGGCGGTACAAACTGCTTCATATTCTCGAGAATATGAAGCAGTTTGTACCGTTTTTG	CGGTACAAACTGCTTCATATT	ATP11B
TRCN0000049935	TRC_3 human shRNA (Lenti)	CCGGGCTGCAAGAAACAGTGACTATCTCGAGATAGTCACTGTTTCTTGCAGCTTTTTG	GCTGCAAGAAACAGTGACTAT	ATP11B
TRCN0000049936	TRC_3 human shRNA (Lenti)	CCGGGCTGTAATAGAATGCCAGCAACTCGAGTTGCTGGCATTCTATTACAGCTTTTTG	GCTGTAATAGAATGCCAGCAA	ATP11B
TRCN0000049937	TRC_3 human shRNA (Lenti)	CCGGCCTAAATGTATAGGTGGAGAACTCGAGTTCTCCACCTATACATTTAGGTTTTTG	CCTAAATGTATAGGTGGAGAA	ATP11B
TRCN0000050033	TRC_2 human shRNA (Lenti)	CCGGCCACCATCAAATGCTGTAGAACTCGAGTTCTACAGCATTTGATGGTGGTTTTTG	CCACCATCAAATGCTGTAGAA	FBP1
TRCN0000050034	TRC_2 human shRNA (Lenti)	CCGGCGACCTGGTTATGAACATGTTCTCGAGAACATGTTCATAACCAGGTCGTTTTTG	CGACCTGGTTATGAACATGTT	FBP1
TRCN0000050036	TRC_2 human shRNA (Lenti)	CCGGCCCAGATAATTCAGCTCCTTACTCGAGTAAGGAGCTGAATTATCTGGGTTTTTG	CCCAGATAATTCAGCTCCTTA	FBP1
TRCN0000050037	TRC_2 human shRNA (Lenti)	CCGGCCTTGATGGATCTTCCAACATCTCGAGATGTTGGAAGATCCATCAAGGTTTTTG	CCTTGATGGATCTTCCAACAT	FBP1
TRCN0000050316	TRC_2 human shRNA (Lenti)	CCGGCGTGACAAACTGGACATCCTTCTCGAGAAGGATGTCCAGTTTGTCACGTTTTTG	CGTGACAAACTGGACATCCTT	DDX24
TRCN0000050317	TRC_2 human shRNA (Lenti)	CCGGCCAAGGTCATTGACCTCACAACTCGAGTTGTGAGGTCAATGACCTTGGTTTTTG	CCAAGGTCATTGACCTCACAA	DDX24
TRCN0000050431	TRC_2 human shRNA (Lenti)	CCGGCTTTCCTTTGACGAAGGTGTACTCGAGTACACCTTCGTCAAAGGAAAGTTTTTG	CTTTCCTTTGACGAAGGTGTA	ZMPSTE24
TRCN0000050432	TRC_2 human shRNA (Lenti)	CCGGGATCATGGATTCTGAAACATTCTCGAGAATGTTTCAGAATCCATGATCTTTTTG	GATCATGGATTCTGAAACATT	ZMPSTE24
TRCN0000050478	TRC_2 human shRNA (Lenti)	CCGGGCCCTGTTAAAGGATGGCTTTCTCGAGAAAGCCATCCTTTAACAGGGCTTTTTG	GCCCTGTTAAAGGATGGCTTT	ENTPD5
TRCN0000050479	TRC_2 human shRNA (Lenti)	CCGGGCAGACTTGGTTTGAGGGTATCTCGAGATACCCTCAAACCAAGTCTGCTTTTTG	GCAGACTTGGTTTGAGGGTAT	ENTPD5
TRCN0000050480	TRC_2 human shRNA (Lenti)	CCGGGCTCTATACACATAGTTACTTCTCGAGAAGTAACTATGTGTATAGAGCTTTTTG	GCTCTATACACATAGTTACTT	ENTPD5
TRCN0000050481	TRC_2 human shRNA (Lenti)	CCGGGCCAGCACCTTGTATGGAATTCTCGAGAATTCCATACAAGGTGCTGGCTTTTTG	GCCAGCACCTTGTATGGAATT	ENTPD5
TRCN0000050482	TRC_2 human shRNA (Lenti)	CCGGGAAGGCATATTAGCTTGGGTTCTCGAGAACCCAAGCTAATATGCCTTCTTTTTG	GAAGGCATATTAGCTTGGGTT	ENTPD5
TRCN0000050508	TRC_2 human shRNA (Lenti)	CCGGCCTCACTTCAAGACTAAGATTCTCGAGAATCTTAGTCTTGAAGTGAGGTTTTTG	CCTCACTTCAAGACTAAGATT	EPHX1
TRCN0000050509	TRC_2 human shRNA (Lenti)	CCGGCCGGGACAAAGAGGAAACTTTCTCGAGAAAGTTTCCTCTTTGTCCCGGTTTTTG	CCGGGACAAAGAGGAAACTTT	EPHX1
TRCN0000050510	TRC_2 human shRNA (Lenti)	CCGGGCGGAATGAATTTGACTGGAACTCGAGTTCCAGTCAAATTCATTCCGCTTTTTG	GCGGAATGAATTTGACTGGAA	EPHX1
TRCN0000050511	TRC_2 human shRNA (Lenti)	CCGGGCCTATATTCTAGAGAAGTTTCTCGAGAAACTTCTCTAGAATATAGGCTTTTTG	GCCTATATTCTAGAGAAGTTT	EPHX1
TRCN0000050512	TRC_2 human shRNA (Lenti)	CCGGGAAGGTATTCTACAGCCTGATCTCGAGATCAGGCTGTAGAATACCTTCTTTTTG	GAAGGTATTCTACAGCCTGAT	EPHX1
TRCN0000050599	TRC_2 human shRNA (Lenti)	CCGGCCCATTACAAAGCATGGTGAACTCGAGTTCACCATGCTTTGTAATGGGTTTTTG	CCCATTACAAAGCATGGTGAA	PSMC6
TRCN0000050600	TRC_2 human shRNA (Lenti)	CCGGCCAGAGTTATTTCAGCGTGTACTCGAGTACACGCTGAAATAACTCTGGTTTTTG	CCAGAGTTATTTCAGCGTGTA	PSMC6
TRCN0000050601	TRC_2 human shRNA (Lenti)	CCGGGCTGGAGTCTAAATTGGACTACTCGAGTAGTCCAATTTAGACTCCAGCTTTTTG	GCTGGAGTCTAAATTGGACTA	PSMC6
TRCN0000050602	TRC_2 human shRNA (Lenti)	CCGGCATTGGTGAAAGTGCTCGTTTCTCGAGAAACGAGCACTTTCACCAATGTTTTTG	CATTGGTGAAAGTGCTCGTTT	PSMC6
TRCN0000050613	TRC_2 human shRNA (Lenti)	CCGGGCTTTGCATTTGAGTGACAATCTCGAGATTGTCACTCAAATGCAAAGCTTTTTG	GCTTTGCATTTGAGTGACAAT	CNOT6
TRCN0000050614	TRC_2 human shRNA (Lenti)	CCGGCCAGGATATATTGAACCTTTACTCGAGTAAAGGTTCAATATATCCTGGTTTTTG	CCAGGATATATTGAACCTTTA	CNOT6
TRCN0000050615	TRC_2 human shRNA (Lenti)	CCGGGCAACCTCAAATCCAGTGTTTCTCGAGAAACACTGGATTTGAGGTTGCTTTTTG	GCAACCTCAAATCCAGTGTTT	CNOT6
TRCN0000050616	TRC_2 human shRNA (Lenti)	CCGGGCGCATCTTTGTGGTCACTAACTCGAGTTAGTGACCACAAAGATGCGCTTTTTG	GCGCATCTTTGTGGTCACTAA	CNOT6
TRCN0000050617	TRC_2 human shRNA (Lenti)	CCGGCAAGGGTATAATAGACTACATCTCGAGATGTAGTCTATTATACCCTTGTTTTTG	CAAGGGTATAATAGACTACAT	CNOT6
TRCN0000050693	TRC_3 human shRNA (Lenti)	CCGGCCGGTGATAACTAAGGATATACTCGAGTATATCCTTAGTTATCACCGGTTTTTG	CCGGTGATAACTAAGGATATA	TDRD9
TRCN0000050694	TRC_3 human shRNA (Lenti)	CCGGCCCTATGGATTTCTTTACTATCTCGAGATAGTAAAGAAATCCATAGGGTTTTTG	CCCTATGGATTTCTTTACTAT	TDRD9
TRCN0000050695	TRC_3 human shRNA (Lenti)	CCGGCCCTGTCAATTTCTTGAACTTCTCGAGAAGTTCAAGAAATTGACAGGGTTTTTG	CCCTGTCAATTTCTTGAACTT	TDRD9
TRCN0000050697	TRC_3 human shRNA (Lenti)	CCGGGCAGGTGCTTTCTATCCAAATCTCGAGATTTGGATAGAAAGCACCTGCTTTTTG	GCAGGTGCTTTCTATCCAAAT	TDRD9
TRCN0000050799	TRC_2 human shRNA (Lenti)	CCGGGCGGTGAAGTTAGATTACATTCTCGAGAATGTAATCTAACTTCACCGCTTTTTG	GCGGTGAAGTTAGATTACATT	PARG
TRCN0000050800	TRC_2 human shRNA (Lenti)	CCGGCCAAACATCAAAGAACAGAAACTCGAGTTTCTGTTCTTTGATGTTTGGTTTTTG	CCAAACATCAAAGAACAGAAA	LOC727726, PARG
TRCN0000050802	TRC_2 human shRNA (Lenti)	CCGGAGGAACAGATTGCCAGTCTTTCTCGAGAAAGACTGGCAATCTGTTCCTTTTTTG	AGGAACAGATTGCCAGTCTTT	LOC727726, PARG
TRCN0000051198	TRC_2 human shRNA (Lenti)	CCGGGCGGAGTTTCAGTAAAGCATTCTCGAGAATGCTTTACTGAAACTCCGCTTTTTG	GCGGAGTTTCAGTAAAGCATT	DDX21
TRCN0000051199	TRC_2 human shRNA (Lenti)	CCGGCCCATATCTGAAGAAACTATTCTCGAGAATAGTTTCTTCAGATATGGGTTTTTG	CCCATATCTGAAGAAACTATT	DDX21
TRCN0000051200	TRC_2 human shRNA (Lenti)	CCGGCCTGAGGTTGATTTGGTTATACTCGAGTATAACCAAATCAACCTCAGGTTTTTG	CCTGAGGTTGATTTGGTTATA	DDX21
TRCN0000051201	TRC_2 human shRNA (Lenti)	CCGGCGCTCCTTGATCAACTCAAATCTCGAGATTTGAGTTGATCAAGGAGCGTTTTTG	CGCTCCTTGATCAACTCAAAT	DDX21
TRCN0000051202	TRC_2 human shRNA (Lenti)	CCGGGCATGAGGAATGGGATTGATACTCGAGTATCAATCCCATTCCTCATGCTTTTTG	GCATGAGGAATGGGATTGATA	DDX21
TRCN0000051213	TRC_2 human shRNA (Lenti)	CCGGCCCAACAGTTTGCGCCATAAACTCGAGTTTATGGCGCAAACTGTTGGGTTTTTG	CCCAACAGTTTGCGCCATAAA	HTRA1
TRCN0000051214	TRC_2 human shRNA (Lenti)	CCGGCGCCATCATCAACTATGGAAACTCGAGTTTCCATAGTTGATGATGGCGTTTTTG	CGCCATCATCAACTATGGAAA	HTRA1
TRCN0000051216	TRC_2 human shRNA (Lenti)	CCGGCGGTGAAGTGATTGGAATTAACTCGAGTTAATTCCAATCACTTCACCGTTTTTG	CGGTGAAGTGATTGGAATTAA	HTRA1
TRCN0000051217	TRC_2 human shRNA (Lenti)	CCGGGAAGTATATTGGTATCCGAATCTCGAGATTCGGATACCAATATACTTCTTTTTG	GAAGTATATTGGTATCCGAAT	HTRA1
TRCN0000051219	TRC_2 human shRNA (Lenti)	CCGGCGCAATCATAAGCAGGAGAAACTCGAGTTTCTCCTGCTTATGATTGCGTTTTTG	CGCAATCATAAGCAGGAGAAA	DDX55
TRCN0000051220	TRC_2 human shRNA (Lenti)	CCGGGATGCCAGAATTGAGAGGAAACTCGAGTTTCCTCTCAATTCTGGCATCTTTTTG	GATGCCAGAATTGAGAGGAAA	DDX55
TRCN0000051221	TRC_2 human shRNA (Lenti)	CCGGGTCGCATTTCACGAAGCACTTCTCGAGAAGTGCTTCGTGAAATGCGACTTTTTG	GTCGCATTTCACGAAGCACTT	DDX55
TRCN0000051222	TRC_2 human shRNA (Lenti)	CCGGGACGTTAATACCGACACGATTCTCGAGAATCGTGTCGGTATTAACGTCTTTTTG	GACGTTAATACCGACACGATT	DDX55
TRCN0000051238	TRC_2 human shRNA (Lenti)	CCGGCCTCAAATACAAGCCACTATTCTCGAGAATAGTGGCTTGTATTTGAGGTTTTTG	CCTCAAATACAAGCCACTATT	DHX29
TRCN0000051239	TRC_2 human shRNA (Lenti)	CCGGCCCTGTAAAGATAGCTGTCATCTCGAGATGACAGCTATCTTTACAGGGTTTTTG	CCCTGTAAAGATAGCTGTCAT	DHX29
TRCN0000051240	TRC_2 human shRNA (Lenti)	CCGGCCTGGTAGTATGCCCTACAATCTCGAGATTGTAGGGCATACTACCAGGTTTTTG	CCTGGTAGTATGCCCTACAAT	DHX29
TRCN0000051241	TRC_2 human shRNA (Lenti)	CCGGCGTGTACCTTTGGAGGAATTACTCGAGTAATTCCTCCAAAGGTACACGTTTTTG	CGTGTACCTTTGGAGGAATTA	DHX29
TRCN0000051242	TRC_2 human shRNA (Lenti)	CCGGCCTAAGTATCAGAAACTTCTACTCGAGTAGAAGTTTCTGATACTTAGGTTTTTG	CCTAAGTATCAGAAACTTCTA	DHX29
TRCN0000051303	TRC_2 human shRNA (Lenti)	CCGGGCTAAGATGAAATCGGAGTATCTCGAGATACTCCGATTTCATCTTAGCTTTTTG	GCTAAGATGAAATCGGAGTAT	LOC727726, PARG
TRCN0000051305	TRC_2 human shRNA (Lenti)	CCGGGCTGAGCGAGATGTGGTTTATCTCGAGATAAACCACATCTCGCTCAGCTTTTTG	GCTGAGCGAGATGTGGTTTAT	LOC727726, PARG
TRCN0000051313	TRC_2 human shRNA (Lenti)	CCGGCGGTTCCAAATCAACCCATTTCTCGAGAAATGGGTTGATTTGGAACCGTTTTTG	CGGTTCCAAATCAACCCATTT	XPNPEP2
TRCN0000051314	TRC_2 human shRNA (Lenti)	CCGGGCCTTTCAGAAGGAGGCATATCTCGAGATATGCCTCCTTCTGAAAGGCTTTTTG	GCCTTTCAGAAGGAGGCATAT	XPNPEP2
TRCN0000051315	TRC_2 human shRNA (Lenti)	CCGGGCTGGTCTCAATTATGGTCATCTCGAGATGACCATAATTGAGACCAGCTTTTTG	GCTGGTCTCAATTATGGTCAT	XPNPEP2
TRCN0000051316	TRC_2 human shRNA (Lenti)	CCGGCGAAACCTTGAGCTATCTGAACTCGAGTTCAGATAGCTCAAGGTTTCGTTTTTG	CGAAACCTTGAGCTATCTGAA	XPNPEP2
TRCN0000051317	TRC_2 human shRNA (Lenti)	CCGGCCAGTACCTGAATCGCTACTACTCGAGTAGTAGCGATTCAGGTACTGGTTTTTG	CCAGTACCTGAATCGCTACTA	XPNPEP2
TRCN0000051524	TRC_2 human shRNA (Lenti)	CCGGGCTGAAGGACACACTAAAGAACTCGAGTTCTTTAGTGTGTCCTTCAGCTTTTTG	GCTGAAGGACACACTAAAGAA	MMP2
TRCN0000051525	TRC_2 human shRNA (Lenti)	CCGGGCCGCCTTTAACTGGAGCAAACTCGAGTTTGCTCCAGTTAAAGGCGGCTTTTTG	GCCGCCTTTAACTGGAGCAAA	MMP2
TRCN0000051526	TRC_2 human shRNA (Lenti)	CCGGGCAGACATCATGATCAACTTTCTCGAGAAAGTTGATCATGATGTCTGCTTTTTG	GCAGACATCATGATCAACTTT	MMP2
TRCN0000051603	TRC_3 human shRNA (Lenti)	CCGGCCCTTCTACAAGTCCATCTTTCTCGAGAAAGATGGACTTGTAGAAGGGTTTTTG	CCCTTCTACAAGTCCATCTTT	EYA3
TRCN0000051604	TRC_3 human shRNA (Lenti)	CCGGCCAGGCTTTAGAGCTTGATTTCTCGAGAAATCAAGCTCTAAAGCCTGGTTTTTG	CCAGGCTTTAGAGCTTGATTT	EYA3
TRCN0000051605	TRC_3 human shRNA (Lenti)	CCGGCCGGAAAGTGAGAGAAATCTACTCGAGTAGATTTCTCTCACTTTCCGGTTTTTG	CCGGAAAGTGAGAGAAATCTA	EYA3
TRCN0000051606	TRC_3 human shRNA (Lenti)	CCGGGCACATTATTCTTATCCCATTCTCGAGAATGGGATAAGAATAATGTGCTTTTTG	GCACATTATTCTTATCCCATT	EYA3
TRCN0000051607	TRC_3 human shRNA (Lenti)	CCGGCCTGGTTAGGAACTGCATTAACTCGAGTTAATGCAGTTCCTAACCAGGTTTTTG	CCTGGTTAGGAACTGCATTAA	EYA3
TRCN0000051629	TRC_3 human shRNA (Lenti)	CCGGCCTCTTTATGATAACTGCTTTCTCGAGAAAGCAGTTATCATAAAGAGGTTTTTG	CCTCTTTATGATAACTGCTTT	EXDL2
TRCN0000051630	TRC_3 human shRNA (Lenti)	CCGGCCAGATTTCAGTGGCTCTCTTCTCGAGAAGAGAGCCACTGAAATCTGGTTTTTG	CCAGATTTCAGTGGCTCTCTT	EXDL2
TRCN0000051631	TRC_3 human shRNA (Lenti)	CCGGCCAAGAACGTTATTGGATATTCTCGAGAATATCCAATAACGTTCTTGGTTTTTG	CCAAGAACGTTATTGGATATT	EXDL2
TRCN0000051632	TRC_3 human shRNA (Lenti)	CCGGCGGAAGAACGTGATTCCACATCTCGAGATGTGGAATCACGTTCTTCCGTTTTTG	CGGAAGAACGTGATTCCACAT	EXDL2
TRCN0000051633	TRC_3 human shRNA (Lenti)	CCGGGCTCTCCAATAAAGACCTCATCTCGAGATGAGGTCTTTATTGGAGAGCTTTTTG	GCTCTCCAATAAAGACCTCAT	PADI3
TRCN0000051634	TRC_3 human shRNA (Lenti)	CCGGCCTCATCAACTACAATAAGTTCTCGAGAACTTATTGTAGTTGATGAGGTTTTTG	CCTCATCAACTACAATAAGTT	PADI3
TRCN0000051635	TRC_3 human shRNA (Lenti)	CCGGCTCTTTGATGACCACAAACTTCTCGAGAAGTTTGTGGTCATCAAAGAGTTTTTG	CTCTTTGATGACCACAAACTT	PADI3
TRCN0000051636	TRC_3 human shRNA (Lenti)	CCGGCGTGGACATTTATGGGTCAGTCTCGAGACTGACCCATAAATGTCCACGTTTTTG	CGTGGACATTTATGGGTCAGT	PADI3
TRCN0000051637	TRC_3 human shRNA (Lenti)	CCGGCATTGATGACTTCACTCCATACTCGAGTATGGAGTGAAGTCATCAATGTTTTTG	CATTGATGACTTCACTCCATA	PADI3
TRCN0000051678	TRC_3 human shRNA (Lenti)	CCGGCTGAAGGAGTTTCCCATCAAACTCGAGTTTGATGGGAAACTCCTTCAGTTTTTG	CTGAAGGAGTTTCCCATCAAA	PADI4
TRCN0000051679	TRC_3 human shRNA (Lenti)	CCGGGATTTCATACTACGGACCCAACTCGAGTTGGGTCCGTAGTATGAAATCTTTTTG	GATTTCATACTACGGACCCAA	PADI4
TRCN0000051680	TRC_3 human shRNA (Lenti)	CCGGCAAGCTCAAAGAGTTCTCTAACTCGAGTTAGAGAACTCTTTGAGCTTGTTTTTG	CAAGCTCAAAGAGTTCTCTAA	PADI4
TRCN0000051681	TRC_3 human shRNA (Lenti)	CCGGACAGAGACAATCTCGAATCTTCTCGAGAAGATTCGAGATTGTCTCTGTTTTTTG	ACAGAGACAATCTCGAATCTT	PADI4
TRCN0000051682	TRC_3 human shRNA (Lenti)	CCGGGCTGTTCGAAGGGATCAAGAACTCGAGTTCTTGATCCCTTCGAACAGCTTTTTG	GCTGTTCGAAGGGATCAAGAA	PADI4
TRCN0000051828	TRC_3 human shRNA (Lenti)	CCGGCCCAGGTGTTTAACACTGTATCTCGAGATACAGTGTTAAACACCTGGGTTTTTG	CCCAGGTGTTTAACACTGTAT	SNRNP200
TRCN0000051829	TRC_3 human shRNA (Lenti)	CCGGCCCTGCACATACAGTCATCATCTCGAGATGATGACTGTATGTGCAGGGTTTTTG	CCCTGCACATACAGTCATCAT	SNRNP200
TRCN0000051831	TRC_3 human shRNA (Lenti)	CCGGGCAGATGAAGTATTGGAGATTCTCGAGAATCTCCAATACTTCATCTGCTTTTTG	GCAGATGAAGTATTGGAGATT	SNRNP200
TRCN0000051832	TRC_3 human shRNA (Lenti)	CCGGCCAATGATACAGTGCAGACTTCTCGAGAAGTCTGCACTGTATCATTGGTTTTTG	CCAATGATACAGTGCAGACTT	SNRNP200
TRCN0000051834	TRC_3 human shRNA (Lenti)	CCGGGCCCTTCACATGGACAAAGATCTCGAGATCTTTGTCCATGTGAAGGGCTTTTTG	GCCCTTCACATGGACAAAGAT	MFN1
TRCN0000051835	TRC_3 human shRNA (Lenti)	CCGGGCGGCTTTCCAAGCCTAATATCTCGAGATATTAGGCTTGGAAAGCCGCTTTTTG	GCGGCTTTCCAAGCCTAATAT	MFN1
TRCN0000051836	TRC_3 human shRNA (Lenti)	CCGGCCATCATTGGTGAGGTGCTATCTCGAGATAGCACCTCACCAATGATGGTTTTTG	CCATCATTGGTGAGGTGCTAT	MFN1
TRCN0000051837	TRC_3 human shRNA (Lenti)	CCGGGCTCAAAGTTGTAAATGCTTTCTCGAGAAAGCATTTACAACTTTGAGCTTTTTG	GCTCAAAGTTGTAAATGCTTT	MFN1
TRCN0000051941	TRC_2 human shRNA (Lenti)	CCGGGCTTGAATTACTGTGGGCATACTCGAGTATGCCCACAGTAATTCAAGCTTTTTG	GCTTGAATTACTGTGGGCATA	USP7
TRCN0000052003	TRC_2 human shRNA (Lenti)	CCGGCCCACAATGTGGACTACCTATCTCGAGATAGGTAGTCCACATTGTGGGTTTTTG	CCCACAATGTGGACTACCTAT	ALPL
TRCN0000052004	TRC_2 human shRNA (Lenti)	CCGGCGTGGCTAAGAATGTCATCATCTCGAGATGATGACATTCTTAGCCACGTTTTTG	CGTGGCTAAGAATGTCATCAT	ALPL
TRCN0000052005	TRC_2 human shRNA (Lenti)	CCGGGCGCAAGAGACACTGAAATATCTCGAGATATTTCAGTGTCTCTTGCGCTTTTTG	GCGCAAGAGACACTGAAATAT	ALPL
TRCN0000052007	TRC_2 human shRNA (Lenti)	CCGGACTGCCATCCTGTATGGCAATCTCGAGATTGCCATACAGGATGGCAGTTTTTTG	ACTGCCATCCTGTATGGCAAT	ALPL
TRCN0000052038	TRC_2 human shRNA (Lenti)	CCGGGCCGCCAGAAGAGATTGATTTCTCGAGAAATCAATCTCTTCTGGCGGCTTTTTG	GCCGCCAGAAGAGATTGATTT	LOC652826, PSMC4
TRCN0000052039	TRC_2 human shRNA (Lenti)	CCGGCCGCTGGTCATCGGACAATTTCTCGAGAAATTGTCCGATGACCAGCGGTTTTTG	CCGCTGGTCATCGGACAATTT	LOC652826, PSMC4
TRCN0000052040	TRC_2 human shRNA (Lenti)	CCGGGAAAGCATACAAGACTGTCATCTCGAGATGACAGTCTTGTATGCTTTCTTTTTG	GAAAGCATACAAGACTGTCAT	LOC652826, PSMC4
TRCN0000052041	TRC_2 human shRNA (Lenti)	CCGGCATCATCTTCATAGACGAGATCTCGAGATCTCGTCTATGAAGATGATGTTTTTG	CATCATCTTCATAGACGAGAT	LOC652826, PSMC4
TRCN0000052042	TRC_2 human shRNA (Lenti)	CCGGCTCCACTATCACTAGCAAGATCTCGAGATCTTGCTAGTGATAGTGGAGTTTTTG	CTCCACTATCACTAGCAAGAT	LOC652826, PSMC4
TRCN0000052068	TRC_2 human shRNA (Lenti)	CCGGCGGTCAAATGAAGATAGATTTCTCGAGAAATCTATCTTCATTTGACCGTTTTTG	CGGTCAAATGAAGATAGATTT	MOV10L1
TRCN0000052069	TRC_2 human shRNA (Lenti)	CCGGGCTGGAATACAGTATTACAAACTCGAGTTTGTAATACTGTATTCCAGCTTTTTG	GCTGGAATACAGTATTACAAA	MOV10L1
TRCN0000052070	TRC_2 human shRNA (Lenti)	CCGGCCCAATATCCAATCCCAGATACTCGAGTATCTGGGATTGGATATTGGGTTTTTG	CCCAATATCCAATCCCAGATA	MOV10L1
TRCN0000052071	TRC_2 human shRNA (Lenti)	CCGGGCTGGGATAAATCTAAACAATCTCGAGATTGTTTAGATTTATCCCAGCTTTTTG	GCTGGGATAAATCTAAACAAT	MOV10L1
TRCN0000052072	TRC_2 human shRNA (Lenti)	CCGGCGTCATCCACTTAGGTGTAAACTCGAGTTTACACCTAAGTGGATGACGTTTTTG	CGTCATCCACTTAGGTGTAAA	MOV10L1
TRCN0000052241	TRC_3 human shRNA (Lenti)	CCGGCGGTGAATTACGTGGGTGAATCTCGAGATTCACCCACGTAATTCACCGTTTTTG	CGGTGAATTACGTGGGTGAAT	PITRM1
TRCN0000052242	TRC_3 human shRNA (Lenti)	CCGGCCCAAGCAATGCTAGGTTCTTCTCGAGAAGAACCTAGCATTGCTTGGGTTTTTG	CCCAAGCAATGCTAGGTTCTT	PITRM1
TRCN0000052258	TRC_3 human shRNA (Lenti)	CCGGGCCCAGTCATTAGCCCATAATCTCGAGATTATGGGCTAATGACTGGGCTTTTTG	GCCCAGTCATTAGCCCATAAT	ADAM22
TRCN0000052259	TRC_3 human shRNA (Lenti)	CCGGGCAGTAAAGAAGGCACTATTTCTCGAGAAATAGTGCCTTCTTTACTGCTTTTTG	GCAGTAAAGAAGGCACTATTT	ADAM22
TRCN0000052260	TRC_3 human shRNA (Lenti)	CCGGGCAGCTTATATTGGTGGGATTCTCGAGAATCCCACCAATATAAGCTGCTTTTTG	GCAGCTTATATTGGTGGGATT	ADAM22
TRCN0000052261	TRC_3 human shRNA (Lenti)	CCGGCCCTGACTCATTTGTTGCATTCTCGAGAATGCAACAAATGAGTCAGGGTTTTTG	CCCTGACTCATTTGTTGCATT	ADAM22
TRCN0000052262	TRC_3 human shRNA (Lenti)	CCGGCCAGAGATAGACAATGCAAATCTCGAGATTTGCATTGTCTATCTCTGGTTTTTG	CCAGAGATAGACAATGCAAAT	ADAM22
TRCN0000052462	TRC_3 human shRNA (Lenti)	CCGGGTCAGCAAGATTTGTCCTGTTCTCGAGAACAGGACAAATCTTGCTGACTTTTTG	GTCAGCAAGATTTGTCCTGTT	ECHS1
TRCN0000052708	TRC_3 human shRNA (Lenti)	CCGGGCAGTATATCTACCTCTACAACTCGAGTTGTAGAGGTAGATATACTGCTTTTTG	GCAGTATATCTACCTCTACAA	PTPRV
TRCN0000052709	TRC_3 human shRNA (Lenti)	CCGGCCCAACGCTGAAGCAGTATATCTCGAGATATACTGCTTCAGCGTTGGGTTTTTG	CCCAACGCTGAAGCAGTATAT	PTPRV
TRCN0000052710	TRC_3 human shRNA (Lenti)	CCGGCTACCTCTACAATTGTCTGAACTCGAGTTCAGACAATTGTAGAGGTAGTTTTTG	CTACCTCTACAATTGTCTGAA	PTPRV
TRCN0000052711	TRC_3 human shRNA (Lenti)	CCGGCAATTGTCTGAACAGCGCACTCTCGAGAGTGCGCTGTTCAGACAATTGTTTTTG	CAATTGTCTGAACAGCGCACT	PTPRV
TRCN0000052712	TRC_3 human shRNA (Lenti)	CCGGCCTGAGTCGGCACTGGTCACTCTCGAGAGTGACCAGTGCCGACTCAGGTTTTTG	CCTGAGTCGGCACTGGTCACT	PTPRV
TRCN0000052758	TRC_3 human shRNA (Lenti)	CCGGGCAGTATTAGAAAGGAAGATACTCGAGTATCTTCCTTTCTAATACTGCTTTTTG	GCAGTATTAGAAAGGAAGATA	PHACTR2
TRCN0000052759	TRC_3 human shRNA (Lenti)	CCGGGCGAATCTTCAGAATCCTTTACTCGAGTAAAGGATTCTGAAGATTCGCTTTTTG	GCGAATCTTCAGAATCCTTTA	PHACTR2
TRCN0000052760	TRC_3 human shRNA (Lenti)	CCGGCGATTTAACGAGTATGTAGAACTCGAGTTCTACATACTCGTTAAATCGTTTTTG	CGATTTAACGAGTATGTAGAA	PHACTR2
TRCN0000052761	TRC_3 human shRNA (Lenti)	CCGGCCTCTTGAGGATCAGTGCATTCTCGAGAATGCACTGATCCTCAAGAGGTTTTTG	CCTCTTGAGGATCAGTGCATT	PHACTR2
TRCN0000052762	TRC_3 human shRNA (Lenti)	CCGGCCGACAACAAATTGGAACCAACTCGAGTTGGTTCCAATTTGTTGTCGGTTTTTG	CCGACAACAAATTGGAACCAA	PHACTR2
TRCN0000052941	TRC_3 human shRNA (Lenti)	CCGGGCACCATATCAACACGGACAACTCGAGTTGTCCGTGTTGATATGGTGCTTTTTG	GCACCATATCAACACGGACAA	PARP3
TRCN0000052942	TRC_3 human shRNA (Lenti)	CCGGCCAGTCAAAGATCAACCACTTCTCGAGAAGTGGTTGATCTTTGACTGGTTTTTG	CCAGTCAAAGATCAACCACTT	PARP3
TRCN0000052964	TRC_3 human shRNA (Lenti)	CCGGCCTCATCCAAATGAGACCCTTCTCGAGAAGGGTCTCATTTGGATGAGGTTTTTG	CCTCATCCAAATGAGACCCTT	POLD2
TRCN0000052965	TRC_3 human shRNA (Lenti)	CCGGCGAGTTTGATCCCACCAATTACTCGAGTAATTGGTGGGATCAAACTCGTTTTTG	CGAGTTTGATCCCACCAATTA	POLD2
TRCN0000052966	TRC_3 human shRNA (Lenti)	CCGGGCCAAATACCTCACCAAGAAACTCGAGTTTCTTGGTGAGGTATTTGGCTTTTTG	GCCAAATACCTCACCAAGAAA	POLD2
TRCN0000052967	TRC_3 human shRNA (Lenti)	CCGGCCCACTTGACACAGATAGGTTCTCGAGAACCTATCTGTGTCAAGTGGGTTTTTG	CCCACTTGACACAGATAGGTT	POLD2
TRCN0000053076	TRC_3 human shRNA (Lenti)	CCGGCCCAGAAATACAACTCACGAACTCGAGTTCGTGAGTTGTATTTCTGGGTTTTTG	CCCAGAAATACAACTCACGAA	POLA2
TRCN0000053077	TRC_3 human shRNA (Lenti)	CCGGCCGAGGAGATCAGTAGTTCTTCTCGAGAAGAACTACTGATCTCCTCGGTTTTTG	CCGAGGAGATCAGTAGTTCTT	POLA2
TRCN0000053078	TRC_3 human shRNA (Lenti)	CCGGCCTGGTGATAACTGTGATGTACTCGAGTACATCACAGTTATCACCAGGTTTTTG	CCTGGTGATAACTGTGATGTA	POLN
TRCN0000053080	TRC_3 human shRNA (Lenti)	CCGGGCATCCTAATATCCAAGGTATCTCGAGATACCTTGGATATTAGGATGCTTTTTG	GCATCCTAATATCCAAGGTAT	POLN
TRCN0000053081	TRC_3 human shRNA (Lenti)	CCGGCCATGCCATTCAGGTGAACAACTCGAGTTGTTCACCTGAATGGCATGGTTTTTG	CCATGCCATTCAGGTGAACAA	POLN
TRCN0000053082	TRC_3 human shRNA (Lenti)	CCGGCCTTCATCCATTACCCAAGATCTCGAGATCTTGGGTAATGGATGAAGGTTTTTG	CCTTCATCCATTACCCAAGAT	POLN
TRCN0000053237	TRC_3 human shRNA (Lenti)	CCGGTCCAGAAACCAGAGCAAGTTACTCGAGTAACTTGCTCTGGTTTCTGGATTTTTG	TCCAGAAACCAGAGCAAGTTA	MED28
TRCN0000053363	TRC_3 human shRNA (Lenti)	CCGGGCCTGATCTAAACGGATTTATCTCGAGATAAATCCGTTTAGATCAGGCTTTTTG	GCCTGATCTAAACGGATTTAT	REPS1
TRCN0000053364	TRC_3 human shRNA (Lenti)	CCGGGCGATCATACAAATCCCACTACTCGAGTAGTGGGATTTGTATGATCGCTTTTTG	GCGATCATACAAATCCCACTA	REPS1
TRCN0000053365	TRC_3 human shRNA (Lenti)	CCGGCCATTGAAATTCGTAGGCAATCTCGAGATTGCCTACGAATTTCAATGGTTTTTG	CCATTGAAATTCGTAGGCAAT	REPS1
TRCN0000053366	TRC_3 human shRNA (Lenti)	CCGGGCATCAAATGTAAACGACGAACTCGAGTTCGTCGTTTACATTTGATGCTTTTTG	GCATCAAATGTAAACGACGAA	REPS1
TRCN0000053367	TRC_3 human shRNA (Lenti)	CCGGGCCCATTACTTGTGAAACCATCTCGAGATGGTTTCACAAGTAATGGGCTTTTTG	GCCCATTACTTGTGAAACCAT	REPS1
TRCN0000053493	TRC_3 human shRNA (Lenti)	CCGGCCATACATTATGAGAATGGATCTCGAGATCCATTCTCATAATGTATGGTTTTTG	CCATACATTATGAGAATGGAT	SNTB1
TRCN0000053494	TRC_3 human shRNA (Lenti)	CCGGCCAGTTCACACATACCCTCTTCTCGAGAAGAGGGTATGTGTGAACTGGTTTTTG	CCAGTTCACACATACCCTCTT	SNTB1
TRCN0000053495	TRC_3 human shRNA (Lenti)	CCGGCCTTCCTGTCAGCTAAGATTACTCGAGTAATCTTAGCTGACAGGAAGGTTTTTG	CCTTCCTGTCAGCTAAGATTA	SNTB1
TRCN0000053496	TRC_3 human shRNA (Lenti)	CCGGCGAGTCCATCTCGAACCAGAACTCGAGTTCTGGTTCGAGATGGACTCGTTTTTG	CGAGTCCATCTCGAACCAGAA	SNTB1
TRCN0000053497	TRC_3 human shRNA (Lenti)	CCGGCGCCCTATGTGAAGAAAGGATCTCGAGATCCTTTCTTCACATAGGGCGTTTTTG	CGCCCTATGTGAAGAAAGGAT	SNTB1
TRCN0000053530	TRC_3 human shRNA (Lenti)	CCGGGCACAAATGAACACTTGCATACTCGAGTATGCAAGTGTTCATTTGTGCTTTTTG	GCACAAATGAACACTTGCATA	DST
TRCN0000053531	TRC_3 human shRNA (Lenti)	CCGGGCACCTTGATACACTCCATAACTCGAGTTATGGAGTGTATCAAGGTGCTTTTTG	GCACCTTGATACACTCCATAA	DST
TRCN0000053668	TRC_3 human shRNA (Lenti)	CCGGGCCCATGAAGACAGCTTCAAACTCGAGTTTGAAGCTGTCTTCATGGGCTTTTTG	GCCCATGAAGACAGCTTCAAA	SPTAN1
TRCN0000053669	TRC_3 human shRNA (Lenti)	CCGGGCCACTGAACTGAAAGGAATACTCGAGTATTCCTTTCAGTTCAGTGGCTTTTTG	GCCACTGAACTGAAAGGAATA	SPTAN1
TRCN0000053670	TRC_3 human shRNA (Lenti)	CCGGGCCATTGTTAAGCTGGATGAACTCGAGTTCATCCAGCTTAACAATGGCTTTTTG	GCCATTGTTAAGCTGGATGAA	SPTAN1
TRCN0000053671	TRC_3 human shRNA (Lenti)	CCGGGACCTCATTAAGAAGAACAATCTCGAGATTGTTCTTCTTAATGAGGTCTTTTTG	GACCTCATTAAGAAGAACAAT	SPTAN1
TRCN0000053672	TRC_3 human shRNA (Lenti)	CCGGGCTCTAAACACAGACAATTATCTCGAGATAATTGTCTGTGTTTAGAGCTTTTTG	GCTCTAAACACAGACAATTAT	SPTAN1
TRCN0000054128	TRC_2 human shRNA (Lenti)	CCGGCGGCATTTACAGTCCCTGATACTCGAGTATCAGGGACTGTAAATGCCGTTTTTG	CGGCATTTACAGTCCCTGATA	LRP1B
TRCN0000054130	TRC_2 human shRNA (Lenti)	CCGGGCTGTAAAGATCAAGATGAATCTCGAGATTCATCTTGATCTTTACAGCTTTTTG	GCTGTAAAGATCAAGATGAAT	LRP1B
TRCN0000054131	TRC_2 human shRNA (Lenti)	CCGGCCAGAAATGTATCCCAGTAAACTCGAGTTTACTGGGATACATTTCTGGTTTTTG	CCAGAAATGTATCCCAGTAAA	LRP1B
TRCN0000054132	TRC_2 human shRNA (Lenti)	CCGGCGAGTCAATGAAAGAAGAATTCTCGAGAATTCTTCTTTCATTGACTCGTTTTTG	CGAGTCAATGAAAGAAGAATT	LRP1B
TRCN0000054143	TRC_2 human shRNA (Lenti)	CCGGGCGCCAGTATTTCAGGACAAACTCGAGTTTGTCCTGAAATACTGGCGCTTTTTG	GCGCCAGTATTTCAGGACAAA	PCDHB10
TRCN0000054144	TRC_2 human shRNA (Lenti)	CCGGGAAACCAGTTATTTCGGATATCTCGAGATATCCGAAATAACTGGTTTCTTTTTG	GAAACCAGTTATTTCGGATAT	PCDHB10
TRCN0000054145	TRC_2 human shRNA (Lenti)	CCGGCCCATTGGGTTCCTTATTGTTCTCGAGAACAATAAGGAACCCAATGGGTTTTTG	CCCATTGGGTTCCTTATTGTT	PCDHB10
TRCN0000054146	TRC_2 human shRNA (Lenti)	CCGGGTTTGCTACATTCAAGAGAATCTCGAGATTCTCTTGAATGTAGCAAACTTTTTG	GTTTGCTACATTCAAGAGAAT	PCDHB10
TRCN0000054147	TRC_2 human shRNA (Lenti)	CCGGGTGGAAGTATTGGACACCAATCTCGAGATTGGTGTCCAATACTTCCACTTTTTG	GTGGAAGTATTGGACACCAAT	PCDHB10
TRCN0000054293	TRC_3 human shRNA (Lenti)	CCGGCCCAGAGATGAGAAACTAAATCTCGAGATTTAGTTTCTCATCTCTGGGTTTTTG	CCCAGAGATGAGAAACTAAAT	MMRN1
TRCN0000054294	TRC_3 human shRNA (Lenti)	CCGGCGAAACAACTAGAGGAAAGAACTCGAGTTCTTTCCTCTAGTTGTTTCGTTTTTG	CGAAACAACTAGAGGAAAGAA	MMRN1
TRCN0000054295	TRC_3 human shRNA (Lenti)	CCGGCGTATCAATGAATATGCCTTACTCGAGTAAGGCATATTCATTGATACGTTTTTG	CGTATCAATGAATATGCCTTA	MMRN1
TRCN0000054296	TRC_3 human shRNA (Lenti)	CCGGGCTCTTCAACTGCAAGTATTACTCGAGTAATACTTGCAGTTGAAGAGCTTTTTG	GCTCTTCAACTGCAAGTATTA	MMRN1
TRCN0000054297	TRC_3 human shRNA (Lenti)	CCGGCGGCCCACTTTGACTGATATACTCGAGTATATCAGTCAAAGTGGGCCGTTTTTG	CGGCCCACTTTGACTGATATA	MMRN1
TRCN0000055743	TRC_3 human shRNA (Lenti)	CCGGGCTGGCATTATGACGGTGATTCTCGAGAATCACCGTCATAATGCCAGCTTTTTG	GCTGGCATTATGACGGTGATT	PCDH7
TRCN0000055744	TRC_3 human shRNA (Lenti)	CCGGGCAGGAGACAACATTTCAATTCTCGAGAATTGAAATGTTGTCTCCTGCTTTTTG	GCAGGAGACAACATTTCAATT	PCDH7
TRCN0000055745	TRC_3 human shRNA (Lenti)	CCGGCCTTAACATCAAAGACGAGAACTCGAGTTCTCGTCTTTGATGTTAAGGTTTTTG	CCTTAACATCAAAGACGAGAA	PCDH7
TRCN0000055746	TRC_3 human shRNA (Lenti)	CCGGCCAAGCTATGAAATTAGCAAACTCGAGTTTGCTAATTTCATAGCTTGGTTTTTG	CCAAGCTATGAAATTAGCAAA	PCDH7
TRCN0000055747	TRC_3 human shRNA (Lenti)	CCGGCGTGCTTGACATCAACGACAACTCGAGTTGTCGTTGATGTCAAGCACGTTTTTG	CGTGCTTGACATCAACGACAA	PCDH7
TRCN0000055823	TRC_3 human shRNA (Lenti)	CCGGCCTCAGGAGATCAATGGCAAACTCGAGTTTGCCATTGATCTCCTGAGGTTTTTG	CCTCAGGAGATCAATGGCAAA	ACTN1
TRCN0000055825	TRC_3 human shRNA (Lenti)	CCGGCCAGACCTACCACGTCAATATCTCGAGATATTGACGTGGTAGGTCTGGTTTTTG	CCAGACCTACCACGTCAATAT	ACTN1
TRCN0000055826	TRC_3 human shRNA (Lenti)	CCGGCCATCATGACTTACGTGTCTACTCGAGTAGACACGTAAGTCATGATGGTTTTTG	CCATCATGACTTACGTGTCTA	ACTN1
TRCN0000055827	TRC_3 human shRNA (Lenti)	CCGGGCATCGTCAACTACAAGCCAACTCGAGTTGGCTTGTAGTTGACGATGCTTTTTG	GCATCGTCAACTACAAGCCAA	ACTN1
TRCN0000056383	TRC_3 human shRNA (Lenti)	CCGGCGCCTGACATTACATGGCATACTCGAGTATGCCATGTAATGTCAGGCGTTTTTG	CGCCTGACATTACATGGCATA	HMCN1
TRCN0000056384	TRC_3 human shRNA (Lenti)	CCGGGCCCTCAACATTCCTCATTATCTCGAGATAATGAGGAATGTTGAGGGCTTTTTG	GCCCTCAACATTCCTCATTAT	HMCN1
TRCN0000056386	TRC_3 human shRNA (Lenti)	CCGGGCCCACTTTGACAGTGTGAATCTCGAGATTCACACTGTCAAAGTGGGCTTTTTG	GCCCACTTTGACAGTGTGAAT	HMCN1
TRCN0000056387	TRC_3 human shRNA (Lenti)	CCGGGCCTGTTATTACATGGTACAACTCGAGTTGTACCATGTAATAACAGGCTTTTTG	GCCTGTTATTACATGGTACAA	HMCN1
TRCN0000056538	TRC_2 human shRNA (Lenti)	CCGGGCACTAAAGTTCACAAGAAATCTCGAGATTTCTTGTGAACTTTAGTGCTTTTTG	GCACTAAAGTTCACAAGAAAT	CLEC3A
TRCN0000056539	TRC_2 human shRNA (Lenti)	CCGGGCCCTCCAAGACTATGGTAAACTCGAGTTTACCATAGTCTTGGAGGGCTTTTTG	GCCCTCCAAGACTATGGTAAA	CLEC3A
TRCN0000056540	TRC_2 human shRNA (Lenti)	CCGGGCTACCTTGCTTCAGAAGGTTCTCGAGAACCTTCTGAAGCAAGGTAGCTTTTTG	GCTACCTTGCTTCAGAAGGTT	CLEC3A
TRCN0000056541	TRC_2 human shRNA (Lenti)	CCGGGTGAGAGACAAGGATGGAGATCTCGAGATCTCCATCCTTGTCTCTCACTTTTTG	GTGAGAGACAAGGATGGAGAT	CLEC3A
TRCN0000056818	TRC_3 human shRNA (Lenti)	CCGGGACAGGGTCTACATCAACTATCTCGAGATAGTTGATGTAGACCCTGTCTTTTTG	GACAGGGTCTACATCAACTAT	MIF
TRCN0000056819	TRC_3 human shRNA (Lenti)	CCGGCTACATCAACTATTACGACATCTCGAGATGTCGTAATAGTTGATGTAGTTTTTG	CTACATCAACTATTACGACAT	MIF
TRCN0000056820	TRC_3 human shRNA (Lenti)	CCGGCCTGCACAGCATCGGCAAGATCTCGAGATCTTGCCGATGCTGTGCAGGTTTTTG	CCTGCACAGCATCGGCAAGAT	MIF
TRCN0000056822	TRC_3 human shRNA (Lenti)	CCGGGCGCGCAGAACCGCTCCTACACTCGAGTGTAGGAGCGGTTCTGCGCGCTTTTTG	GCGCGCAGAACCGCTCCTACA	MIF
TRCN0000056829	TRC_3 human shRNA (Lenti)	CCGGAGAAAGACAAACTGGTGGTATCTCGAGATACCACCAGTTTGTCTTTCTTTTTTG	AGAAAGACAAACTGGTGGTAT	SPRED2
TRCN0000056830	TRC_3 human shRNA (Lenti)	CCGGCAGCTATATTGTGCGTGTCAACTCGAGTTGACACGCACAATATAGCTGTTTTTG	CAGCTATATTGTGCGTGTCAA	SPRED2
TRCN0000056831	TRC_3 human shRNA (Lenti)	CCGGCCTCCGGTGGATGGCTCTTATCTCGAGATAAGAGCCATCCACCGGAGGTTTTTG	CCTCCGGTGGATGGCTCTTAT	SPRED2
TRCN0000056832	TRC_3 human shRNA (Lenti)	CCGGCAACAGCTACAGACAGTTCTTCTCGAGAAGAACTGTCTGTAGCTGTTGTTTTTG	CAACAGCTACAGACAGTTCTT	SPRED2
TRCN0000057228	TRC_2 human shRNA (Lenti)	CCGGCCAGCTCTATAACGAGCTCAACTCGAGTTGAGCTCGTTATAGAGCTGGTTTTTG	CCAGCTCTATAACGAGCTCAA	CD247
TRCN0000057230	TRC_2 human shRNA (Lenti)	CCGGGCAGAAAGATAAGATGGCGGACTCGAGTCCGCCATCTTATCTTTCTGCTTTTTG	GCAGAAAGATAAGATGGCGGA	CD247
TRCN0000057231	TRC_2 human shRNA (Lenti)	CCGGCTACAGTGAGATTGGGATGAACTCGAGTTCATCCCAATCTCACTGTAGTTTTTG	CTACAGTGAGATTGGGATGAA	CD247
TRCN0000057232	TRC_2 human shRNA (Lenti)	CCGGCTTGTTCCTGAGAGTGAAGTTCTCGAGAACTTCACTCTCAGGAACAAGTTTTTG	CTTGTTCCTGAGAGTGAAGTT	CD247
TRCN0000057239	TRC_3 human shRNA (Lenti)	CCGGCACACCATCCAGATAATGTATCTCGAGATACATTATCTGGATGGTGTGTTTTTG	CACACCATCCAGATAATGTAT	HLA-A
TRCN0000057241	TRC_3 human shRNA (Lenti)	CCGGCCACTCCATGAGGTATTTCTTCTCGAGAAGAAATACCTCATGGAGTGGTTTTTG	CCACTCCATGAGGTATTTCTT	HLA-A
TRCN0000057242	TRC_3 human shRNA (Lenti)	CCGGCCAGGAGACACGGAATGTGAACTCGAGTTCACATTCCGTGTCTCCTGGTTTTTG	CCAGGAGACACGGAATGTGAA	HLA-A
TRCN0000057308	TRC_3 human shRNA (Lenti)	CCGGGCTTTACAAAGCTGGCAATATCTCGAGATATTGCCAGCTTTGTAAAGCTTTTTG	GCTTTACAAAGCTGGCAATAT	HLA-DRA
TRCN0000057309	TRC_3 human shRNA (Lenti)	CCGGGCTTGAAGAATTTGGACGATTCTCGAGAATCGTCCAAATTCTTCAAGCTTTTTG	GCTTGAAGAATTTGGACGATT	HLA-DRA
TRCN0000057310	TRC_3 human shRNA (Lenti)	CCGGCTGACCAATCAGGCGAGTTTACTCGAGTAAACTCGCCTGATTGGTCAGTTTTTG	CTGACCAATCAGGCGAGTTTA	HLA-DRA
TRCN0000057311	TRC_3 human shRNA (Lenti)	CCGGCAGGCCGAGTTCTATCTGAATCTCGAGATTCAGATAGAACTCGGCCTGTTTTTG	CAGGCCGAGTTCTATCTGAAT	HLA-DRA
TRCN0000057312	TRC_3 human shRNA (Lenti)	CCGGCCATCTTCATCATCAAGGGATCTCGAGATCCCTTGATGATGAAGATGGTTTTTG	CCATCTTCATCATCAAGGGAT	HLA-DRA
TRCN0000057423	TRC_3 human shRNA (Lenti)	CCGGGCTGCCAGATGGATACGAATTCTCGAGAATTCGTATCCATCTGGCAGCTTTTTG	GCTGCCAGATGGATACGAATT	LGALS1
TRCN0000057424	TRC_3 human shRNA (Lenti)	CCGGCGCTAAGAGCTTCGTGCTGAACTCGAGTTCAGCACGAAGCTCTTAGCGTTTTTG	CGCTAAGAGCTTCGTGCTGAA	LGALS1
TRCN0000057425	TRC_3 human shRNA (Lenti)	CCGGCCTGAATCTCAAACCTGGAGACTCGAGTCTCCAGGTTTGAGATTCAGGTTTTTG	CCTGAATCTCAAACCTGGAGA	LGALS1
TRCN0000057426	TRC_3 human shRNA (Lenti)	CCGGCCAGCCTGGAAGTGTTGCAGACTCGAGTCTGCAACACTTCCAGGCTGGTTTTTG	CCAGCCTGGAAGTGTTGCAGA	LGALS1
TRCN0000057567	TRC_3 human shRNA (Lenti)	CCGGCGCTATGTCCAGAAAGGAGAACTCGAGTTCTCCTTTCTGGACATAGCGTTTTTG	CGCTATGTCCAGAAAGGAGAA	CD44
TRCN0000057633	TRC_3 human shRNA (Lenti)	CCGGGCTTCCAATAACATGACTCTTCTCGAGAAGAGTCATGTTATTGGAAGCTTTTTG	GCTTCCAATAACATGACTCTT	CD226
TRCN0000057634	TRC_3 human shRNA (Lenti)	CCGGCCGGTCAACCTACCAATCAATCTCGAGATTGATTGGTAGGTTGACCGGTTTTTG	CCGGTCAACCTACCAATCAAT	CD226
TRCN0000057635	TRC_3 human shRNA (Lenti)	CCGGCCCAAGACAAATAGTGAGCAACTCGAGTTGCTCACTATTTGTCTTGGGTTTTTG	CCCAAGACAAATAGTGAGCAA	CD226
TRCN0000057636	TRC_3 human shRNA (Lenti)	CCGGCGCAGACCAAAGACTAGAGTTCTCGAGAACTCTAGTCTTTGGTCTGCGTTTTTG	CGCAGACCAAAGACTAGAGTT	CD226
TRCN0000057637	TRC_3 human shRNA (Lenti)	CCGGGCCGAGAACATGTCTCTAGAACTCGAGTTCTAGAGACATGTTCTCGGCTTTTTG	GCCGAGAACATGTCTCTAGAA	CD226
TRCN0000057638	TRC_3 human shRNA (Lenti)	CCGGGCCTCAAATAACTTCTTCCATCTCGAGATGGAAGAAGTTATTTGAGGCTTTTTG	GCCTCAAATAACTTCTTCCAT	CD1D
TRCN0000057639	TRC_3 human shRNA (Lenti)	CCGGCCCGGTTTAAGAGGCAAACTTCTCGAGAAGTTTGCCTCTTAAACCGGGTTTTTG	CCCGGTTTAAGAGGCAAACTT	CD1D
TRCN0000057640	TRC_3 human shRNA (Lenti)	CCGGGCTACGCTTATCCTATCCCTTCTCGAGAAGGGATAGGATAAGCGTAGCTTTTTG	GCTACGCTTATCCTATCCCTT	CD1D
TRCN0000057641	TRC_3 human shRNA (Lenti)	CCGGTCCTCCTCATTGTGGGCTTTACTCGAGTAAAGCCCACAATGAGGAGGATTTTTG	TCCTCCTCATTGTGGGCTTTA	CD1D
TRCN0000057642	TRC_3 human shRNA (Lenti)	CCGGCTTTGGGTAAACTTGGCCATTCTCGAGAATGGCCAAGTTTACCCAAAGTTTTTG	CTTTGGGTAAACTTGGCCATT	CD1D
TRCN0000057823	TRC_3 human shRNA (Lenti)	CCGGCCACCTAACAAGATGAATGAACTCGAGTTCATTCATCTTGTTAGGTGGTTTTTG	CCACCTAACAAGATGAATGAA	CEACAM1
TRCN0000057824	TRC_3 human shRNA (Lenti)	CCGGCCTGGCTTATCAATGGAACATCTCGAGATGTTCCATTGATAAGCCAGGTTTTTG	CCTGGCTTATCAATGGAACAT	CEACAM1
TRCN0000057825	TRC_3 human shRNA (Lenti)	CCGGCCCAAATCAAAGCCAGCAAGACTCGAGTCTTGCTGGCTTTGATTTGGGTTTTTG	CCCAAATCAAAGCCAGCAAGA	CEACAM1
TRCN0000057826	TRC_3 human shRNA (Lenti)	CCGGGTCACCTTGAATGTCACCTATCTCGAGATAGGTGACATTCAAGGTGACTTTTTG	GTCACCTTGAATGTCACCTAT	CEACAM1
TRCN0000057827	TRC_3 human shRNA (Lenti)	CCGGGACGTATTGGTGTGAGGTCTTCTCGAGAAGACCTCACACCAATACGTCTTTTTG	GACGTATTGGTGTGAGGTCTT	CEACAM1
TRCN0000058063	TRC_3 human shRNA (Lenti)	CCGGGCTGAGGAAGTTGGAGTTGAACTCGAGTTCAACTCCAACTTCCTCAGCTTTTTG	GCTGAGGAAGTTGGAGTTGAA	PSMD7
TRCN0000058064	TRC_3 human shRNA (Lenti)	CCGGGCCATCAACGAACTCATGAAACTCGAGTTTCATGAGTTCGTTGATGGCTTTTTG	GCCATCAACGAACTCATGAAA	PSMD7
TRCN0000058065	TRC_3 human shRNA (Lenti)	CCGGCCTGCACAACCTCATCAACAACTCGAGTTGTTGATGAGGTTGTGCAGGTTTTTG	CCTGCACAACCTCATCAACAA	PSMD7
TRCN0000058066	TRC_3 human shRNA (Lenti)	CCGGGATGACAAAGACGATTCTGTACTCGAGTACAGAATCGTCTTTGTCATCTTTTTG	GATGACAAAGACGATTCTGTA	PSMD7
TRCN0000058078	TRC_3 human shRNA (Lenti)	CCGGCGCAATGCTTATGCTGTGTTACTCGAGTAACACAGCATAAGCATTGCGTTTTTG	CGCAATGCTTATGCTGTGTTA	PSME1
TRCN0000058079	TRC_3 human shRNA (Lenti)	CCGGGCCCAGTGAACTGCAATGAAACTCGAGTTTCATTGCAGTTCACTGGGCTTTTTG	GCCCAGTGAACTGCAATGAAA	PSME1
TRCN0000058080	TRC_3 human shRNA (Lenti)	CCGGCGGATTGAGGATGGTAACAATCTCGAGATTGTTACCATCCTCAATCCGTTTTTG	CGGATTGAGGATGGTAACAAT	PSME1
TRCN0000058081	TRC_3 human shRNA (Lenti)	CCGGCCTGATCCAGTCAAGGAGAAACTCGAGTTTCTCCTTGACTGGATCAGGTTTTTG	CCTGATCCAGTCAAGGAGAAA	PSME1
TRCN0000058082	TRC_3 human shRNA (Lenti)	CCGGGCTTCCACACTCAAATCTCTACTCGAGTAGAGATTTGAGTGTGGAAGCTTTTTG	GCTTCCACACTCAAATCTCTA	PSME1
TRCN0000058299	TRC_3 human shRNA (Lenti)	CCGGCGAGGACTATACCAACTAGTTCTCGAGAACTAGTTGGTATAGTCCTCGTTTTTG	CGAGGACTATACCAACTAGTT	BMP15
TRCN0000058300	TRC_3 human shRNA (Lenti)	CCGGACGCCATTATTCAGAACCTTACTCGAGTAAGGTTCTGAATAATGGCGTTTTTTG	ACGCCATTATTCAGAACCTTA	BMP15
TRCN0000058301	TRC_3 human shRNA (Lenti)	CCGGCCTCAGAAGGAGATTCCTCAACTCGAGTTGAGGAATCTCCTTCTGAGGTTTTTG	CCTCAGAAGGAGATTCCTCAA	BMP15
TRCN0000058302	TRC_3 human shRNA (Lenti)	CCGGCCACCCTTTCCAAATCAGCTTCTCGAGAAGCTGATTTGGAAAGGGTGGTTTTTG	CCACCCTTTCCAAATCAGCTT	BMP15
TRCN0000058303	TRC_3 human shRNA (Lenti)	CCGGCGTGGAATCAAACGAGATCATCTCGAGATGATCTCGTTTGATTCCACGTTTTTG	CGTGGAATCAAACGAGATCAT	NRG1
TRCN0000058305	TRC_3 human shRNA (Lenti)	CCGGGCCTCAACTGAAGGAGCATATCTCGAGATATGCTCCTTCAGTTGAGGCTTTTTG	GCCTCAACTGAAGGAGCATAT	NRG1
TRCN0000058306	TRC_3 human shRNA (Lenti)	CCGGCCACAGAAGGAGCAAATACTTCTCGAGAAGTATTTGCTCCTTCTGTGGTTTTTG	CCACAGAAGGAGCAAATACTT	NRG1
TRCN0000058307	TRC_3 human shRNA (Lenti)	CCGGTCATGGTGAAAGACCTTTCAACTCGAGTTGAAAGGTCTTTCACCATGATTTTTG	TCATGGTGAAAGACCTTTCAA	NRG1
TRCN0000058423	TRC_3 human shRNA (Lenti)	CCGGCCAGGAATAAAGATCCAACAACTCGAGTTGTTGGATCTTTATTCCTGGTTTTTG	CCAGGAATAAAGATCCAACAA	EFNB2
TRCN0000058424	TRC_3 human shRNA (Lenti)	CCGGCGACAACAAGTCCCTTTGTAACTCGAGTTACAAAGGGACTTGTTGTCGTTTTTG	CGACAACAAGTCCCTTTGTAA	EFNB2
TRCN0000058425	TRC_3 human shRNA (Lenti)	CCGGCGATTTCCAAATCGATAGTTTCTCGAGAAACTATCGATTTGGAAATCGTTTTTG	CGATTTCCAAATCGATAGTTT	EFNB2
TRCN0000058427	TRC_3 human shRNA (Lenti)	CCGGCTGGTACTATACCCACAGATACTCGAGTATCTGTGGGTATAGTACCAGTTTTTG	CTGGTACTATACCCACAGATA	EFNB2
TRCN0000058518	TRC_3 human shRNA (Lenti)	CCGGGCTATTCTCTTTCACCAAGTACTCGAGTACTTGGTGAAAGAGAATAGCTTTTTG	GCTATTCTCTTTCACCAAGTA	FGF10
TRCN0000058519	TRC_3 human shRNA (Lenti)	CCGGGCTGGAGAAAGCTATTCTCTTCTCGAGAAGAGAATAGCTTTCTCCAGCTTTTTG	GCTGGAGAAAGCTATTCTCTT	FGF10
TRCN0000058520	TRC_3 human shRNA (Lenti)	CCGGCAGCAACTATTACTTAGCCATCTCGAGATGGCTAAGTAATAGTTGCTGTTTTTG	CAGCAACTATTACTTAGCCAT	FGF10
TRCN0000058521	TRC_3 human shRNA (Lenti)	CCGGTGGAGATAACATCAGTAGAAACTCGAGTTTCTACTGATGTTATCTCCATTTTTG	TGGAGATAACATCAGTAGAAA	FGF10
TRCN0000058522	TRC_3 human shRNA (Lenti)	CCGGCTTTCTCAAGATTGAGAAGAACTCGAGTTCTTCTCAATCTTGAGAAAGTTTTTG	CTTTCTCAAGATTGAGAAGAA	FGF10
TRCN0000058613	TRC_3 human shRNA (Lenti)	CCGGCGCATCTACAAGGACTGTGTTCTCGAGAACACAGTCCTTGTAGATGCGTTTTTG	CGCATCTACAAGGACTGTGTT	BMP6
TRCN0000058614	TRC_3 human shRNA (Lenti)	CCGGGCATGAGCTGTATGTGAGTTTCTCGAGAAACTCACATACAGCTCATGCTTTTTG	GCATGAGCTGTATGTGAGTTT	BMP6
TRCN0000058615	TRC_3 human shRNA (Lenti)	CCGGGCGACACCACAAAGAGTTCAACTCGAGTTGAACTCTTTGTGGTGTCGCTTTTTG	GCGACACCACAAAGAGTTCAA	BMP6
TRCN0000058616	TRC_3 human shRNA (Lenti)	CCGGGCCAACTAAGCTAAATGCCATCTCGAGATGGCATTTAGCTTAGTTGGCTTTTTG	GCCAACTAAGCTAAATGCCAT	BMP6
TRCN0000058617	TRC_3 human shRNA (Lenti)	CCGGCGCACACATGAATGCAACCAACTCGAGTTGGTTGCATTCATGTGTGCGTTTTTG	CGCACACATGAATGCAACCAA	BMP6
TRCN0000058743	TRC_3 human shRNA (Lenti)	CCGGCCTCCTGATAACATCAAGGATCTCGAGATCCTTGATGTTATCAGGAGGTTTTTG	CCTCCTGATAACATCAAGGAT	IL18
TRCN0000058744	TRC_3 human shRNA (Lenti)	CCGGCCCGGACCATATTTATTATAACTCGAGTTATAATAAATATGGTCCGGGTTTTTG	CCCGGACCATATTTATTATAA	IL18
TRCN0000058745	TRC_3 human shRNA (Lenti)	CCGGGATACTTTCTAGCTTGTGAAACTCGAGTTTCACAAGCTAGAAAGTATCTTTTTG	GATACTTTCTAGCTTGTGAAA	IL18
TRCN0000058746	TRC_3 human shRNA (Lenti)	CCGGCAAGTTCTCTTCATTGACCAACTCGAGTTGGTCAATGAAGAGAACTTGTTTTTG	CAAGTTCTCTTCATTGACCAA	IL18
TRCN0000058747	TRC_3 human shRNA (Lenti)	CCGGCCCAGGACATGATAATAAGATCTCGAGATCTTATTATCATGTCCTGGGTTTTTG	CCCAGGACATGATAATAAGAT	IL18
TRCN0000058803	TRC_3 human shRNA (Lenti)	CCGGCCACAGAACTTGTGGCCTTTACTCGAGTAAAGGCCACAAGTTCTGTGGTTTTTG	CCACAGAACTTGTGGCCTTTA	EDA
TRCN0000058804	TRC_3 human shRNA (Lenti)	CCGGCGCTGACATCTCCATCAACATCTCGAGATGTTGATGGAGATGTCAGCGTTTTTG	CGCTGACATCTCCATCAACAT	EDA
TRCN0000058805	TRC_3 human shRNA (Lenti)	CCGGCCCAAGGTGTTTAAGCTACATCTCGAGATGTAGCTTAAACACCTTGGGTTTTTG	CCCAAGGTGTTTAAGCTACAT	EDA
TRCN0000058806	TRC_3 human shRNA (Lenti)	CCGGCTGCTCTTCCTGGGTTTCTTTCTCGAGAAAGAAACCCAGGAAGAGCAGTTTTTG	CTGCTCTTCCTGGGTTTCTTT	EDA
TRCN0000058807	TRC_3 human shRNA (Lenti)	CCGGGCAATTCAAGTCAAGAATGATCTCGAGATCATTCTTGACTTGAATTGCTTTTTG	GCAATTCAAGTCAAGAATGAT	EDA
TRCN0000058993	TRC_3 human shRNA (Lenti)	CCGGCCAACCTATTCCGAGCAGAATCTCGAGATTCTGCTCGGAATAGGTTGGTTTTTG	CCAACCTATTCCGAGCAGAAT	TGFB3
TRCN0000058994	TRC_3 human shRNA (Lenti)	CCGGCGGAATACTATGCCAAAGAAACTCGAGTTTCTTTGGCATAGTATTCCGTTTTTG	CGGAATACTATGCCAAAGAAA	TGFB3
TRCN0000058995	TRC_3 human shRNA (Lenti)	CCGGCCATGAACCTAAGGGCTACTACTCGAGTAGTAGCCCTTAGGTTCATGGTTTTTG	CCATGAACCTAAGGGCTACTA	TGFB3
TRCN0000058997	TRC_3 human shRNA (Lenti)	CCGGCCCTCATCTAATCCTCATGATCTCGAGATCATGAGGATTAGATGAGGGTTTTTG	CCCTCATCTAATCCTCATGAT	TGFB3
TRCN0000059078	TRC_3 human shRNA (Lenti)	CCGGCCTTTGGATGAAAGGGCATTTCTCGAGAAATGCCCTTTCATCCAAAGGTTTTTG	CCTTTGGATGAAAGGGCATTT	PDCD4
TRCN0000059079	TRC_3 human shRNA (Lenti)	CCGGGCGGTTTGTAGAAGAATGTTTCTCGAGAAACATTCTTCTACAAACCGCTTTTTG	GCGGTTTGTAGAAGAATGTTT	PDCD4
TRCN0000059080	TRC_3 human shRNA (Lenti)	CCGGCCTCCATTAACGAAGCTAGAACTCGAGTTCTAGCTTCGTTAATGGAGGTTTTTG	CCTCCATTAACGAAGCTAGAA	PDCD4
TRCN0000059081	TRC_3 human shRNA (Lenti)	CCGGCTGACCTTTGTGGGACAGTAACTCGAGTTACTGTCCCACAAAGGTCAGTTTTTG	CTGACCTTTGTGGGACAGTAA	PDCD4
TRCN0000059082	TRC_3 human shRNA (Lenti)	CCGGCTACCATTACTGTAGACCAAACTCGAGTTTGGTCTACAGTAATGGTAGTTTTTG	CTACCATTACTGTAGACCAAA	PDCD4
TRCN0000059293	TRC_3 human shRNA (Lenti)	CCGGCCGATGCGAAAGAAGAATGAACTCGAGTTCATTCTTCTTTCGCATCGGTTTTTG	CCGATGCGAAAGAAGAATGAA	NXF2, NXF2B
TRCN0000059294	TRC_3 human shRNA (Lenti)	CCGGCCGTATTACCACGTGGAGAAACTCGAGTTTCTCCACGTGGTAATACGGTTTTTG	CCGTATTACCACGTGGAGAAA	NXF2, NXF2B
TRCN0000059296	TRC_3 human shRNA (Lenti)	CCGGCTTGTGCAACAACAAGCTGTACTCGAGTACAGCTTGTTGTTGCACAAGTTTTTG	CTTGTGCAACAACAAGCTGTA	NXF2, NXF2B
TRCN0000059297	TRC_3 human shRNA (Lenti)	CCGGCCTTATAGCATCCGATGCGAACTCGAGTTCGCATCGGATGCTATAAGGTTTTTG	CCTTATAGCATCCGATGCGAA	NXF2, NXF2B
TRCN0000059814	TRC_3 human shRNA (Lenti)	CCGGACGAACTGAAAGTACCTTTAACTCGAGTTAAAGGTACTTTCAGTTCGTTTTTTG	ACGAACTGAAAGTACCTTTAA	PMP2
TRCN0000059815	TRC_3 human shRNA (Lenti)	CCGGCCAGAATCTATGAGAAGGTCTCTCGAGAGACCTTCTCATAGATTCTGGTTTTTG	CCAGAATCTATGAGAAGGTCT	PMP2
TRCN0000059816	TRC_3 human shRNA (Lenti)	CCGGTCAGCAAGAAAGGAGATATTACTCGAGTAATATCTCCTTTCTTGCTGATTTTTG	TCAGCAAGAAAGGAGATATTA	PMP2
TRCN0000060066	TRC_3 human shRNA (Lenti)	CCGGGCGATCTGAAACAGAAACCAACTCGAGTTGGTTTCTGTTTCAGATCGCTTTTTG	GCGATCTGAAACAGAAACCAA	TPR
TRCN0000060067	TRC_3 human shRNA (Lenti)	CCGGCGTAGGTACAAGACTCAATATCTCGAGATATTGAGTCTTGTACCTACGTTTTTG	CGTAGGTACAAGACTCAATAT	TPR
TRCN0000060246	TRC_3 human shRNA (Lenti)	CCGGCCTCTCCATCACCCATCAATTCTCGAGAATTGATGGGTGATGGAGAGGTTTTTG	CCTCTCCATCACCCATCAATT	NUP153
TRCN0000060247	TRC_3 human shRNA (Lenti)	CCGGCCCAGTTTCTTTAACTCCATTCTCGAGAATGGAGTTAAAGAAACTGGGTTTTTG	CCCAGTTTCTTTAACTCCATT	NUP153
TRCN0000060370	TRC_3 human shRNA (Lenti)	CCGGGCTGTGCCACTCAGATGTATTCTCGAGAATACATCTGAGTGGCACAGCTTTTTG	GCTGTGCCACTCAGATGTATT	OR10A2, OR10A5
TRCN0000060371	TRC_3 human shRNA (Lenti)	CCGGCCATGTACTTCTTCCTCAGAACTCGAGTTCTGAGGAAGAAGTACATGGTTTTTG	CCATGTACTTCTTCCTCAGAA	OR10A2, OR10A5
TRCN0000060372	TRC_3 human shRNA (Lenti)	CCGGACCTCCTTGTTGTCTCTCTTTCTCGAGAAAGAGAGACAACAAGGAGGTTTTTTG	ACCTCCTTGTTGTCTCTCTTT	OR10A2, OR10A5
TRCN0000060523	TRC_3 human shRNA (Lenti)	CCGGGCGTCTTCATAGATGCCTCATCTCGAGATGAGGCATCTATGAAGACGCTTTTTG	GCGTCTTCATAGATGCCTCAT	ROBO4
TRCN0000060524	TRC_3 human shRNA (Lenti)	CCGGCCAATCTTACACGGCCTTGTTCTCGAGAACAAGGCCGTGTAAGATTGGTTTTTG	CCAATCTTACACGGCCTTGTT	ROBO4
TRCN0000060525	TRC_3 human shRNA (Lenti)	CCGGGCTCCTCAAATGAGCTGGTTACTCGAGTAACCAGCTCATTTGAGGAGCTTTTTG	GCTCCTCAAATGAGCTGGTTA	ROBO4
TRCN0000060527	TRC_3 human shRNA (Lenti)	CCGGGTGAGCAGTTTACTCTGGAATCTCGAGATTCCAGAGTAAACTGCTCACTTTTTG	GTGAGCAGTTTACTCTGGAAT	ROBO4
TRCN0000060608	TRC_3 human shRNA (Lenti)	CCGGGCCCTCATTGTACTCTCTTATCTCGAGATAAGAGAGTACAATGAGGGCTTTTTG	GCCCTCATTGTACTCTCTTAT	OR1B1
TRCN0000060609	TRC_3 human shRNA (Lenti)	CCGGCCCTGCACTATGCTTTGGTAACTCGAGTTACCAAAGCATAGTGCAGGGTTTTTG	CCCTGCACTATGCTTTGGTAA	OR1B1
TRCN0000060610	TRC_3 human shRNA (Lenti)	CCGGCCCTTCCAGAACTCTCAGTATCTCGAGATACTGAGAGTTCTGGAAGGGTTTTTG	CCCTTCCAGAACTCTCAGTAT	OR1B1
TRCN0000060611	TRC_3 human shRNA (Lenti)	CCGGGCTATTTACCTGACCACCATACTCGAGTATGGTGGTCAGGTAAATAGCTTTTTG	GCTATTTACCTGACCACCATA	OR1B1
TRCN0000060612	TRC_3 human shRNA (Lenti)	CCGGCCGCTATTCTACGTTTGCCTTCTCGAGAAGGCAAACGTAGAATAGCGGTTTTTG	CCGCTATTCTACGTTTGCCTT	OR1B1
TRCN0000060657	TRC_3 human shRNA (Lenti)	CCGGGCTCTCAAAGTTCAGACTCTTCTCGAGAAGAGTCTGAACTTTGAGAGCTTTTTG	GCTCTCAAAGTTCAGACTCTT	NCOR1
TRCN0000060668	TRC_3 human shRNA (Lenti)	CCGGGCGTGATTATTGCTCCAAGAACTCGAGTTCTTGGAGCAATAATCACGCTTTTTG	GCGTGATTATTGCTCCAAGAA	OR56B1
TRCN0000060669	TRC_3 human shRNA (Lenti)	CCGGCCTCTTCGCTATCCATCAATTCTCGAGAATTGATGGATAGCGAAGAGGTTTTTG	CCTCTTCGCTATCCATCAATT	OR56B1
TRCN0000060670	TRC_3 human shRNA (Lenti)	CCGGGCCAAACAGCATTTGCCAGTTCTCGAGAACTGGCAAATGCTGTTTGGCTTTTTG	GCCAAACAGCATTTGCCAGTT	OR56B1
TRCN0000060671	TRC_3 human shRNA (Lenti)	CCGGGACAGAGATGAAGGCTACTTTCTCGAGAAAGTAGCCTTCATCTCTGTCTTTTTG	GACAGAGATGAAGGCTACTTT	OR56B1
TRCN0000060672	TRC_3 human shRNA (Lenti)	CCGGCACTACTATCATCCCTAAGATCTCGAGATCTTAGGGATGATAGTAGTGTTTTTG	CACTACTATCATCCCTAAGAT	OR56B1
TRCN0000060693	TRC_3 human shRNA (Lenti)	CCGGCCACTCTGGATCTCTACTGATCTCGAGATCAGTAGAGATCCAGAGTGGTTTTTG	CCACTCTGGATCTCTACTGAT	SEMA4C
TRCN0000060694	TRC_3 human shRNA (Lenti)	CCGGGTCGGTTACTACTATTCAGATCTCGAGATCTGAATAGTAGTAACCGACTTTTTG	GTCGGTTACTACTATTCAGAT	SEMA4C
TRCN0000060695	TRC_3 human shRNA (Lenti)	CCGGCTACGTCAACATGCTCACCTTCTCGAGAAGGTGAGCATGTTGACGTAGTTTTTG	CTACGTCAACATGCTCACCTT	SEMA4C
TRCN0000060696	TRC_3 human shRNA (Lenti)	CCGGGAACTCAAATGCCAATGGTTACTCGAGTAACCATTGGCATTTGAGTTCTTTTTG	GAACTCAAATGCCAATGGTTA	SEMA4C
TRCN0000060697	TRC_3 human shRNA (Lenti)	CCGGGACTTGATGGAGCCACCTATACTCGAGTATAGGTGGCTCCATCAAGTCTTTTTG	GACTTGATGGAGCCACCTATA	SEMA4C
TRCN0000060703	TRC_3 human shRNA (Lenti)	CCGGGCCTGTCTAAAGCCTTAACTACTCGAGTAGTTAAGGCTTTAGACAGGCTTTTTG	GCCTGTCTAAAGCCTTAACTA	NCOR2
TRCN0000060704	TRC_3 human shRNA (Lenti)	CCGGCCTCTATTACTACCTGACTAACTCGAGTTAGTCAGGTAGTAATAGAGGTTTTTG	CCTCTATTACTACCTGACTAA	NCOR2
TRCN0000060705	TRC_3 human shRNA (Lenti)	CCGGGCTTCACAACACAGGCATGAACTCGAGTTCATGCCTGTGTTGTGAAGCTTTTTG	GCTTCACAACACAGGCATGAA	NCOR2
TRCN0000060706	TRC_3 human shRNA (Lenti)	CCGGGCAGCGCATCAAGTTCATCAACTCGAGTTGATGAACTTGATGCGCTGCTTTTTG	GCAGCGCATCAAGTTCATCAA	NCOR2
TRCN0000060707	TRC_3 human shRNA (Lenti)	CCGGGCAGTGTAAGAACTTCTACTTCTCGAGAAGTAGAAGTTCTTACACTGCTTTTTG	GCAGTGTAAGAACTTCTACTT	NCOR2
TRCN0000060753	TRC_3 human shRNA (Lenti)	CCGGGCTGTCTGAAACACTATCGAACTCGAGTTCGATAGTGTTTCAGACAGCTTTTTG	GCTGTCTGAAACACTATCGAA	OR52A5
TRCN0000060754	TRC_3 human shRNA (Lenti)	CCGGGCGTTTATACTAATTGGGATTCTCGAGAATCCCAATTAGTATAAACGCTTTTTG	GCGTTTATACTAATTGGGATT	OR52A5
TRCN0000060755	TRC_3 human shRNA (Lenti)	CCGGGCACGATTCAAGGCCTTTAATCTCGAGATTAAAGGCCTTGAATCGTGCTTTTTG	GCACGATTCAAGGCCTTTAAT	OR52A5
TRCN0000060756	TRC_3 human shRNA (Lenti)	CCGGGCCTTTGCAATCCTAGGGTTTCTCGAGAAACCCTAGGATTGCAAAGGCTTTTTG	GCCTTTGCAATCCTAGGGTTT	OR52A5
TRCN0000060757	TRC_3 human shRNA (Lenti)	CCGGGATTCCTTTCTCTGCCATGTACTCGAGTACATGGCAGAGAAAGGAATCTTTTTG	GATTCCTTTCTCTGCCATGTA	OR52A5
TRCN0000060783	TRC_3 human shRNA (Lenti)	CCGGCGGAGTGACATTGACCACAATCTCGAGATTGTGGTCAATGTCACTCCGTTTTTG	CGGAGTGACATTGACCACAAT	OR51B6
TRCN0000060784	TRC_3 human shRNA (Lenti)	CCGGGCAGCCTACATCTCCATACTTCTCGAGAAGTATGGAGATGTAGGCTGCTTTTTG	GCAGCCTACATCTCCATACTT	OR51B6
TRCN0000060785	TRC_3 human shRNA (Lenti)	CCGGGCATTGGTTCTGGAGGAGAAACTCGAGTTTCTCCTCCAGAACCAATGCTTTTTG	GCATTGGTTCTGGAGGAGAAA	OR51B6
TRCN0000060786	TRC_3 human shRNA (Lenti)	CCGGGCTTTCTGTCTACACCAAGATCTCGAGATCTTGGTGTAGACAGAAAGCTTTTTG	GCTTTCTGTCTACACCAAGAT	OR51B6
TRCN0000060787	TRC_3 human shRNA (Lenti)	CCGGCACTGGATATTCATCCCATTACTCGAGTAATGGGATGAATATCCAGTGTTTTTG	CACTGGATATTCATCCCATTA	OR51B6
TRCN0000060808	TRC_3 human shRNA (Lenti)	CCGGCGACGCCATAAGCATGTTTCTCTCGAGAGAAACATGCTTATGGCGTCGTTTTTG	CGACGCCATAAGCATGTTTCT	AGTRAP
TRCN0000060809	TRC_3 human shRNA (Lenti)	CCGGCATTGTATTCTCAGGCTCCTACTCGAGTAGGAGCCTGAGAATACAATGTTTTTG	CATTGTATTCTCAGGCTCCTA	AGTRAP
TRCN0000060810	TRC_3 human shRNA (Lenti)	CCGGACACTGGTTTCCTTGGGTCTTCTCGAGAAGACCCAAGGAAACCAGTGTTTTTTG	ACACTGGTTTCCTTGGGTCTT	AGTRAP
TRCN0000060811	TRC_3 human shRNA (Lenti)	CCGGCGTAGTGCCTACCAGACGATTCTCGAGAATCGTCTGGTAGGCACTACGTTTTTG	CGTAGTGCCTACCAGACGATT	AGTRAP
TRCN0000060812	TRC_3 human shRNA (Lenti)	CCGGGCCATAAGCATGTTTCTGGGTCTCGAGACCCAGAAACATGCTTATGGCTTTTTG	GCCATAAGCATGTTTCTGGGT	AGTRAP
TRCN0000060833	TRC_3 human shRNA (Lenti)	CCGGGCTCTTTATATCCCAGCCCTTCTCGAGAAGGGCTGGGATATAAAGAGCTTTTTG	GCTCTTTATATCCCAGCCCTT	OR52R1
TRCN0000060834	TRC_3 human shRNA (Lenti)	CCGGCCTGGTATCCAATAGTCCCATCTCGAGATGGGACTATTGGATACCAGGTTTTTG	CCTGGTATCCAATAGTCCCAT	OR52R1
TRCN0000060835	TRC_3 human shRNA (Lenti)	CCGGCATTGGTATGTCATACGTGATCTCGAGATCACGTATGACATACCAATGTTTTTG	CATTGGTATGTCATACGTGAT	OR52R1
TRCN0000060836	TRC_3 human shRNA (Lenti)	CCGGGCTCATGAGATTCAGTACCATCTCGAGATGGTACTGAATCTCATGAGCTTTTTG	GCTCATGAGATTCAGTACCAT	OR52R1
TRCN0000060848	TRC_3 human shRNA (Lenti)	CCGGCCTGCTCTATACAGTCAACATCTCGAGATGTTGACTGTATAGAGCAGGTTTTTG	CCTGCTCTATACAGTCAACAT	OR5W2
TRCN0000060849	TRC_3 human shRNA (Lenti)	CCGGCGCTCAGATACACAGGTCAATCTCGAGATTGACCTGTGTATCTGAGCGTTTTTG	CGCTCAGATACACAGGTCAAT	OR5W2
TRCN0000060850	TRC_3 human shRNA (Lenti)	CCGGCCTATGCTTCTGTGGGTCTAACTCGAGTTAGACCCACAGAAGCATAGGTTTTTG	CCTATGCTTCTGTGGGTCTAA	OR5W2
TRCN0000060851	TRC_3 human shRNA (Lenti)	CCGGGAGATGAAAGTGACCCTATTTCTCGAGAAATAGGGTCACTTTCATCTCTTTTTG	GAGATGAAAGTGACCCTATTT	OR5W2
TRCN0000060852	TRC_3 human shRNA (Lenti)	CCGGCCAGGGAACTCTGCTCTTTATCTCGAGATAAAGAGCAGAGTTCCCTGGTTTTTG	CCAGGGAACTCTGCTCTTTAT	OR5W2
TRCN0000060878	TRC_3 human shRNA (Lenti)	CCGGCCACTGAAGAACAAGACTGAACTCGAGTTCAGTCTTGTTCTTCAGTGGTTTTTG	CCACTGAAGAACAAGACTGAA	OR5T3
TRCN0000060879	TRC_3 human shRNA (Lenti)	CCGGCCTCATTTCCTGTGATTTCATCTCGAGATGAAATCACAGGAAATGAGGTTTTTG	CCTCATTTCCTGTGATTTCAT	OR5T3
TRCN0000060880	TRC_3 human shRNA (Lenti)	CCGGGAGCTGCAAGTCTTCCTATTTCTCGAGAAATAGGAAGACTTGCAGCTCTTTTTG	GAGCTGCAAGTCTTCCTATTT	OR5T3
TRCN0000060881	TRC_3 human shRNA (Lenti)	CCGGTGGAACAATTCTCGTCAGTTACTCGAGTAACTGACGAGAATTGTTCCATTTTTG	TGGAACAATTCTCGTCAGTTA	OR5T3
TRCN0000060882	TRC_3 human shRNA (Lenti)	CCGGCCTTTATAACCTGCAAGTAAACTCGAGTTTACTTGCAGGTTATAAAGGTTTTTG	CCTTTATAACCTGCAAGTAAA	OR5T3
TRCN0000060903	TRC_3 human shRNA (Lenti)	CCGGGCAATCTATCTATTCACTCTACTCGAGTAGAGTGAATAGATAGATTGCTTTTTG	GCAATCTATCTATTCACTCTA	OR5T1
TRCN0000060904	TRC_3 human shRNA (Lenti)	CCGGCTCACGTAATCCAGCTTCTATCTCGAGATAGAAGCTGGATTACGTGAGTTTTTG	CTCACGTAATCCAGCTTCTAT	OR5T1
TRCN0000060905	TRC_3 human shRNA (Lenti)	CCGGGATGTGCAAGTCTTCCTATTTCTCGAGAAATAGGAAGACTTGCACATCTTTTTG	GATGTGCAAGTCTTCCTATTT	OR5T1
TRCN0000060906	TRC_3 human shRNA (Lenti)	CCGGCCAGCTTCTATTCTTCTACTTCTCGAGAAGTAGAAGAATAGAAGCTGGTTTTTG	CCAGCTTCTATTCTTCTACTT	OR5T1
TRCN0000060907	TRC_3 human shRNA (Lenti)	CCGGAGCTTCACAGAAGAATTTGATCTCGAGATCAAATTCTTCTGTGAAGCTTTTTTG	AGCTTCACAGAAGAATTTGAT	OR5T1
TRCN0000060933	TRC_3 human shRNA (Lenti)	CCGGCCTCTTCTATGGGTCAGGAATCTCGAGATTCCTGACCCATAGAAGAGGTTTTTG	CCTCTTCTATGGGTCAGGAAT	OR2D3
TRCN0000060934	TRC_3 human shRNA (Lenti)	CCGGCTTTAGTAGATACCAGCTTTACTCGAGTAAAGCTGGTATCTACTAAAGTTTTTG	CTTTAGTAGATACCAGCTTTA	OR2D3
TRCN0000060935	TRC_3 human shRNA (Lenti)	CCGGTGGGTGTATGACACAGATAATCTCGAGATTATCTGTGTCATACACCCATTTTTG	TGGGTGTATGACACAGATAAT	OR2D3
TRCN0000060936	TRC_3 human shRNA (Lenti)	CCGGGCTGGCTTCCATAGACACTTACTCGAGTAAGTGTCTATGGAAGCCAGCTTTTTG	GCTGGCTTCCATAGACACTTA	OR2D3
TRCN0000060937	TRC_3 human shRNA (Lenti)	CCGGCCAAACCTTTGTGTCCAAGTTCTCGAGAACTTGGACACAAAGGTTTGGTTTTTG	CCAAACCTTTGTGTCCAAGTT	OR2D3
TRCN0000060939	TRC_3 human shRNA (Lenti)	CCGGGATGTCCAAGAACATTTGCATCTCGAGATGCAAATGTTCTTGGACATCTTTTTG	GATGTCCAAGAACATTTGCAT	OR5M10
TRCN0000060941	TRC_3 human shRNA (Lenti)	CCGGGCAGCCCTTTACATTACAGTTCTCGAGAACTGTAATGTAAAGGGCTGCTTTTTG	GCAGCCCTTTACATTACAGTT	OR5M10
TRCN0000060942	TRC_3 human shRNA (Lenti)	CCGGCCAACTGCAAACACCCATGTACTCGAGTACATGGGTGTTTGCAGTTGGTTTTTG	CCAACTGCAAACACCCATGTA	OR5M10
TRCN0000060958	TRC_3 human shRNA (Lenti)	CCGGCCAGACACACTACTTTATTTACTCGAGTAAATAAAGTAGTGTGTCTGGTTTTTG	CCAGACACACTACTTTATTTA	NRBF2
TRCN0000060959	TRC_3 human shRNA (Lenti)	CCGGCCTCATCCAAGAGAGATGGAACTCGAGTTCCATCTCTCTTGGATGAGGTTTTTG	CCTCATCCAAGAGAGATGGAA	NRBF2
TRCN0000060960	TRC_3 human shRNA (Lenti)	CCGGCAGGCAAATACGAAGAGGCTACTCGAGTAGCCTCTTCGTATTTGCCTGTTTTTG	CAGGCAAATACGAAGAGGCTA	NRBF2
TRCN0000060961	TRC_3 human shRNA (Lenti)	CCGGGTTCGCAGCAAATACTGGGAACTCGAGTTCCCAGTATTTGCTGCGAACTTTTTG	GTTCGCAGCAAATACTGGGAA	NRBF2
TRCN0000060962	TRC_3 human shRNA (Lenti)	CCGGGCAGACCGTTTATTAGCTGCACTCGAGTGCAGCTAATAAACGGTCTGCTTTTTG	GCAGACCGTTTATTAGCTGCA	NRBF2
TRCN0000060963	TRC_3 human shRNA (Lenti)	CCGGCGACCTGGATAACACACTCAACTCGAGTTGAGTGTGTTATCCAGGTCGTTTTTG	CGACCTGGATAACACACTCAA	SCARF2
TRCN0000060965	TRC_3 human shRNA (Lenti)	CCGGTGCGAGACCAAGTGTAGCAATCTCGAGATTGCTACACTTGGTCTCGCATTTTTG	TGCGAGACCAAGTGTAGCAAT	SCARF2
TRCN0000060966	TRC_3 human shRNA (Lenti)	CCGGCGGTGCCAACTGCGACACCAACTCGAGTTGGTGTCGCAGTTGGCACCGTTTTTG	CGGTGCCAACTGCGACACCAA	SCARF2
TRCN0000060967	TRC_3 human shRNA (Lenti)	CCGGTCCTCGTTTGACACCACTGATCTCGAGATCAGTGGTGTCAAACGAGGATTTTTG	TCCTCGTTTGACACCACTGAT	SCARF2
TRCN0000060968	TRC_3 human shRNA (Lenti)	CCGGGCTTGGAAATCTGCTTCTAATCTCGAGATTAGAAGCAGATTTCCAAGCTTTTTG	GCTTGGAAATCTGCTTCTAAT	OR2D2
TRCN0000060969	TRC_3 human shRNA (Lenti)	CCGGCCAGAAAGAAGGTCATTGCATCTCGAGATGCAATGACCTTCTTTCTGGTTTTTG	CCAGAAAGAAGGTCATTGCAT	OR2D2
TRCN0000060970	TRC_3 human shRNA (Lenti)	CCGGGCAGCTGCTATTTATCGTATTCTCGAGAATACGATAAATAGCAGCTGCTTTTTG	GCAGCTGCTATTTATCGTATT	OR2D2
TRCN0000060971	TRC_3 human shRNA (Lenti)	CCGGCTTACATGACACCCAAGTCTTCTCGAGAAGACTTGGGTGTCATGTAAGTTTTTG	CTTACATGACACCCAAGTCTT	OR2D2
TRCN0000060972	TRC_3 human shRNA (Lenti)	CCGGCTGCACTATTGATCTTAGCATCTCGAGATGCTAAGATCAATAGTGCAGTTTTTG	CTGCACTATTGATCTTAGCAT	OR2D2
TRCN0000060973	TRC_3 human shRNA (Lenti)	CCGGCTGTCTGGTCACTATCCCTTACTCGAGTAAGGGATAGTGACCAGACAGTTTTTG	CTGTCTGGTCACTATCCCTTA	OR5M1
TRCN0000060974	TRC_3 human shRNA (Lenti)	CCGGCCTGCAAACACCCATGTATTTCTCGAGAAATACATGGGTGTTTGCAGGTTTTTG	CCTGCAAACACCCATGTATTT	OR5M1
TRCN0000060976	TRC_3 human shRNA (Lenti)	CCGGGCAGCCCTTTGCATTACAGTTCTCGAGAACTGTAATGCAAAGGGCTGCTTTTTG	GCAGCCCTTTGCATTACAGTT	OR5M1
TRCN0000061003	TRC_3 human shRNA (Lenti)	CCGGCGGGAAGTGAGCTTAGTCTTACTCGAGTAAGACTAAGCTCACTTCCCGTTTTTG	CGGGAAGTGAGCTTAGTCTTA	OR4D10
TRCN0000061004	TRC_3 human shRNA (Lenti)	CCGGGTGTCCTACATAGTCATATTACTCGAGTAATATGACTATGTAGGACACTTTTTG	GTGTCCTACATAGTCATATTA	OR4D10
TRCN0000061005	TRC_3 human shRNA (Lenti)	CCGGGATGTTTCTATTCCACCTTATCTCGAGATAAGGTGGAATAGAAACATCTTTTTG	GATGTTTCTATTCCACCTTAT	OR4D10
TRCN0000061006	TRC_3 human shRNA (Lenti)	CCGGCCATAATTTATCTATTGCCGACTCGAGTCGGCAATAGATAAATTATGGTTTTTG	CCATAATTTATCTATTGCCGA	OR4D10
TRCN0000061007	TRC_3 human shRNA (Lenti)	CCGGTGTGACAACTTTGCTGGGAAACTCGAGTTTCCCAGCAAAGTTGTCACATTTTTG	TGTGACAACTTTGCTGGGAAA	OR4D10
TRCN0000061023	TRC_3 human shRNA (Lenti)	CCGGCGGAATGCCTTTGTTTCTCTTCTCGAGAAGAGAAACAAAGGCATTCCGTTTTTG	CGGAATGCCTTTGTTTCTCTT	OR56A4
TRCN0000061024	TRC_3 human shRNA (Lenti)	CCGGCCATCTGCCATCCATTGAGATCTCGAGATCTCAATGGATGGCAGATGGTTTTTG	CCATCTGCCATCCATTGAGAT	OR56A4
TRCN0000061025	TRC_3 human shRNA (Lenti)	CCGGACACTCTACTACGTCTAGAATCTCGAGATTCTAGACGTAGTAGAGTGTTTTTTG	ACACTCTACTACGTCTAGAAT	OR56A4
TRCN0000061026	TRC_3 human shRNA (Lenti)	CCGGCTCTTCCTGTTCCCATGCTTTCTCGAGAAAGCATGGGAACAGGAAGAGTTTTTG	CTCTTCCTGTTCCCATGCTTT	OR56A4
TRCN0000061027	TRC_3 human shRNA (Lenti)	CCGGACACTGGGTCTCCAGATTGATCTCGAGATCAATCTGGAGACCCAGTGTTTTTTG	ACACTGGGTCTCCAGATTGAT	OR56A4
TRCN0000061088	TRC_3 human shRNA (Lenti)	CCGGCCTGGTTCATATTCTACTGATCTCGAGATCAGTAGAATATGAACCAGGTTTTTG	CCTGGTTCATATTCTACTGAT	OR7D4
TRCN0000061089	TRC_3 human shRNA (Lenti)	CCGGCCTCAATAACATTGTCTTGTACTCGAGTACAAGACAATGTTATTGAGGTTTTTG	CCTCAATAACATTGTCTTGTA	OR7D4
TRCN0000061090	TRC_3 human shRNA (Lenti)	CCGGGCTGGAATGGATACTTTCCTACTCGAGTAGGAAAGTATCCATTCCAGCTTTTTG	GCTGGAATGGATACTTTCCTA	OR7D4
[truncated: 3,065 more rows]
